# Supplementary material for: Antimicrobial use on Campylobacter revealed by next-generation sequencing in patients with common variable immunodeficiency
Source: Front Microbiol. 2026 Apr 1;17:1750824. doi: 10.3389/fmicb.2026.1750824 (PMC13079058; doi:10.3389/fmicb.2026.1750824)
Supplement: Supplementary file 1 [file Table_1.XLSX]

## Sheet: Supp Table 1 - Isolates full da
																		AMR					MIC
Isolate	No genome	ENA Accession	Sampling date	Species	Origin	Sequencer	Genome size	Contigs nb	Coverage on reference (%)	Mean contig depth	CDS	GC	CC	ST	MLST	cgMLST	Source	AMP	CIP	ERY	TET	GEN	ERT	MER	IMI
1C01	01377	ERR14791210	2022-02-14	C. coli	Blood	iSeq 100	1716149	31	87.449	26.634	1777	30.26	828	825	33;39;30;82;113;47;17	42671. 93527 (34.847%)	Chicken	-	GyrA-T86I	-	tet(O)	-	0.125	0.023	0.125
1C02	01375	ERR14791180	2022-04-25	C. coli	Blood	iSeq 100	1717788	41	87.25	21.849	1777	31.46	828	825	33;39;30;82;113;47;17	42671. 93527 (34.326%)	Chicken	-	GyrA-T86I	23S-A2075G	tet(O)	-	0.125	0.023	0.094
1C03	01372	ERR14791168	2022-05-16	C. coli	Blood	iSeq 100	1714765	37	87.217	18.988	1770	30.68	828	825	33;39;30;82;113;47;17	42671. 93527 (34.028%)	Chicken	-	GyrA-T86I	-	tet(O)	-	0.25	0.047	0.125
1C04	01379	ERR14791172	2022-11-25	C. coli	Blood	iSeq 100	1717496	23	85.195	18.312	1780	30.78	828	825	33;39;30;82;113;47;17	42671. 93527 (34.550%)	Chicken	-	GyrA-T86I	-	tet(O)	16S-A1387G	1.5	0.125	0.5
1C05	01380	ERR14791182	2022-11-25	C. coli	Blood	iSeq 100	1716718	28	85.035	10.891	1774	30.36	828	825	33;39;30;82;113;47;17	42671. 93527 (34.475%)	Chicken	-	GyrA-T86I	-	tet(O)	-	1.5	0.125	0.125
1C06	01373	ERR14791167	2022-12-16	C. coli	Blood	iSeq 100	1715350	32	85.212	10.087	1775	30.62	828	825	33;39;30;82;113;47;17	42671. 93527 (34.326%)	Chicken	-	GyrA-T86I	-	tet(O)	16S-A1387G	2	0.19	0.094
1C07	01374	ERR14791194	2022-12-16	C. coli	Blood	iSeq 100	1714028	38	87.234	20.125	1774	30.61	828	825	33;39;30;82;113;47;17	42671. 93527 (34.401%)	Chicken	-	GyrA-T86I	-	tet(O)	16S-A1387G	0.75	0.094	0.125
1C08	01376	ERR14791169	2023-01-06	C. coli	Blood	iSeq 100	1717932	23	85.086	15.684	1781	30.52	828	825	33;39;30;82;113;47;17	42671. 93527 (34.475%)	Chicken	-	GyrA-T86I	-	tet(O)	16S-A1387G	0.064	0.016	0.094
1C09	01409	ERR14791181	2023-03-10	C. coli	Blood	iSeq 100	1716965	22	87.336	27.43	1775	31	828	825	33;39;30;82;113;47;17	42671. 93527 (34.475%)	Chicken	-	GyrA-T86I	-	tet(O)	-	0.25	0.023	0.064
1C10	01418	ERR14791191	2023-04-26	C. coli	Blood	iSeq 100	1710800	52	87.247	14.525	1772	30.62	828	825	33;39;30;82;113;47;17	42671. 93527 (34.252%)	Chicken	-	GyrA-T86I	-	tet(O)	-	2	0.19	0.064
1C11	01778	ERR14791133	2023-11-28	C. coli	Blood	NovaSeq 6000	1710634	26	84.972	38.879	1762	2025-08-31	828	14736	33;39;882;82;113;47;17	42671. 93527 (34.326%)	Chicken	-	GyrA-T86I	-	tet(O)	-	0.190	0.032	0.094
1C12	01905	ERR14791192	2024-01-09	C. coli	Blood	NovaSeq 6000	1717284	40	85.268	463.472	1775	30.32	828	14732	33;39;883;82;113;47;17	42671. 93527 (34.177%)	Chicken	-	GyrA-T86I	-	tet(O)	-	0.064	0.012	0.094
1C13	01908	ERR14791632	2024-01-09	C. coli	Blood	NovaSeq 6000	1718163	37	85.246	454.902	1779	30.51	828	14732	33;39;883;82;113;47;17	42671. 93527 (34.177%)	Chicken	-	GyrA-T86I	-	tet(O)	-	0.012	0.012	0.094
1C14	01910	ERR14791161	2024-01-09	C. coli	Blood	NovaSeq 6000	1718195	36	85.285	491.811	1778	2025-05-30	828	14732	33;39;883;82;113;47;17	42671. 93527 (34.177%)	Chicken	-	GyrA-T86I	-	tet(O)	-	0.016	0.012	0.094
1C15	02045	ERR14843585	2024-03-15	C. coli	Blood	NovaSeq 6000	1715497	34	94.595	2289.166	1771	30.38	828	14737	33;39;884;82;113;47;17	42671. 93527 (34.326%)	Chicken	-	GyrA-T86I	-	tet(O)	-	0.25	0.064	0.125
1C16	02046	ERR14843586	2024-03-15	C. coli	Blood	NovaSeq 6000	1716176	31	94.584	2123.812	1774	30.58	828	14737	33;39;884;82;113;47;17	42671. 93527 (34.326%)	Chicken	-	GyrA-T86I	-	tet(O)	-	0.25	0.047	0.094
1C17	03877	ERR14791178	2024-09-21	C. coli	Blood	NovaSeq 6000	1715929	34	97.287	110.164	1773	30.26	828	825	33;39;30;82;113;47;17	27820 (89.230%)	Chicken	-	GyrA-T86I	-	tet(O)	-	1	0.064	0.094
1C18	03931	ERR14791188	2024-09-21	C. coli	Blood	NovaSeq 6000	1716411	31	97.249	480.968	1777	30.35	828	825	33;39;30;82;113;47;17	27820 (89.230%)	Chicken	-	GyrA-T86I	-	tet(O)	-	1	0.064	0.094
1J01	00106	ERR14791232	2014-03-26	C. jejuni	Blood	NextSeq 500	1642016	36	86.264	271.797	1693	29.72	21	21	2;1;1;3;2;1;5	48178 (99.628%)	Cattle	-	GyrA-T86I+D90N	-	-	-	0.002	0.006	0.032
1J02	00109	ERR14791633	2014-03-26	C. jejuni	Blood	NextSeq 500	1638492	30	86.281	569.521	1693	29.87	21	12324	2;1;790;3;2;1;5	102207 (99.702%)	Cattle	blaOXA581-G57T	GyrA-T86I+D90N	-	-	-	0.003	0.004	0.023
1J03	01371	ERR14791193	2022-05-16	C. jejuni	Blood	iSeq 100	1737269	31	87.202	21.75	1819	29.39	21	14728	2;1;885;3;2;1;5	67992. 72410 (88.161%)	Cattle	blaOXA193-G57T	GyrA-T86I	23S-A2075G	tet(O)_pla	-	0.003	0.006	0.012
1J04	01378	ERR14791173	2022-07-07	C. jejuni	Blood	iSeq 100	1730082	86	87.172	8.242	1799	29.77	21	14728	2;1;885;3;2;1;5	67992. 72410 (84.959%)	Cattle	blaOXA193-G57T	GyrA-T86I	23S-A2075G	tet(O)_pla	-	0.003	0.006	0.016
1J05	01502	ERR14791189	2023-03-10	C. jejuni	Blood	NovaSeq 6000	1741406	27	87.163	66.887	1824	32.04	21	14728	2;1;885;3;2;1;5	67992. 72410 (88.235%)	Cattle	blaOXA193-G57T	GyrA-T86I	23S-A2075G	tet(O)_pla	-	0.003	0.004	0.012
1J06	01503	ERR14791163	2023-03-31	C. jejuni	Blood	NovaSeq 6000	1742061	30	86.888	138.519	1823	32.43	21	14728	2;1;885;3;2;1;5	67992. 72410 (88.086%)	Cattle	blaOXA193-G57T	GyrA-T86I	23S-A2075G	tet(O)_pla	-	0.008	0.012	0.032
1J07	01419	ERR14791132	2023-04-26	C. jejuni	Blood	iSeq 100	1736403	46	88.063	16.182	1815	30.24	21	14728	2;1;885;3;2;1;5	67992. 72410 (87.863%)	Cattle	blaOXA193-G57T	GyrA-T86I	23S-A2075G	tet(O)_pla	-	0.008	0.006	0.023
1J08	01779	ERR14791196	2023-11-28	C. jejuni	Blood	NovaSeq 6000	1736044	37	86.852	78.768	1821	29.65	21	14728	2;1;885;3;2;1;5	67992 (87.640%)	Cattle	blaOXA193-G57T	GyrA-T86I	23S-A2075G	tet(O)	-	0.016	0.016	0.064
1J09	01906	ERR14791179	2024-01-09	C. jejuni	Blood	NovaSeq 6000	1724730	149	86.996	10.131	1777	32.96	21	14728	2;1;885;3;2;1;5	72410 (83.246%)	Cattle	blaOXA193-G57T	GyrA-T86I	23S-A2075G	-	-	0.008	0.008	0.032
1J10	01907	ERR14791190	2024-01-09	C. jejuni	Blood	NovaSeq 6000	1733823	43	86.532	45.418	1819	35.23	21	14728	2;1;885;3;2;1;5	67992. 72410 (86.299%)	Cattle	blaOXA193-G57T	GyrA-T86I	23S-A2075G	tet(O)	-	0.002	0.032	0.032
1J11	01909	ERR14791177	2024-01-09	C. jejuni	Blood	NovaSeq 6000	1726738	79	86.782	56.324	1800	31.35	21	14728	2;1;885;3;2;1;5	67992 (87.118%)	Cattle	blaOXA193-G57T	GyrA-T86I	23S-A2075G	-	-	0.003	0.012	0.064
1J12	01840	ERR14791174	2024-02-06	C. jejuni	Blood	NovaSeq 6000	1729717	47	86.822	117.523	1815	2025-04-30	21	14728	2;1;885;3;2;1;5	67992 (87.714%)	Cattle	blaOXA193-G57T	GyrA-T86I	23S-A2075G	tet(O)	-	0.008	0.006	0.016
1J13	01841	ERR14791164	2024-02-06	C. jejuni	Blood	NovaSeq 6000	1720754	47	86.801	207.3	1808	29.96	21	14728	2;1;885;3;2;1;5	67992 (87.937%)	Cattle	blaOXA193-G57T	GyrA-T86I	23S-A2075G	-	-	0.008	0.008	0.047
1J14	02043	ERR14791185	2024-03-15	C. jejuni	Blood	NovaSeq 6000	1726179	31	98.519	390.845	1814	30.32	21	14728	2;1;885;3;2;1;5	67992. 72410 (87.863%)	Cattle	blaOXA193-G57T	GyrA-T86I	23S-A2075G	-	-	0.003	0.006	0.016
1J15	02142	ERR14791195	2024-04-03	C. jejuni	Blood	NovaSeq 6000	1723677	38	95.906	98.72	1812	29.82	21	14728	2;1;885;3;2;1;5	67992 (87.789%)	Cattle	blaOXA193-G57T	GyrA-T86I	23S-A2075G	-	-	0.004	0.006	0.023
1J16	03100	ERR14791165	2024-07-10	C. jejuni	Blood	NovaSeq 6000	1723714	31	95.678	906.633	1812	29.65	21	14729	33;1;885;3;2;1;5	67992 (86.238%)	Cattle	blaOXA193-G57T	GyrA-T86I	23S-A2075G	-	-	0.008	0.012	0.064
1J17	04027	ERR14791162	2024-09-21	C. jejuni	Blood	NovaSeq 6000	1736430	52	95.93	91.139	1817	30.56	21	14728	2;1;885;3;2;1;5	67992 (87.210%)	Cattle	blaOXA193-G57T	GyrA-T86I	23S-A2075G	-	-	0.016	0.008	0.032
2C01	00713	ERR14791183	2019-06-07	C. coli	Blood	HiSeq 4000	1774898	51	85.684	1565.313	1845	29.59	828	14731	773;38;30;82;104;35;17	42671. 93527 (21.817%)	Pig	blaOXA193-G57T	GyrA-T86I	23S-A2075G	tet(O)	-	0.064	0.064	0.094
2C02	01352	ERR14791184	2022-07-06	C. coli	Blood	NovaSeq 6000	1776391	38	85.553	2015.336	1845	29.87	828	14731	773;38;30;82;104;35;17	42671. 93527 (21.742%)	Pig	blaOXA193-G57T	GyrA-T86I	23S-A2075G	tet(O)	-	0.064	0.064	0.094
2C03	03344	ERR14791211	2022-10-04	C. coli	Stools	NovaSeq 6000	1775929	48	94.446	407.3	1837	28.56	828	14731	773;38;30;82;104;35;17	135579 (47.120%)	Pig	blaOXA193-G57T	GyrA-T86I	23S-A2075G	tet(O)	16S-G1464T	0.064	0.064	0.094
2C04	01382	ERR14791171	2023-01-05	C. coli	Blood	iSeq 100	1761156	134	85.479	191.627	1802	29.82	828	14731	773;38;30;82;104;35;17	42671. 93527 (21.072%)	Pig	blaOXA193-G57T	GyrA-T86I	23S-A2075G	tet(O)	16S-G1464T	>32	>32	0.125
2C05	01406	ERR14791187	2023-02-21	C. coli	Blood	iSeq 100	1775136	43	85.034	69.531	1839	29.14	828	14731	773;38;30;82;104;35;17	42671. 93527 (21.742%)	Pig	blaOXA193-G57T	GyrA-T86I	23S-A2075G	tet(O)	-	0.047	0.064	0.125
2C06	01417	ERR14791197	2023-03-27	C. coli	Blood	iSeq 100	1771552	54	85.447	265.852	1832	28.48	828	14730	62;38;30;82;104;35;17	42671. 93527 (21.147%)	Pig	blaOXA193-G57T	GyrA-T86I	23S-A2075G	tet(O)	16S-G1464T	0.38	0.38	0.125
2C07	02535	ERR14791166	2024-05-02	C. coli	Blood	NovaSeq 6000	1774583	57	95.008	463.252	1836	28.89	828	14731	773;38;30;82;104;35;17	135579 (47.420%)	Pig	blaOXA193-G57T	GyrA-T86I	23S-A2075G	tet(O)	-	0.125	0.125	0.125
2C08	02588	ERR14791175	2024-06-04	C. coli	Blood	NovaSeq 6000	1772731	67	94.244	1164.834	1836	29.34	828	14731	773;38;30;82;104;35;17	135579 (47.420%)	Pig	blaOXA193-G57T	GyrA-T86I	23S-A2075G	tet(O)	-	0.125	0.19	0.19
2C09	03147	ERR14791170	2024-07-10	C. coli	Blood	NovaSeq 6000	1770791	57	94.09	273.899	1834	28.35	828	14731	773;38;30;82;104;35;17	135579 (47.494%)	Pig	blaOXA193-G57T	GyrA-T86I	23S-A2075G	tet(O)	-	0.032	0.047	0.25
2C10	03922	ERR14791176	2024-09-24	C. coli	Blood	NovaSeq 6000	1770824	61	95.009	667.112	1830	28.44	828	14731	773;38;30;82;104;35;17	135579 (47.494%)	Pig	blaOXA193-G57T	GyrA-T86I	23S-A2075G	tet(O)	-	0.125	0.125	0.125

## Sheet: Supp Table 1 - FASTQC Metrics
Files	File type	Encoding	Total Sequences	Total Bases	Sequences flagged as poor quality	Sequence length	%GC
1C01_R1.fastq.gz	Conventional base calls	Sanger / Illumina 1.9	193694	28.9 Mbp	0	35-151	31
1C01_R2.fastq.gz	Conventional base calls	Sanger / Illumina 1.9	193694	28.9 Mbp	0	35-151	31
1C02_R1.fastq.gz	Conventional base calls	Sanger / Illumina 1.9	166928	24.9 Mbp	0	35-151	31
1C02_R2.fastq.gz	Conventional base calls	Sanger / Illumina 1.9	166928	24.9 Mbp	0	35-151	31
1C03_R1.fastq.gz	Conventional base calls	Sanger / Illumina 1.9	146443	21.9 Mbp	0	35-151	31
1C03_R2.fastq.gz	Conventional base calls	Sanger / Illumina 1.9	146443	21.9 Mbp	0	35-151	31
1C04_R1.fastq.gz	Conventional base calls	Sanger / Illumina 1.9	287551	42.7 Mbp	0	35-151	31
1C04_R2.fastq.gz	Conventional base calls	Sanger / Illumina 1.9	287551	42.7 Mbp	0	35-151	31
1C05_R1.fastq.gz	Conventional base calls	Sanger / Illumina 1.9	179528	26.8 Mbp	0	35-151	32
1C05_R2.fastq.gz	Conventional base calls	Sanger / Illumina 1.9	179528	26.8 Mbp	0	35-151	32
1C06_R1.fastq.gz	Conventional base calls	Sanger / Illumina 1.9	159061	23.7 Mbp	0	35-151	31
1C06_R2.fastq.gz	Conventional base calls	Sanger / Illumina 1.9	159061	23.7 Mbp	0	35-151	31
1C07_R1.fastq.gz	Conventional base calls	Sanger / Illumina 1.9	150473	22.4 Mbp	0	35-151	31
1C07_R2.fastq.gz	Conventional base calls	Sanger / Illumina 1.9	150473	22.4 Mbp	0	35-151	31
1C08_R1.fastq.gz	Conventional base calls	Sanger / Illumina 1.9	248268	36.8 Mbp	0	35-151	31
1C08_R2.fastq.gz	Conventional base calls	Sanger / Illumina 1.9	248268	36.8 Mbp	0	35-151	31
1C09_R1.fastq.gz	Conventional base calls	Sanger / Illumina 1.9	219250	32.6 Mbp	0	35-151	31
1C09_R2.fastq.gz	Conventional base calls	Sanger / Illumina 1.9	219250	32.6 Mbp	0	35-151	31
1C10_R1.fastq.gz	Conventional base calls	Sanger / Illumina 1.9	115168	17.2 Mbp	0	35-151	31
1C10_R2.fastq.gz	Conventional base calls	Sanger / Illumina 1.9	115168	17.2 Mbp	0	35-151	31
1C11_R1.fastq.gz	Conventional base calls	Sanger / Illumina 1.9	622446	93.3 Mbp	0	150	31
1C11_R2.fastq.gz	Conventional base calls	Sanger / Illumina 1.9	586713	88 Mbp	0	150	33
1C12_R1.fastq.gz	Conventional base calls	Sanger / Illumina 1.9	8466643	1.2 Gbp	0	151	34
1C12_R2.fastq.gz	Conventional base calls	Sanger / Illumina 1.9	8466643	1.2 Gbp	0	151	34
1C13_R1.fastq.gz	Conventional base calls	Sanger / Illumina 1.9	8449411	1.2 Gbp	0	151	33
1C13_R2.fastq.gz	Conventional base calls	Sanger / Illumina 1.9	8449411	1.2 Gbp	0	151	33
1C14_R1.fastq.gz	Conventional base calls	Sanger / Illumina 1.9	9228293	1.3 Gbp	0	151	34
1C14_R2.fastq.gz	Conventional base calls	Sanger / Illumina 1.9	9228293	1.3 Gbp	0	151	33
1C15_R1.fastq.gz	Conventional base calls	Sanger / Illumina 1.9	15870490	2.3 Gbp	0	151	34
1C15_R2.fastq.gz	Conventional base calls	Sanger / Illumina 1.9	15870490	2.3 Gbp	0	151	34
1C16_R1.fastq.gz	Conventional base calls	Sanger / Illumina 1.9	15826869	2.3 Gbp	0	151	35
1C16_R2.fastq.gz	Conventional base calls	Sanger / Illumina 1.9	15826869	2.3 Gbp	0	151	34
1C17_R1.fastq.gz	Conventional base calls	Sanger / Illumina 1.9	834736	126 Mbp	0	151	37
1C17_R2.fastq.gz	Conventional base calls	Sanger / Illumina 1.9	834736	126 Mbp	0	151	36
1C18_R1.fastq.gz	Conventional base calls	Sanger / Illumina 1.9	3224219	486.8 Mbp	0	151	34
1C18_R2.fastq.gz	Conventional base calls	Sanger / Illumina 1.9	3224219	486.8 Mbp	0	151	34
1J01_R1.fastq.gz	Conventional base calls	Sanger / Illumina 1.9	2501512	371.3 Mbp	0	35-151	32
1J01_R2.fastq.gz	Conventional base calls	Sanger / Illumina 1.9	2501512	371.3 Mbp	0	35-151	32
1J02_R1.fastq.gz	Conventional base calls	Sanger / Illumina 1.9	4050064	601.7 Mbp	0	35-151	32
1J02_R2.fastq.gz	Conventional base calls	Sanger / Illumina 1.9	4050064	601.8 Mbp	0	35-151	32
1J03_R1.fastq.gz	Conventional base calls	Sanger / Illumina 1.9	279750	41.7 Mbp	0	35-151	30
1J03_R2.fastq.gz	Conventional base calls	Sanger / Illumina 1.9	279750	41.7 Mbp	0	35-151	30
1J04_R1.fastq.gz	Conventional base calls	Sanger / Illumina 1.9	125891	18.8 Mbp	0	35-151	30
1J04_R2.fastq.gz	Conventional base calls	Sanger / Illumina 1.9	125891	18.8 Mbp	0	35-151	30
1J05_R1.fastq.gz	Conventional base calls	Sanger / Illumina 1.9	919183	137.8 Mbp	0	150	30
1J05_R2.fastq.gz	Conventional base calls	Sanger / Illumina 1.9	919183	137.8 Mbp	0	150	33
1J06_R1.fastq.gz	Conventional base calls	Sanger / Illumina 1.9	1067018	160 Mbp	0	150	30
1J06_R2.fastq.gz	Conventional base calls	Sanger / Illumina 1.9	1067018	160 Mbp	0	150	33
1J07_R1.fastq.gz	Conventional base calls	Sanger / Illumina 1.9	145020	21.7 Mbp	0	35-151	30
1J07_R2.fastq.gz	Conventional base calls	Sanger / Illumina 1.9	145020	21.7 Mbp	0	35-151	31
1J08_R1.fastq.gz	Conventional base calls	Sanger / Illumina 1.9	614291	92.1 Mbp	0	150	30
1J08_R2.fastq.gz	Conventional base calls	Sanger / Illumina 1.9	593579	89 Mbp	0	150	33
1J09_R1.fastq.gz	Conventional base calls	Sanger / Illumina 1.9	170346	25.7 Mbp	0	151	38
1J09_R2.fastq.gz	Conventional base calls	Sanger / Illumina 1.9	170346	25.7 Mbp	0	151	38
1J10_R1.fastq.gz	Conventional base calls	Sanger / Illumina 1.9	530168	80 Mbp	0	151	41
1J10_R2.fastq.gz	Conventional base calls	Sanger / Illumina 1.9	530168	80 Mbp	0	151	39
1J11_R1.fastq.gz	Conventional base calls	Sanger / Illumina 1.9	583007	88 Mbp	0	151	40
1J11_R2.fastq.gz	Conventional base calls	Sanger / Illumina 1.9	583007	88 Mbp	0	151	39
1J12_R1.fastq.gz	Conventional base calls	Sanger / Illumina 1.9	1056389	159.5 Mbp	0	151	37
1J12_R2.fastq.gz	Conventional base calls	Sanger / Illumina 1.9	1056389	159.5 Mbp	0	151	37
1J13_R1.fastq.gz	Conventional base calls	Sanger / Illumina 1.9	2292459	346.1 Mbp	0	151	44
1J13_R2.fastq.gz	Conventional base calls	Sanger / Illumina 1.9	2292459	346.1 Mbp	0	151	42
1J14_R1.fastq.gz	Conventional base calls	Sanger / Illumina 1.9	2712217	409.5 Mbp	0	151	34
1J14_R2.fastq.gz	Conventional base calls	Sanger / Illumina 1.9	2712217	409.5 Mbp	0	151	34
1J15_R1.fastq.gz	Conventional base calls	Sanger / Illumina 1.9	800062	120.8 Mbp	0	151	40
1J15_R2.fastq.gz	Conventional base calls	Sanger / Illumina 1.9	800062	120.8 Mbp	0	151	39
1J16_R1.fastq.gz	Conventional base calls	Sanger / Illumina 1.9	6091856	919.8 Mbp	0	151	34
1J16_R2.fastq.gz	Conventional base calls	Sanger / Illumina 1.9	6091856	919.8 Mbp	0	151	34
1J17_R1.fastq.gz	Conventional base calls	Sanger / Illumina 1.9	745069	112.5 Mbp	0	151	38
1J17_R2.fastq.gz	Conventional base calls	Sanger / Illumina 1.9	745069	112.5 Mbp	0	151	37
2C01_R1.fastq.gz	Conventional base calls	Sanger / Illumina 1.9	1763528	264.5 Mbp	0	150	31
2C01_R2.fastq.gz	Conventional base calls	Sanger / Illumina 1.9	1763528	264.5 Mbp	0	150	31
2C02_R1.fastq.gz	Conventional base calls	Sanger / Illumina 1.9	1717533	257.6 Mbp	0	150	30
2C02_R2.fastq.gz	Conventional base calls	Sanger / Illumina 1.9	1717533	257.6 Mbp	0	150	31
2C03_R1.fastq.gz	Conventional base calls	Sanger / Illumina 1.9	2215007	334.4 Mbp	0	151	33
2C03_R2.fastq.gz	Conventional base calls	Sanger / Illumina 1.9	2215007	334.4 Mbp	0	151	34
2C04_R1.fastq.gz	Conventional base calls	Sanger / Illumina 1.9	154015	22.9 Mbp	0	35-151	30
2C04_R2.fastq.gz	Conventional base calls	Sanger / Illumina 1.9	154015	22.9 Mbp	0	35-151	30
2C05_R1.fastq.gz	Conventional base calls	Sanger / Illumina 1.9	300466	44.7 Mbp	0	35-151	30
2C05_R2.fastq.gz	Conventional base calls	Sanger / Illumina 1.9	300466	44.7 Mbp	0	35-151	30
2C06_R1.fastq.gz	Conventional base calls	Sanger / Illumina 1.9	226980	33.9 Mbp	0	35-151	30
2C06_R2.fastq.gz	Conventional base calls	Sanger / Illumina 1.9	226980	33.9 Mbp	0	35-151	30
2C07_R1.fastq.gz	Conventional base calls	Sanger / Illumina 1.9	3441812	519.7 Mbp	0	151	34
2C07_R2.fastq.gz	Conventional base calls	Sanger / Illumina 1.9	3441812	519.7 Mbp	0	151	34
2C08_R1.fastq.gz	Conventional base calls	Sanger / Illumina 1.9	4865057	734.6 Mbp	0	151	34
2C08_R2.fastq.gz	Conventional base calls	Sanger / Illumina 1.9	4865057	734.6 Mbp	0	151	34
2C09_R1.fastq.gz	Conventional base calls	Sanger / Illumina 1.9	1356799	204.8 Mbp	0	151	40
2C09_R2.fastq.gz	Conventional base calls	Sanger / Illumina 1.9	1356799	204.8 Mbp	0	151	41
2C10_R1.fastq.gz	Conventional base calls	Sanger / Illumina 1.9	5261159	794.4 Mbp	0	151	35
2C10_R2.fastq.gz	Conventional base calls	Sanger / Illumina 1.9	5261159	794.4 Mbp	0	151	34

## Sheet: BLANC - C. jejuni
DDP_SOUCHE	ID_SOUCHE	NOM_RUN	NOM2_SOUCHE	MALDI_ESP	ORIGINE_SOUCHE	NDD_SOUCHE	TAILLE_GEN	ANI_SP_GEN	ANI_SCORE_GEN	CDS_GEN	GC_GEN	CC_GEN	ST_GEN	SOURCE_GEN	SOURCE_SCORE_GEN	AMP_NGS	AMP_M_NGS	CIP_NGS	CIP_M_NGS	ERY_NGS	ERY_M_NGS	TET_NGS	TET_M_NGS	GEN_NGS	GEN_M_NGS
26/03/2014	00106	HELIXIO-2017-P2	2014/0241H	Campylobacter jejuni	Sang		1642016	Campylobacter jejuni	97.694	1693	29.72	21	21	Ruminant	100	S		R	GyrA-T86I;GyrA-D90N	S		S		S
26/03/2014	00109	HELIXIO-2017-P2	2014/0279H	Campylobacter jejuni	Sang		1638492	Campylobacter jejuni	97.687	1693	29.87	21	12324	Ruminant	100	R	OXA61-G63T	R	GyrA-T86I;GyrA-D90G	S		S		S
16/05/2022	01371	CNRCH-2023-P1	BLANC_CJ1	Campylobacter jejuni	Sang	231011471202	1737269	Campylobacter jejuni	97.637	1819	29.39	INC		Ruminant	100	R	OXA61-G63T	R	GyrA-T86I	R	23S-A2075G	R	tet(O)	S
07/07/2022	01378	CNRCH-2023-P1	BLANC_CJ2	Campylobacter jejuni	Sang	221104386201	1730082	Campylobacter jejuni	97.52	1799	29.77	INC		Ruminant	100	R	OXA61-G63T	R	GyrA-T86I	R	23S-A2075G	R	tet(O)	S
10/03/2023	01502	INTEGRAGEN-2023-P1	BLANC_CJ4	Campylobacter jejuni	Sang	231042934901	1741406	Campylobacter jejuni	97.61	1824	32.04	INC		Ruminant	100	R	OXA61-G63T	R	GyrA-T86I	R	23S-A2075G	R	tet(O)	S
31/03/2023	01503	INTEGRAGEN-2023-P1	BLANC_CJ5	Campylobacter jejuni	Sang	231042935401	1742061	Campylobacter jejuni	97.572	1823	32.43	INC		Ruminant	100	R	OXA61-G63T	R	GyrA-T86I	R	23S-A2075G	R	tet(O)	S
26/04/2023	01419	CNRCH-2023-P3	BLANC_CJ3	Campylobacter jejuni	Sang	231044731402	1736403	Campylobacter jejuni	97.543	1815	30.24	INC		Ruminant	100	R	OXA61-G63T	R	GyrA-T86I	R	23S-A2075G	R	tet(O)	S
28/11/2023	01779	INTEGRAGEN-2024-P1	BLANC_CJ4	Campylobacter jejuni	Sang	231115386301	1736044	Campylobacter jejuni	97.638	1821	29.65	INC		Ruminant	100	R	OXA61-G63T	R	GyrA-T86I	R	23S-A2075G	R	tet(O)	S
06/02/2024	01840	HENRIMONDOR-2024-P4	2024HM4_002	Campylobacter jejuni	Sang	241015588001	1729717	Campylobacter jejuni	97.529	1815	2025-04-30	INC		Ruminant	100	R	OXA61-G63T	R	GyrA-T86I	R	23S-A2075G	R	tet(O)	S
06/02/2024	01841	HENRIMONDOR-2024-P4	2024HM4_003	Campylobacter jejuni	Sang	241015588002	1720754	Campylobacter jejuni	97.599	1808	29.96	INC		Ruminant	100	R	OXA61-G63T	R	GyrA-T86I	R	23S-A2075G	S		S
09/01/2024	01906	HENRIMONDOR-2024-P6	2024HM6_005	Campylobacter jejuni	Sang	241018484401/2	1724730	Campylobacter jejuni	97.601	1777	32.96	INC		Ruminant	100	R	OXA61-G63T	R	GyrA-T86I	R	23S-A2075G	S		S
09/01/2024	01907	HENRIMONDOR-2024-P6	2024HM6_006	Campylobacter jejuni	Sang	241018486002	1733823	Campylobacter jejuni	97.421	1819	35.23	INC		Ruminant	100	R	OXA61-G63T	R	GyrA-T86I	R	23S-A2075G	R	tet(O)	S
09/01/2024	01909	HENRIMONDOR-2024-P6	2024HM6_008	Campylobacter jejuni	Sang	241018486301	1726738	Campylobacter jejuni	97.6	1800	31.35	INC		Ruminant	100	R	OXA61-G63T	R	GyrA-T86I	R	23S-A2075G	S		S
15/03/2024	02043	HENRIMONDOR-2024-P10	2024HM10_006	Campylobacter jejuni	Sang	241029914001	1726179	Campylobacter jejuni	99.316	1814	30.32	INC		Ruminant	100.0	R	OXA61-G63T	R	GyrA-T86I	R	23S-A2075G	S		S
03/04/2024	02142	HENRIMONDOR-2024-P12	2024HM12_009	Campylobacter jejuni	Sang	241034797501	1723677	Campylobacter jejuni	98.844	1812	29.82	INC		Ruminant	100.0	R	OXA61-G63T	R	GyrA-T86I	R	23S-A2075G	S		S

## Sheet: BLANC - C. coli
DDP_SOUCHE	ID_SOUCHE	NOM_RUN	NOM2_SOUCHE	MALDI_ESP	ORIGINE_SOUCHE	NDD_SOUCHE	TAILLE_GEN	ANI_SP_GEN	ANI_SCORE_GEN	CDS_GEN	GC_GEN	CC_GEN	ST_GEN	SOURCE_GEN	SOURCE_SCORE_GEN	AMP_NGS	AMP_M_NGS	CIP_NGS	CIP_M_NGS	ERY_NGS	ERY_M_NGS	TET_NGS	TET_M_NGS	GEN_NGS	GEN_M_NGS
14/02/2022	01377	CNRCH-2023-P1	BLANC_CC1	Campylobacter coli	Sang	221021949801	1716149	Campylobacter coli	98.841	1777	30.26	828	825	Volaille	100	S		R	GyrA-T86I	S		R	tet(O)	S
25/04/2022	01375	CNRCH-2023-P1	BLANC_CC2	Campylobacter coli	Sang	231008918501	1717788	Campylobacter coli	98.712	1777	31.46	828	825	Volaille	100	S		R	GyrA-T86I	R	23S-A2075G	R	tet(O)	S
16/05/2022	01372	CNRCH-2023-P1	BLANC_CC3	Campylobacter coli	Sang	231011471201	1714765	Campylobacter coli	98.71	1770	30.68	828	825	Volaille	100	S		R	GyrA-T86I	S		R	tet(O)	S
25/11/2022	01379	CNRCH-2023-P1	BLANC_CC5	Campylobacter coli	Sang	231002210604	1717496	Campylobacter coli	98.841	1780	30.78	828	825	Volaille	100	S		R	GyrA-T86I	S		R	tet(O)	R	16S-A1358G
25/11/2022	01380	CNRCH-2023-P1	BLANC_CC4	Campylobacter coli	Sang	231002210603	1716718	Campylobacter coli	98.783	1774	30.36	828	825	Volaille	100	S		R	GyrA-T86I	S		R	tet(O)	S
16/12/2022	01373	CNRCH-2023-P1	BLANC_CC6	Campylobacter coli	Sang	231006443301	1715350	Campylobacter coli	98.809	1775	30.62	828	825	Volaille	100	S		R	GyrA-T86I	S		R	tet(O)	R	16S-A1358G
16/12/2022	01374	CNRCH-2023-P1	BLANC_CC7	Campylobacter coli	Sang	231006443301	1714028	Campylobacter coli	98.833	1774	30.61	828	825	Volaille	100	S		R	GyrA-T86I	S		R	tet(O)	R	16S-A1358G
06/01/2023	01376	CNRCH-2023-P1	BLANC_CC8	Campylobacter coli	Sang	231006444301	1717932	Campylobacter coli	98.782	1781	30.52	828	825	Volaille	100	S		R	GyrA-T86I	S		R	tet(O)	R	16S-A1358G
10/03/2023	01409	CNRCH-2023-P2	BLANC_CC9	Campylobacter coli	Sang	231042933701	1716965	Campylobacter coli	98.797	1775	31	828	825	Volaille	100	S		R	GyrA-T86I	S		R	tet(O)	S
26/04/2023	01418	CNRCH-2023-P3	BLANC_CC10	Campylobacter coli	Sang	231044731401	1710800	Campylobacter coli	98.806	1772	30.62	828	825	Volaille	100	S		R	GyrA-T86I	S		R	tet(O)	S
28/11/2023	01778	INTEGRAGEN-2024-P1	BLANC_CC11	Campylobacter coli	Sang	231115386301	1710634	Campylobacter coli	98.713	1762	2025-08-31	INC		Volaille	100	S		R	GyrA-T86I	S		R	tet(O)	S
09/01/2024	01905	HENRIMONDOR-2024-P6	2024HM6_004	Campylobacter coli	Sang	241018484401	1717284	Campylobacter coli	98.766	1775	30.32	INC		Volaille	100	S		R	GyrA-T86I	S		R	tet(O)	S
09/01/2024	01908	HENRIMONDOR-2024-P6	2024HM6_007	Campylobacter coli	Sang	241018486002	1718163	Campylobacter coli	98.761	1779	30.51	INC		Volaille	100	S		R	GyrA-T86I	S		R	tet(O)	S
09/01/2024	01910	HENRIMONDOR-2024-P6	2024HM6_009	Campylobacter coli	Sang	241018486301	1718195	Campylobacter coli	98.773	1778	2025-05-30	INC		Volaille	100	S		R	GyrA-T86I	S		R	tet(O)	S
15/03/2024	02045	HENRIMONDOR-2024-P10	2024HM10_008	Campylobacter coli	Sang	241030625901	1715497	Campylobacter coli	99.141	1771	30.38	INC		Volaille	100.0	S		R	GyrA-T86I	S		R	tet(O)	S
15/03/2024	02046	HENRIMONDOR-2024-P10	2024HM10_009	Campylobacter coli	Sang	241030625901	1716176	Campylobacter coli	99.14	1774	30.58	INC		Volaille	100.0	S		R	GyrA-T86I	S		R	tet(O)	S

## Sheet: TELLO - C. coli
DDP_SOUCHE	ID_SOUCHE	NOM_RUN	NOM2_SOUCHE	MALDI_ESP	ORIGINE_SOUCHE	NDD_SOUCHE	TAILLE_GEN	ANI_SP_GEN	ANI_SCORE_GEN	CDS_GEN	GC_GEN	CC_GEN	ST_GEN	SOURCE_GEN	SOURCE_SCORE_GEN	AMP_NGS	AMP_M_NGS	CIP_NGS	CIP_M_NGS	ERY_NGS	ERY_M_NGS	TET_NGS	TET_M_NGS	GEN_NGS	GEN_M_NGS
07/06/2019	00713	INTEGRAGEN-2020-P2	TELLO_T01	Campylobacter coli	Sang	9104548314	1774898	Campylobacter coli	98.556	1845	29.59			Porc	100	R	OXA61-G63T	R	GyrA-T86I	R	23S-A2075G	R	tet(O)	S
06/07/2022	01352	INTEGRAGEN-2022-P2	TELLO_T02	Campylobacter coli	Sang	221061398101	1776391	Campylobacter coli	98.639	1845	29.87			Porc	100	R	OXA61-G63T	R	GyrA-T86I	R	23S-A2075G	R	tet(O)	S
05/01/2023	01382	CNRCH-2023-P1	TELLO_T03	Campylobacter coli	Sang	231006427601	1761156	Campylobacter coli	98.622	1802	29.82			Porc	100	R	OXA61-G63T	R	GyrA-T86I	R	23S-A2075G	R	tet(O)	R	16S-G1435T
21/02/2023	01406	CNRCH-2023-P2	TELLO_T04	Campylobacter coli	Sang	231022286201	1775136	Campylobacter coli	98.562	1839	29.14			Porc	100	R	OXA61-G63T	R	GyrA-T86I	R	23S-A2075G	R	tet(O)	S
27/03/2023	01417	CNRCH-2023-P3	TELLO_T05	Campylobacter coli	Sang	231042937101	1771552	Campylobacter coli	98.647	1832	28.48			Porc	100	R	OXA61-G63T	R	GyrA-T86I	R	23S-A2075G	R	tet(O)	R	16S-G1435T
02/05/2024	02535	HENRIMONDOR-2024-P19	2024HM19_071	Campylobacter coli	Sang	241049926801	1774583	Campylobacter coli	98.685	1836	28.89			Porc	100	R	OXA61-G63T	R	GyrA-T86I	R	23S-A2075G	R	tet(O)	S
04/06/2024	02588	HENRIMONDOR-2024-P20	2024HM20_052	Campylobacter coli	Sang	241051403801	1772731	Campylobacter coli	98.663	1836	29.34			Porc	100	R	OXA61-G63T	R	GyrA-T86I	R	23S-A2075G	R	tet(O)	S
2022-10-04				Campylobacter coli	Sang	221102388201
10/07/2024
04/10/2022
24/09/2024
