# Supplementary material for: Antimicrobial use on Campylobacter revealed by next-generation sequencing in patients with common variable immunodeficiency
Source: Front Microbiol. 2026 Apr 1;17:1750824. doi: 10.3389/fmicb.2026.1750824 (PMC13079058; doi:10.3389/fmicb.2026.1750824)
Supplement: Supplementary file 2 [file Table_2.XLSX]

## Sheet: Supp Table 3
Supplementary Table 2. Complete data for additional isolates used in the cgMLST analyses. An additional 160 C. jejuni and C. coli genomes were used to perform cgMLST comparison against patient #1 and #2 isolates (n = 45). Data for these isolates are shown, including sampling date, sequencing information (genome size, contigs number, and coding sequences), MLST results, and molecular antimicrobial…
No genome	Origin	Species	Sampling date (mm-yyyy)	Sequencer	Genome size	Contigs nb	CDS	GC	CC	ST	Source	AMR
00375	Stools	C. coli	2017-03-01	HiSeq 4000	1690619	26	1737	30.42	828	832	Chicken	GyrA-T86I;tet(O)
00376	Stools	C. coli	2017-03-01	HiSeq 4000	1666709	23	1697	30.7	828	1595	Chicken
00382	Stools	C. coli	2017-03-01	HiSeq 4000	1738988	37	1796	30.7	828	860	Chicken	OXA61-G63T;GyrA-T86I;tet(O)
00383	Stools	C. coli	2017-03-01	HiSeq 4000	1677224	37	1699	30.84	828	1666	Chicken	GyrA-T86I;tet(O)
00384	Stools	C. coli	2017-03-01	HiSeq 4000	1646030	27	1673	32.22	828	8195	Chicken	GyrA-T86I;tet(O-32-O);ANT(6)-If-aadE
00395	Stools	C. coli	2017-03-01	HiSeq 4000	1689108	34	1732	29.74	828	8104	Chicken	GyrA-T86I;tet(O)
00399	Stools	C. coli	2017-03-01	HiSeq 4000	1672854	21	1717	31.76	828	1016	Pig	tet(O)
00404	Stools	C. coli	2017-03-01	HiSeq 4000	1667833	34	1704	30.44	828	4709	Chicken
00385	Stools	C. coli	2017-03-01	HiSeq 4000	1676734	22	1698	31	828	825	Chicken	GyrA-T86I;tet(O)
00380	Stools	C. coli	2017-03-01	HiSeq 4000	1662665	25	1684	31.56	828	827	Chicken	tet(O);ANT(6)-Ig
00460	Blood	C. jejuni	2017-05-01	HiSeq 4000	1770632	35	1856	29.6	607	904	Chicken	OXA61-PROM2024;GyrA-T86I;tet(O)
00476	Blood	C. jejuni	2017-05-01	HiSeq 4000	1618487	26	1667	31.27	21	10027	Cattle
00485	Blood	C. jejuni	2017-05-01	HiSeq 4000	1632445	30	1660	29.6	21	50	Chicken	OXA61-G63T;GyrA-T86I
00499	Blood	C. jejuni	2017-05-01	HiSeq 4000	1750103	39	1815	29.74	48	475	Cattle
00464	Blood	C. jejuni	2017-05-01	HiSeq 4000	1718056	47	1763	28.7	464	464	Chicken	OXA61-G63T;GyrA-T86I;tet(O-32-O)
00471	Blood	C. jejuni	2017-05-01	HiSeq 4000	1627289	39	1651	30.49	21	50	Chicken	GyrA-T86I;tet(O-32-O);ANT(6)-If-aadE
00467	Blood	C. jejuni	2017-05-01	HiSeq 4000	1674011	25	1733	30.92	443	51	Chicken	OXA61-PROM2024;GyrA-T86I;GyrA-D90N;tet(O)
00475	Blood	C. jejuni	2017-05-01	HiSeq 4000	1733264	42	1791	29.62	21	21	Cattle	OXA61-G63T;GyrA-T86I
00500	Blood	C. jejuni	2017-05-01	HiSeq 4000	1616100	35	1689	30.51	677	677	Environment
00480	Blood	C. jejuni	2017-05-01	HiSeq 4000	1647508	26	1676	30.08	22	22	Cattle
00674	Stools	C. coli	2018-02-01	HiSeq 4000	1659385	33	1686	30.12	828	5380	Chicken	OXA61-G63T;GyrA-T86I;23S-A2075G;tet(O)
00675	Stools	C. coli	2018-02-01	HiSeq 4000	1781489	30	1828	30.43	828	872	Chicken	OXA61-G63T;GyrA-T86I;23S-A2075G;tet(O);ANT(6)-Ig
00676	Stools	C. coli	2018-02-01	HiSeq 4000	1733554	28	1772	30.11	828	860	Chicken	OXA61-G63T;GyrA-T86I;23S-A2075G;tet(O)
00680	Stools	C. coli	2018-02-01	HiSeq 4000	1752981	38	1812	30.89	828	1108	Pig	OXA61-G63T;GyrA-T86I;23S-A2075G;tet(O-32-O);APH(3')-IIIa;ANT(6)-Ig;ANT(6)-If-aadE;ANT(9)-Ic-aad9
00709	Blood	C. coli	2018-02-01	HiSeq 4000	1711550	30	1789	30.73			Pig	OXA61-G63T;GyrA-T86I;23S-A2075G;tet(O)
00705	Stools	C. coli	2018-02-01	HiSeq 4000	1796668	51	1838	29.47			Chicken	OXA61-G63T;GyrA-T86I;GyrA-D90N;23S-A2075G;tet(O)
00706	Stools	C. coli	2018-02-01	HiSeq 4000	1723141	23	1765	30.52	828	2097	Pig	OXA61-G63T;GyrA-T86I;23S-A2075G;tet(O-M-O)
00673	Stools	C. coli	2018-02-01	HiSeq 4000	1701362	25	1748	31.32	828	827	Chicken	OXA61-G63T;GyrA-T86I;23S-A2074G;tet(O)
00707	Stools	C. coli	2018-02-01	HiSeq 4000	1698122	31	1734	31.61	828	872	Chicken	OXA61-G63T;GyrA-T86I;23S-A2075G;tet(O);ANT(6)-If-aadE;ANT(9)-Ic-aad9
00679	Stools	C. coli	2018-02-01	HiSeq 4000	1806776	54	1851	27.78			Chicken	OXA61-G63T;GyrA-T86I;23S-A2075G;tet(O)
00630	Blood	C. jejuni	2018-02-01	HiSeq 4000	1686908	29	1759	29.55	1034	1033	Environment	OXA61-PROM2024;tet(O)
00650	Blood	C. jejuni	2018-02-01	HiSeq 4000	1695338	16	1773	31.5	61	61	Cattle
00659	Blood	C. jejuni	2018-02-01	HiSeq 4000	1636901	27	1658	31.26	48	48	unknown	OXA61-G63T;GyrA-T86I
00644	Blood	C. jejuni	2018-02-01	HiSeq 4000	1599509	24	1649	30.08	1034	4142	Environment	OXA61-PROM2024
00664	Blood	C. jejuni	2018-02-01	HiSeq 4000	1673452	20	1714	30.2	48	475	Cattle
00660	Blood	C. jejuni	2018-02-01	HiSeq 4000	1701374	31	1766	30.35	21	50	Chicken
00657	Blood	C. jejuni	2018-02-01	HiSeq 4000	1665687	30	1712	30.6	42	42	Cattle
00627	Blood	C. jejuni	2018-02-01	HiSeq 4000	1690508	25	1719	30.32	658	12322	Cattle	OXA61-G63T;GyrA-T86I;tet(O-M-O)
00594	Blood	C. jejuni	2018-02-01	HiSeq 4000	1650530	22	1694	30.86	658	1044	Chicken	OXA61-G63T;GyrA-T86I;tet(O)
00503	Blood	C. jejuni	2018-05-01	HiSeq 4000	1680326	27	1732	30.52	206	122	Cattle	GyrA-T86I;tet(O-32-O)
00636	Blood	C. jejuni	2019-02-01	HiSeq 4000	1686885	42	1736	29.71	353	353	Chicken	OXA61-G63T;GyrA-T86I;tet(O)
00634	Blood	C. jejuni	2019-02-01	HiSeq 4000	1693680	34	1761	30.29	21	21	Cattle
00641	Blood	C. jejuni	2019-02-01	HiSeq 4000	1629266	26	1674	29.81	52	52	Chicken
00601	Blood	C. jejuni	2019-02-01	HiSeq 4000	1697854	28	1730	30.14	21	21	Cattle	OXA61-G63T;GyrA-T86I;tet(O)
00643	Blood	C. jejuni	2019-02-01	HiSeq 4000	1610609	16	1664	30.69	61	61	Cattle
00671	Blood	C. jejuni	2019-02-01	HiSeq 4000	1764287	67	1824	28.78	353	353	Chicken	GyrA-T86I;GyrA-D90N;tet(O-32-O)
00765	Stools	C. coli	2019-04-01	HiSeq 4000	1698798	17	1754	31.82	828	827	Chicken
00766	Stools	C. coli	2019-04-01	HiSeq 4000	1665897	28	1700	30.89	828	5380	Chicken	tet(O)
00769	Stools	C. coli	2019-04-01	HiSeq 4000	1654273	24	1677	31.5	828	825	Chicken	GyrA-T86I;tet(O);ANT(6)-Ig
00809	Stools	C. coli	2019-04-01	HiSeq 4000	1647247	27	1671	30.63	828	860	Chicken	tet(O)
00810	Stools	C. coli	2019-04-01	HiSeq 4000	1711392	29	1770	30.62	828	4709	Chicken
00811	Stools	C. coli	2019-04-01	HiSeq 4000	1702472	24	1742	31.38	828	1614	Chicken
00812	Stools	C. coli	2019-04-01	HiSeq 4000	1649107	32	1681	33.72	828	8195	Chicken	OXA61-G63T;GyrA-T86I;tet(O-32-O);ANT(6)-If-aadE;ANT(9)-Ic-aad9
00813	Stools	C. coli	2019-04-01	HiSeq 4000	1697857	28	1743	29.82	828	832	Chicken	GyrA-T86I;tet(O)
00806	Stools	C. coli	2019-04-01	HiSeq 4000	1877107	60	1938	29.02		1450	Pig	GyrA-T86I;tet(O);ANT(6)-Ig
00819	Stools	C. coli	2019-04-01	HiSeq 4000	1694569	26	1714	31.04	828	6275	Chicken	tet(O)
01041	Blood	C. jejuni	2019-04-01	HiSeq 4000	1718912	26	1769	30.92	206	122	Cattle	GyrA-T86I;tet(O-32-O)
01040	Blood	C. jejuni	2019-04-01	HiSeq 4000	1640032	23	1672	30.39	45	45	Chicken
01042	Blood	C. jejuni	2019-04-01	HiSeq 4000	1612863	26	1628	29.96	45	45	Chicken	OXA61-PROM2024
01038	Blood	C. jejuni	2019-04-01	HiSeq 4000	1647670	20	1709	31.1	49	3720	Chicken	GyrA-T86I;tet(O)
01056	Blood	C. jejuni	2020-04-01	HiSeq 4000	1716789	46	1779	30	21	10298	Cattle	GyrA-T86I
01052	Blood	C. jejuni	2020-04-01	HiSeq 4000	1760991	56	1829	29.66	353	8334	Chicken	GyrA-T86I;tet(O)
01063	Blood	C. jejuni	2020-04-01	HiSeq 4000	1770364	63	1846	30.29	353	7355	Chicken	OXA61-G63T;GyrA-T86I;tet(O-32-O);APH(3')-IIIa;SAT-4
01071	Blood	C. jejuni	2020-04-01	HiSeq 4000	1704567	28	1771	29.11	354	354	Chicken	GyrA-T86I;tet(O)
01053	Blood	C. jejuni	2020-04-01	HiSeq 4000	1612515	22	1668	31.64	21	47	Cattle
01057	Blood	C. jejuni	2020-04-01	HiSeq 4000	1736400	39	1822	30.26	354	3155	Chicken	GyrA-T86I;tet(O)
01051	Blood	C. jejuni	2020-04-01	HiSeq 4000	1772040	46	1830	28.17	464	8579	Chicken	OXA61-G63T;GyrA-T86I;tet(O-32-O)
01067	Blood	C. jejuni	2020-04-01	HiSeq 4000	1679437	28	1727	30.89	21	19	Chicken	OXA61-G63T;GyrA-T86I
01054	Blood	C. jejuni	2020-04-01	HiSeq 4000	1607527	21	1647	31.05	49	49	Chicken	GyrA-T86I
00910	Stools	C. coli	2020-06-01	HiSeq 4000	1694869	26	1744	30.81	828	8104	Chicken	GyrA-T86I;tet(O)
00915	Stools	C. coli	2020-06-01	HiSeq 4000	1684237	19	1727	31.21	828	860	Chicken	GyrA-T86I;tet(O)
00913	Stools	C. coli	2020-06-01	HiSeq 4000	1688606	19	1729	31.53	828	825	Chicken	GyrA-T86I;tet(O)
00940	Stools	C. coli	2020-06-01	HiSeq 4000	1640698	20	1679	32.1	828	1628	Chicken	GyrA-T86I
00941	Stools	C. coli	2020-06-01	HiSeq 4000	1719193	26	1784	30.19	1150	5392	Chicken	OXA61-G63T;GyrA-T86I;23S-A2075G;tet(W)
00942	Stools	C. coli	2020-06-01	HiSeq 4000	1684055	29	1731	30.79	828	4709	Chicken
00938	Stools	C. coli	2020-06-01	HiSeq 4000	1692738	22	1741	30.5	828	832	Chicken	GyrA-T86I;tet(O)
00914	Stools	C. coli	2020-06-01	HiSeq 4000	1697889	24	1719	30.04	828	3245	Pig	OXA61-G63T;GyrA-T86I;tet(O)
00939	Stools	C. coli	2020-06-01	HiSeq 4000	1710266	25	1747	31.36	828	11781	Chicken	GyrA-T86I;tet(O)
00911	Stools	C. coli	2020-06-01	HiSeq 4000	1663445	24	1689	31.46	828	827	Chicken	tet(O);ANT(6)-Ig
01253	Blood	C. jejuni	2020-10-01	NovaSeq 6000	1712875	37	1779	27.89	257	824	Chicken
01157	Blood	C. coli	2021-06-01	Iseq 100	1713013	18	1761	31.11	828	1556	Pig	OXA61-G63T;GyrA-T86I;erm(N);tet(O);ANT(6)-Ig
01321	Stools	C. coli	2021-10-01	NovaSeq 6000	1651202	14	1667	31.93	828	6690	Chicken	GyrA-T86I;tet(O)
01311	Stools	C. coli	2021-10-01	NovaSeq 6000	1665974	21	1690	30.9	828	860	Chicken	OXA61-G63T;GyrA-T86I;tet(O)
01278	Stools	C. coli	2021-10-01	NovaSeq 6000	1687851	21	1730	31.29	828	1058	Chicken	OXA61-G63T;GyrA-T86I;ANT(6)-Ig
01305	Stools	C. coli	2021-10-01	NovaSeq 6000	1681944	21	1718	31.38	828	10042	Chicken	OXA61-G63T;GyrA-T86I;tet(O-32-O)
01279	Stools	C. coli	2021-10-01	NovaSeq 6000	1704308	17	1725	32.35	828	1583	Chicken	tet(O)
01304	Stools	C. coli	2021-10-01	NovaSeq 6000	1704844	23	1738	31.04	828	1445	Chicken	OXA61-G63T;GyrA-T86I;tet(O)
01276	Stools	C. coli	2021-10-01	NovaSeq 6000	1682307	23	1713	31.17	828	11781	Chicken	GyrA-T86I;tet(O)
01277	Stools	C. coli	2021-10-01	NovaSeq 6000	1678003	22	1705	31.05	828	825	Chicken	GyrA-T86I;tet(O);ANT(6)-Ig
01310	Stools	C. coli	2021-10-01	NovaSeq 6000	1655414	18	1684	31.67			Chicken	GyrA-T86I;tet(O)
01267	Blood	C. jejuni	2021-10-01	NovaSeq 6000	1677421	44	1736	30.16	21	10298	Cattle	OXA61-G63T;GyrA-T86I
01268	Blood	C. jejuni	2021-10-01	NovaSeq 6000	1664514	38	1688	31.05	22	22	Cattle
01265	Blood	C. jejuni	2021-10-01	NovaSeq 6000	1670639	46	1703	30.93	22	22	Cattle
01255	Blood	C. jejuni	2021-10-01	NovaSeq 6000	1643356	25	1673	31.88	48	48	Chicken	OXA61-G63T;tet(O)
01273	Blood	C. jejuni	2021-10-01	NovaSeq 6000	1680387	25	1731	30.4	21	19	Chicken	OXA61-G63T;GyrA-T86I
01251	Blood	C. jejuni	2021-10-01	NovaSeq 6000	1655972	10	1702	30.1	21	50	Chicken	OXA61-G63T;GyrA-T86I;tet(O)
01252	Blood	C. jejuni	2021-10-01	NovaSeq 6000	1675821	23	1733	30.61	21	19	Chicken	GyrA-T86I
01256	Blood	C. jejuni	2021-10-01	NovaSeq 6000	1644959	21	1670	29.95	48	48	unknown	OXA61-G63T;tet(O)
01263	Blood	C. jejuni	2021-10-01	NovaSeq 6000	1640473	20	1669	29.75	48	48	Cattle	OXA61-G63T
01262	Blood	C. jejuni	2021-10-01	NovaSeq 6000	1701993	28	1752	29.54	21	50	Chicken
01176	Blood	C. coli	2022-06-01	Iseq 100	1685436	34	1734	30.38	828	829	Pig	OXA61-G63T;GyrA-T86I;GyrA-D90Y;23S-A2075G;tet(O);ANT(6)-Ig
01354	Stools	C. coli	2022-10-01	NovaSeq 6000	1658640	23	1681	31.48	828	854	Pig	GyrA-T86I;23S-A2075G;tet(O-M-O);ANT(6)-Ig
01342	Stools	C. coli	2022-10-01	NovaSeq 6000	1748997	22	1810	32.64	828	1770	Chicken	OXA61-G63T;GyrA-T86I;23S-A2075G;tet(O-32-O);APH(3')-IIIa;ANT(6)-If-aadE;SAT-4
01343	Stools	C. coli	2022-10-01	NovaSeq 6000	1920705	76	1996	28.74			Chicken	OXA61-G63T;GyrA-T86I;23S-A2075G;tet(O);APH(3')-IIIa;SAT-4;ANT(6)-If-aadE;ANT(9)-Ic-aad9
01339	Stools	C. coli	2022-10-01	NovaSeq 6000	1917284	31	2021	31.35	828	827	Chicken	OXA61-G63T;GyrA-T86I;23S-A2075G;tet(O);APH(2'')-Ih;APH(3')-IIIa;ANT(6)-Ig;ANT(9)-Ic-aad9
01344	Stools	C. coli	2022-10-01	NovaSeq 6000	1840841	45	1915	30.76	828	1096	Pig	GyrA-T86I;23S-A2075G;tet(O-M-O);APH(3')-IIIa;ANT(6)-If-aadE;SAT-4;ANT(9)-Ic-aad9
01338	Stools	C. coli	2022-10-01	NovaSeq 6000	1733071	21	1782	31.62	828	832	Chicken	23S-A2075G;tet(O)
01340	Stools	C. coli	2022-10-01	NovaSeq 6000	1649857	18	1671	32.78	828	899	Chicken	OXA61-G63T;GyrA-T86I;erm(N);tet(O)
01367	Blood	C. coli	2022-10-01	NovaSeq 6000	1663122	13	1696	31.62	828	827	Chicken	OXA61-G63T;GyrA-T86I;23S-A2075G;tet(O)
01336	Stools	C. coli	2022-10-01	NovaSeq 6000	1711371	28	1743	31.89	828	1413	Pig	OXA61-G63T;GyrA-T86I;23S-A2075G;tet(O-32-O);apmA;ANT(6)-If-aadE;ANT(6)-Ig;ANT(9)-Ic-aad9;lnu(C)
01491	Blood	C. jejuni	2022-11-01	NovaSeq 6000	1660813	16	1712	33	61	61	Cattle	tet(O)
01616	Blood	C. jejuni	2022-11-01	NovaSeq 6000	1668359	25	1752	30.2	443	51	Chicken	OXA61-PROM2024
01625	Blood	C. jejuni	2022-11-01	NovaSeq 6000	1679734	31	1739	30.94	21	19	Chicken	GyrA-T86I
01623	Blood	C. jejuni	2022-11-01	NovaSeq 6000	1806427	45	1919	29.91	607	4056	Chicken
01493	Blood	C. jejuni	2022-11-01	NovaSeq 6000	1695582	31	1769	30.58	21	19	Chicken	GyrA-T86I;tet(O)
01605	Blood	C. jejuni	2022-11-01	NovaSeq 6000	1652382	19	1714	32.68	49	49	Chicken	GyrA-T86I
01445	Blood	C. jejuni	2022-11-01	NovaSeq 6000	1904024	283	1872	30.64	42	6532	Cattle	OXA61-G63T;GyrA-T86I;tet(O-32-O)
01599	Blood	C. jejuni	2022-11-01	NovaSeq 6000	1615447	29	1620	29.28	45	11	Chicken
01484	Blood	C. jejuni	2022-11-01	NovaSeq 6000	1655460	26	1707	31.23	21	19	Chicken	GyrA-T86I
01610	Blood	C. jejuni	2022-11-01	NovaSeq 6000	1657943	31	1702	32.03	21	50	Chicken	GyrA-T86I;tet(O)
01773	Stools	C. coli	2023-01-01	NovaSeq 6000	1647926	21	1676	32.76	828	8195	Chicken	GyrA-T86I;tet(O-32-O);ANT(6)-If-aadE
01774	Stools	C. coli	2023-01-01	NovaSeq 6000	1678613	19	1709	32.11	828	11781	Chicken	GyrA-T86I;tet(O)
01776	Stools	C. coli	2023-01-01	NovaSeq 6000	1677055	25	1709	31.56	828	829	Chicken	GyrA-T86I;23S-A2075G
01777	Stools	C. coli	2023-01-01	NovaSeq 6000	1686896	24	1717	30.42	828	1628	Chicken	OXA61-G63T;GyrA-T86I;tet(O)
01762	Stools	C. coli	2023-01-01	NovaSeq 6000	1658749	19	1682	31.58	828	829	Chicken
01781	Stools	C. coli	2023-01-01	NovaSeq 6000	1655065	27	1676	30.56	828	860	Chicken	23S-A2075G;tet(O)
01760	Stools	C. coli	2023-01-01	NovaSeq 6000	1650863	16	1672	32.19	828	1055	Chicken	GyrA-T86I;tet(O);ANT(6)-Ig
01772	Stools	C. coli	2023-01-01	NovaSeq 6000	1696365	18	1730	31.78			Chicken	GyrA-T86I;tet(O)
01806	Blood	C. jejuni	2023-01-01	NovaSeq 6000	1652888	35	1717	29.66			Cattle	OXA61-A61G;GyrA-T86I;RplD-G70D
01425	Blood	C. coli	2023-06-01	Iseq 100	1681717	35	1712	30.26	828	3246	Chicken	OXA61-G63T;GyrA-T86I;GyrA-D90N;23S-A2075G;tet(O)
01521	Blood	C. coli	2023-11-01	NovaSeq 6000	1788679	56	1865	29.96			Pig	OXA61-G63T;GyrA-T86I;23S-A2075G;tet(O);APH(2'')-If;APH(3')-IIIa;ANT(6)-Ig;ANT(6)-If-aadE;ANT(9)-Ic-aad9;lnu(C)
01556	Stools	C. jejuni	2023-11-01	NovaSeq 6000	1617804	21	1658	29.86	49	49	Chicken	OXA61-G63T;GyrA-T86I;tet(O)
01542	Stools	C. jejuni	2023-11-01	NovaSeq 6000	1710071	29	1760	30.52	21	50	Chicken
01589	Stools	C. jejuni	2023-11-01	NovaSeq 6000	1672082	21	1753	31.86	353	356	Chicken
01529	Blood	C. jejuni	2023-11-01	NovaSeq 6000	1732639	34	1794	29.24	257	824	Chicken	GyrA-T86I;GyrA-D90N;23S-A2075G
01538	Stools	C. jejuni	2023-11-01	NovaSeq 6000	1585284	19	1608	32.42	42	42	Cattle	GyrA-T86I
01540	Stools	C. jejuni	2023-11-01	NovaSeq 6000	1630319	27	1691	31.89	443	51	Chicken	OXA61-PROM2024;GyrA-T86I;23S-A2075G
01552	Stools	C. jejuni	2023-11-01	NovaSeq 6000	1712011	23	1814	29.48	353	1474	Chicken	OXA61-G63T;GyrA-T86I
01555	Stools	C. jejuni	2023-11-01	NovaSeq 6000	1743860	47	1799	27.68	464	464	Chicken	OXA61-G63T;GyrA-T86I;23S-A2074T;tet(O-32-O)
01588	Stools	C. jejuni	2023-11-01	NovaSeq 6000	1710367	29	1762	30.52	21	50	Chicken	GyrA-T86I
01837	Blood	C. jejuni	2024-02-01	NovaSeq 6000	1739034	40	1800	29.45	52	12350	Chicken	GyrA-T86I
03039	Stools	C. coli	2024-04-01	NovaSeq 6000	1751335	30	1826	31.13	828	1628	Chicken	OXA61-G63T;GyrA-T86I;23S-A2075G;tet(O-32-O);APH(3')-IIIa;SAT-4
02095	Blood	C. coli	2024-04-01	NovaSeq 6000	1705354	25	1744	30.2			Chicken	GyrA-T86I;23S-A2075G;tet(W)
02879	Blood	C. jejuni	2024-04-01	NovaSeq 6000	1625966	28	1704	30.82	677	794	Environment
02006	Blood	C. jejuni	2024-04-01	NovaSeq 6000	1693694	19	1782	30.84	61	61	Cattle
03031	Blood	C. jejuni	2024-04-01	NovaSeq 6000	1657350	35	1708	30.71	21	883	Cattle
02015	Blood	C. jejuni	2024-04-01	NovaSeq 6000	1645928	32	1669	30.53	22	22	Cattle	OXA61-G63T
02343	Stools	C. coli	2024-05-01	NovaSeq 6000	1639690	27	1663	31.3	828	1595	Chicken	OXA61-G63T;tet(O)
02388	Blood	C. coli	2024-05-01	NovaSeq 6000	1638045	21	1662	31.0			Chicken
02522	Stools	C. coli	2024-06-01	NovaSeq 6000	1775696	30	1829	29.7	828	962	Chicken	tet(O);ANT(6)-Ig
03509	Stools	C. coli	2024-08-01	NovaSeq 6000	1748601	29	1803	29.21	828	832	Chicken	GyrA-T86I;tet(O)
03474	Stools	C. coli	2024-08-01	NovaSeq 6000	1691795	26	1731	32.46	828	832	Chicken	tet(O)
03540	Blood	C. coli	2024-08-01	NovaSeq 6000	1774210	37	1838	31.22	828	2097	Pig	OXA61-G63T;GyrA-T86I;23S-A2075G;tet(O-M-O);APH(2'')-IIIa;APH(3')-IIIa;ANT(6)-If-aadE;spw
03271	Stools	C. coli	2024-08-01	NovaSeq 6000	1637765	22	1664	31.0	828	1055	Chicken
03278	Blood	C. jejuni	2024-08-01	NovaSeq 6000	1663864	26	1746	30.5	443	51	Chicken
03282	Blood	C. jejuni	2024-08-01	NovaSeq 6000	1610620	27	1645	31.26	658	658	Chicken	tet(O-32-O)
03229	Blood	C. jejuni	2024-08-01	NovaSeq 6000	1720833	40	1766	30.55	353	1232	Chicken	OXA61-PROM2024;GyrA-T86I;tet(O-M-O);APH(3')-IIIa;ANT(9)-Ic-aad9
03259	Blood	C. jejuni	2024-08-01	NovaSeq 6000	1625959	25	1686	30.72	443	51	Chicken
03992	Blood	C. coli	2024-10-01	NovaSeq 6000	1671996	32	1689	32.66	828	1770	Chicken	GyrA-T86I;tet(O-32-O)
03912	Blood	C. jejuni	2024-10-01	NovaSeq 6000	1679986	28	1727	30.43	21	19	Chicken	OXA61-G63T;GyrA-T86I

## Sheet: BLANC - C. jejuni
DDP_SOUCHE	ID_SOUCHE	NOM_RUN	NOM2_SOUCHE	MALDI_ESP	ORIGINE_SOUCHE	NDD_SOUCHE	TAILLE_GEN	ANI_SP_GEN	ANI_SCORE_GEN	CDS_GEN	GC_GEN	CC_GEN	ST_GEN	SOURCE_GEN	SOURCE_SCORE_GEN	AMP_NGS	AMP_M_NGS	CIP_NGS	CIP_M_NGS	ERY_NGS	ERY_M_NGS	TET_NGS	TET_M_NGS	GEN_NGS	GEN_M_NGS
26/03/2014	00106	HELIXIO-2017-P2	2014/0241H	Campylobacter jejuni	Sang		1642016	Campylobacter jejuni	97.694	1693	29.72	21	21	Ruminant	100	S		R	GyrA-T86I;GyrA-D90N	S		S		S
26/03/2014	00109	HELIXIO-2017-P2	2014/0279H	Campylobacter jejuni	Sang		1638492	Campylobacter jejuni	97.687	1693	29.87	21	12324	Ruminant	100	R	OXA61-G63T	R	GyrA-T86I;GyrA-D90G	S		S		S
16/05/2022	01371	CNRCH-2023-P1	BLANC_CJ1	Campylobacter jejuni	Sang	231011471202	1737269	Campylobacter jejuni	97.637	1819	29.39	INC		Ruminant	100	R	OXA61-G63T	R	GyrA-T86I	R	23S-A2075G	R	tet(O)	S
07/07/2022	01378	CNRCH-2023-P1	BLANC_CJ2	Campylobacter jejuni	Sang	221104386201	1730082	Campylobacter jejuni	97.52	1799	29.77	INC		Ruminant	100	R	OXA61-G63T	R	GyrA-T86I	R	23S-A2075G	R	tet(O)	S
10/03/2023	01502	INTEGRAGEN-2023-P1	BLANC_CJ4	Campylobacter jejuni	Sang	231042934901	1741406	Campylobacter jejuni	97.61	1824	32.04	INC		Ruminant	100	R	OXA61-G63T	R	GyrA-T86I	R	23S-A2075G	R	tet(O)	S
31/03/2023	01503	INTEGRAGEN-2023-P1	BLANC_CJ5	Campylobacter jejuni	Sang	231042935401	1742061	Campylobacter jejuni	97.572	1823	32.43	INC		Ruminant	100	R	OXA61-G63T	R	GyrA-T86I	R	23S-A2075G	R	tet(O)	S
26/04/2023	01419	CNRCH-2023-P3	BLANC_CJ3	Campylobacter jejuni	Sang	231044731402	1736403	Campylobacter jejuni	97.543	1815	30.24	INC		Ruminant	100	R	OXA61-G63T	R	GyrA-T86I	R	23S-A2075G	R	tet(O)	S
28/11/2023	01779	INTEGRAGEN-2024-P1	BLANC_CJ4	Campylobacter jejuni	Sang	231115386301	1736044	Campylobacter jejuni	97.638	1821	29.65	INC		Ruminant	100	R	OXA61-G63T	R	GyrA-T86I	R	23S-A2075G	R	tet(O)	S
06/02/2024	01840	HENRIMONDOR-2024-P4	2024HM4_002	Campylobacter jejuni	Sang	241015588001	1729717	Campylobacter jejuni	97.529	1815	30.04	INC		Ruminant	100	R	OXA61-G63T	R	GyrA-T86I	R	23S-A2075G	R	tet(O)	S
06/02/2024	01841	HENRIMONDOR-2024-P4	2024HM4_003	Campylobacter jejuni	Sang	241015588002	1720754	Campylobacter jejuni	97.599	1808	29.96	INC		Ruminant	100	R	OXA61-G63T	R	GyrA-T86I	R	23S-A2075G	S		S
09/01/2024	01906	HENRIMONDOR-2024-P6	2024HM6_005	Campylobacter jejuni	Sang	241018484401/2	1724730	Campylobacter jejuni	97.601	1777	32.96	INC		Ruminant	100	R	OXA61-G63T	R	GyrA-T86I	R	23S-A2075G	S		S
09/01/2024	01907	HENRIMONDOR-2024-P6	2024HM6_006	Campylobacter jejuni	Sang	241018486002	1733823	Campylobacter jejuni	97.421	1819	35.23	INC		Ruminant	100	R	OXA61-G63T	R	GyrA-T86I	R	23S-A2075G	R	tet(O)	S
09/01/2024	01909	HENRIMONDOR-2024-P6	2024HM6_008	Campylobacter jejuni	Sang	241018486301	1726738	Campylobacter jejuni	97.6	1800	31.35	INC		Ruminant	100	R	OXA61-G63T	R	GyrA-T86I	R	23S-A2075G	S		S
15/03/2024	02043	HENRIMONDOR-2024-P10	2024HM10_006	Campylobacter jejuni	Sang	241029914001	1726179	Campylobacter jejuni	99.316	1814	30.32	INC		Ruminant	100.0	R	OXA61-G63T	R	GyrA-T86I	R	23S-A2075G	S		S
03/04/2024	02142	HENRIMONDOR-2024-P12	2024HM12_009	Campylobacter jejuni	Sang	241034797501	1723677	Campylobacter jejuni	98.844	1812	29.82	INC		Ruminant	100.0	R	OXA61-G63T	R	GyrA-T86I	R	23S-A2075G	S		S

## Sheet: BLANC - C. coli
DDP_SOUCHE	ID_SOUCHE	NOM_RUN	NOM2_SOUCHE	MALDI_ESP	ORIGINE_SOUCHE	NDD_SOUCHE	TAILLE_GEN	ANI_SP_GEN	ANI_SCORE_GEN	CDS_GEN	GC_GEN	CC_GEN	ST_GEN	SOURCE_GEN	SOURCE_SCORE_GEN	AMP_NGS	AMP_M_NGS	CIP_NGS	CIP_M_NGS	ERY_NGS	ERY_M_NGS	TET_NGS	TET_M_NGS	GEN_NGS	GEN_M_NGS
14/02/2022	01377	CNRCH-2023-P1	BLANC_CC1	Campylobacter coli	Sang	221021949801	1716149	Campylobacter coli	98.841	1777	30.26	828	825	Volaille	100	S		R	GyrA-T86I	S		R	tet(O)	S
25/04/2022	01375	CNRCH-2023-P1	BLANC_CC2	Campylobacter coli	Sang	231008918501	1717788	Campylobacter coli	98.712	1777	31.46	828	825	Volaille	100	S		R	GyrA-T86I	R	23S-A2075G	R	tet(O)	S
16/05/2022	01372	CNRCH-2023-P1	BLANC_CC3	Campylobacter coli	Sang	231011471201	1714765	Campylobacter coli	98.71	1770	30.68	828	825	Volaille	100	S		R	GyrA-T86I	S		R	tet(O)	S
25/11/2022	01379	CNRCH-2023-P1	BLANC_CC5	Campylobacter coli	Sang	231002210604	1717496	Campylobacter coli	98.841	1780	30.78	828	825	Volaille	100	S		R	GyrA-T86I	S		R	tet(O)	R	16S-A1358G
25/11/2022	01380	CNRCH-2023-P1	BLANC_CC4	Campylobacter coli	Sang	231002210603	1716718	Campylobacter coli	98.783	1774	30.36	828	825	Volaille	100	S		R	GyrA-T86I	S		R	tet(O)	S
16/12/2022	01373	CNRCH-2023-P1	BLANC_CC6	Campylobacter coli	Sang	231006443301	1715350	Campylobacter coli	98.809	1775	30.62	828	825	Volaille	100	S		R	GyrA-T86I	S		R	tet(O)	R	16S-A1358G
16/12/2022	01374	CNRCH-2023-P1	BLANC_CC7	Campylobacter coli	Sang	231006443301	1714028	Campylobacter coli	98.833	1774	30.61	828	825	Volaille	100	S		R	GyrA-T86I	S		R	tet(O)	R	16S-A1358G
06/01/2023	01376	CNRCH-2023-P1	BLANC_CC8	Campylobacter coli	Sang	231006444301	1717932	Campylobacter coli	98.782	1781	30.52	828	825	Volaille	100	S		R	GyrA-T86I	S		R	tet(O)	R	16S-A1358G
10/03/2023	01409	CNRCH-2023-P2	BLANC_CC9	Campylobacter coli	Sang	231042933701	1716965	Campylobacter coli	98.797	1775	31	828	825	Volaille	100	S		R	GyrA-T86I	S		R	tet(O)	S
26/04/2023	01418	CNRCH-2023-P3	BLANC_CC10	Campylobacter coli	Sang	231044731401	1710800	Campylobacter coli	98.806	1772	30.62	828	825	Volaille	100	S		R	GyrA-T86I	S		R	tet(O)	S
28/11/2023	01778	INTEGRAGEN-2024-P1	BLANC_CC11	Campylobacter coli	Sang	231115386301	1710634	Campylobacter coli	98.713	1762	31.08	INC		Volaille	100	S		R	GyrA-T86I	S		R	tet(O)	S
09/01/2024	01905	HENRIMONDOR-2024-P6	2024HM6_004	Campylobacter coli	Sang	241018484401	1717284	Campylobacter coli	98.766	1775	30.32	INC		Volaille	100	S		R	GyrA-T86I	S		R	tet(O)	S
09/01/2024	01908	HENRIMONDOR-2024-P6	2024HM6_007	Campylobacter coli	Sang	241018486002	1718163	Campylobacter coli	98.761	1779	30.51	INC		Volaille	100	S		R	GyrA-T86I	S		R	tet(O)	S
09/01/2024	01910	HENRIMONDOR-2024-P6	2024HM6_009	Campylobacter coli	Sang	241018486301	1718195	Campylobacter coli	98.773	1778	30.5	INC		Volaille	100	S		R	GyrA-T86I	S		R	tet(O)	S
15/03/2024	02045	HENRIMONDOR-2024-P10	2024HM10_008	Campylobacter coli	Sang	241030625901	1715497	Campylobacter coli	99.141	1771	30.38	INC		Volaille	100.0	S		R	GyrA-T86I	S		R	tet(O)	S
15/03/2024	02046	HENRIMONDOR-2024-P10	2024HM10_009	Campylobacter coli	Sang	241030625901	1716176	Campylobacter coli	99.14	1774	30.58	INC		Volaille	100.0	S		R	GyrA-T86I	S		R	tet(O)	S

## Sheet: TELLO - C. coli
DDP_SOUCHE	ID_SOUCHE	NOM_RUN	NOM2_SOUCHE	MALDI_ESP	ORIGINE_SOUCHE	NDD_SOUCHE	TAILLE_GEN	ANI_SP_GEN	ANI_SCORE_GEN	CDS_GEN	GC_GEN	CC_GEN	ST_GEN	SOURCE_GEN	SOURCE_SCORE_GEN	AMP_NGS	AMP_M_NGS	CIP_NGS	CIP_M_NGS	ERY_NGS	ERY_M_NGS	TET_NGS	TET_M_NGS	GEN_NGS	GEN_M_NGS
07/06/2019	00713	INTEGRAGEN-2020-P2	TELLO_T01	Campylobacter coli	Sang	9104548314	1774898	Campylobacter coli	98.556	1845	29.59			Porc	100	R	OXA61-G63T	R	GyrA-T86I	R	23S-A2075G	R	tet(O)	S
06/07/2022	01352	INTEGRAGEN-2022-P2	TELLO_T02	Campylobacter coli	Sang	221061398101	1776391	Campylobacter coli	98.639	1845	29.87			Porc	100	R	OXA61-G63T	R	GyrA-T86I	R	23S-A2075G	R	tet(O)	S
05/01/2023	01382	CNRCH-2023-P1	TELLO_T03	Campylobacter coli	Sang	231006427601	1761156	Campylobacter coli	98.622	1802	29.82			Porc	100	R	OXA61-G63T	R	GyrA-T86I	R	23S-A2075G	R	tet(O)	R	16S-G1435T
21/02/2023	01406	CNRCH-2023-P2	TELLO_T04	Campylobacter coli	Sang	231022286201	1775136	Campylobacter coli	98.562	1839	29.14			Porc	100	R	OXA61-G63T	R	GyrA-T86I	R	23S-A2075G	R	tet(O)	S
27/03/2023	01417	CNRCH-2023-P3	TELLO_T05	Campylobacter coli	Sang	231042937101	1771552	Campylobacter coli	98.647	1832	28.48			Porc	100	R	OXA61-G63T	R	GyrA-T86I	R	23S-A2075G	R	tet(O)	R	16S-G1435T
02/05/2024	02535	HENRIMONDOR-2024-P19	2024HM19_071	Campylobacter coli	Sang	241049926801	1774583	Campylobacter coli	98.685	1836	28.89			Porc	100	R	OXA61-G63T	R	GyrA-T86I	R	23S-A2075G	R	tet(O)	S
04/06/2024	02588	HENRIMONDOR-2024-P20	2024HM20_052	Campylobacter coli	Sang	241051403801	1772731	Campylobacter coli	98.663	1836	29.34			Porc	100	R	OXA61-G63T	R	GyrA-T86I	R	23S-A2075G	R	tet(O)	S
2022-10-04				Campylobacter coli	Sang	221102388201
10/07/2024
04/10/2022
24/09/2024
