# Supplementary material for: Antimicrobial use on Campylobacter revealed by next-generation sequencing in patients with common variable immunodeficiency
Source: Front Microbiol. 2026 Apr 1;17:1750824. doi: 10.3389/fmicb.2026.1750824 (PMC13079058; doi:10.3389/fmicb.2026.1750824)
Supplement: Supplementary file 3 [file Table_3.XLSX]

## Sheet: 1C
Supplementary Table 3. Complete data for variant calling of core genome genes from C. coli and C. jejuni studied isolates. Genes from core genomes of C. coli isolates from patients #1 and #2 and C. jejuni isolates from patient #1 were annotated into functional categories. In addition, the number of SNPs (n_snps) and groups (n_groups = isolates sharing the same sequence) were determined.
gene_name	category	description	n_snps	n_groups	seq	group_1	group_2	group_3	group_4	group_5	group_6	group_7	group_8	group_9	group_10	group_11	group_12	group_13	group_14
trxB	Energy production and conversion	Belongs to the class-II pyridine nucleotide-disulfide oxidoreductase family	107	2	ATGTTAGATGTAGCAATTATAGGTGGAGGACCTGCAGGACTTAGTGCTGGACTTTACACAACTAGGGGTGGTCTTAAAAATGTAGTAATGTTTGAAAAAGGGATGCCAGGAGGGCAAATTACTTCTAGTTCGGAAATTGAAAATTATCCAGGTGTTGCACAAGTTATGGATGGAATTTCTTTTATGGCACCTTGGAGTGAGCAATGTATGCGTTTTGGCTTAAAGCATGAAATGGTAGGTGTAGAACAAATTTCAAAAAATGAAGATGGAAGTTTTACCATTAGACTAGAGGGCGGTAAAACAGAACTTGCAAAAGCAGTGATAGTTTGCACTGGTTCTGCTCCAAAAAGAGCAGGTTTTAAAGGTGAGGATGAATTTTTTGGCAAGGGTGTAAGCACT…	1C12,1C13,1C14	1C03,1C06,1C07,1C02,1C08,1C01,1C04,1C05,1C09,1C10,1C11,1C15,1C16,1C17,1C18	-
hypothetical	Amino acid transport and metabolism	no Hp match. A member of the 617 family of C.j. proteins containing homopolymeric tracts	54	14	ATGCTCATAAATCAAACCTTTGAAATTGATTCTTGTGATGATGTAGAATTAAATATAAAAAGAACTAGCAAACTTGAATACCGTATAAGTTATGATGATGAAAAAGATATCAAAGCCATAGTTTTTATAGTGGGTGGTTTTGGAGCTAATGCAAATATTTCTTTTTTAGATTTTGATAGGGAATATATTGCTAAAAATTTTGATGTTGTAGTGATACATGTTTTTTATCATTGTTTTTGTGCAAGACAAAGTATTGATCAAAAGTATAATCCAAAGCTTATTCCCAATCAAGATGATTTAGAGCGTATCAATGGTATTTTAAAAAATATTAATTTAGGACATTTATCGGTTAATAAAGATAATTTTGAATCAATTATTCCTCTTATAGAGCAAAAAGTT…	1C07	1C11	1C02	1C16	1C03	1C10,1C18	1C08,1C01,1C04,1C05	1C14	1C13	1C06	1C09	1C15	1C17	1C12
bepE	Defense mechanisms	Efflux pump membrane transporter	35	4	ATGTTTTCTAAATTTTTTATCGAAAGACCTGTTTTTGCTTCAGTTGTTGCAATTATCATTTCTTTAGCTGGAGCTATAGGTCTTACAAATTTACCTATAGAACAATATCCTTCTTTAACCCCTCCTACAGTTAAAGTAAGTGCAACTTACACAGGAGCTGATGCACAAACCATTGCTTCAACAGTTGCAAGTCCTATCGAAGATGCAATCAATGGCGCAGATAATATGATTTACATGGATTCAACTTCAAGTTCTTCAGGAACTATGAGTTTGACTGTTTATTTTGATATCGGCACAGATCCTGATCAAGCCACCATAGATGTTAATAATAGAATTTCAGCCGCAACTGCAAAAATGCCAGATGCAGTTAAAAAACTAGGAGTTACAGTTAGAAAAACT…	1C14	1C12,1C13	1C02,1C08,1C01	1C03,1C06,1C07,1C04,1C05,1C09,1C10,1C11,1C15,1C16,1C17,1C18	-
hypothetical	Coenzyme transport and metabolism	coproporphyrinogen III oxidase	35	6	ATGAATTTATTTCAAAATTTGGCTTTAAAATATTCTCATGCTATGATGGAAAAATCTCTACATAAAAGTTTCAATGTCGAACTTTTGAAAAATCCTCAAGAAAAACAAGCCAAAAAAGATAAAACTTATATGCTTTATGCTCACATACCCTTTTGTCATACCTTTTGTCCTTATTGTAGTTTTCATAAATACTATTATGATGAGGAATTGGCTAAAATTTATTTTGAAAATTTAAGAAAAGAGCTTATGCTTATAAAAGATAAAGGTTTTGATTTTAGCTCAATGTATGTAGGGGGCGGAACAACATTGATTAATGAAAATGAATTACTAAAAACTCTAGAACTTTGTAAAAAACTTTTCAATATCAAAGAAATTTCTTGCGAAAGCGATCCTAATCAT…	1C10	1C14	1C03,1C07,1C02,1C08,1C01,1C04,1C05,1C09,1C11,1C15,1C16,1C17,1C18	1C06	1C12	1C13	-
hypothetical	Function unknown	hmm pf01973	32	11	ATGGATGGAAAGGGTGAGAAGGTGAGAGAAGAAAATAATTTTAACAAAAATTTAAAAGCTTTAAGTGGTTTTGAGTATAATAACTTACGCAAAAAACTTGAGGATCTAAAAGAGCTTAGAGAATTTACTTTCACTCAAGGAAAAGATAATCTTGATATTAATATCATAAAAAAAAGAAATTTAAAAAAAATGTATCAAGATCCCATCAAAGAACTTGAAAAAAATTTAGAATATTTTAAAGATTTTGCACGCTATCCTGTGCTTTTTTTTTATGGTTTTGGAAATGGAATTTTATATAAAATTCTACTTCAAAATCAAGCACTTAAAAGAATAATCATCTTTGAAAAAGAATTAGAACTTATCTTTTTGGCTTTAAATTTCATAGATTTTAGCAAAGAT…	1C17	1C11	1C15	1C12,1C18	1C03,1C07,1C02,1C08,1C04,1C05,1C10	1C09	1C14	1C06	1C01	1C13	1C16	-
hypothetical	Defense mechanisms	Glycosyl transferase, family 2	31	13	ATGATAAATGATAAAACAATTTGGACATTTTGGGAGCCTAAAGATAAGATGCCCGGATATGTAAAACTTTGCATAGAAACTTGGAAAGTTTTTTTTTCAGACTATAGGGTTGTTATACTTGACTATTCAAATTTGCATAATTTCTTACCAAAAGATTTTTATGATGAAAGCTTGTATGAAAATTTTTCACTTCCAAAGCAGGCAGATGCTATTAGGGCAGCGGTGCTATATTTATACGGTGGAATTTGGCTTGATGCTGACACAATTATTACATCTTCCAAGATTAAATATTTTTTCGAGAATCCTAGTAACTTTTCTATTTTTTCGAGTCACATAGGTGTGCTTAAAGCAAAAAAAGGTTCTATTATTTGTTTTAATTGGTTTCAAGAATGCCAAAAA…	1C17	1C03	1C01	1C06	1C05	1C08	1C02	1C04	1C09	1C12,1C13,1C14,1C15	1C16,1C18	1C07,1C10	1C11	-
hypothetical	Cell motility+Signal transduction mechanisms	methyl-accepting chemotaxis protein	31	9	ATGGTGAAAAACGGATTATTATCAACTATTTTTCTAAGCATTATTGGTATTTTAGGTGCTATTTTTTTTCATATTTATGTTGGAGCGATAATTTTTGTTTTAATCGCTGTTTTAATGATTTATTTGCTTAGACAACACAAAGATGAGCAAATAATGATAGATAAACTTTTGGTTCTTTGTAGAGAGTTAAAAGAGGGTAATTTCGACAATAGAATTATCTATATAAAAACAAAAAGCAAAAAATTAGCCGAAATAGCAGATAATCTTAACAATACTATTGATGGGCTAGAAGCTTACTTAAGGGAAATTAATACTTCTATTTCATGTTCTCAAAAAGGTGAATTTTATCGTAAGGCTTTGCCTGAAGGTTTAAAAGGAATTTTTGCTCATAATATCGAA…	1C18	1C02	1C09	1C13,1C14,1C15,1C16	1C17	1C06,1C07,1C08,1C01,1C04,1C05,1C10	1C12	1C03	1C11	-
hypothetical	Carbohydrate transport and metabolism	beta-galactosidase activity	31	14	ATGACTGCTTATATACATATAGGAACACCAAAAACCGGAACTACAAGTATTCAAAAATTTATAACACTGAATCTCGATTTATTTTTGCAACAAGGAATGGTCTATCCAAAAACTTTTTGTGTAAATAATCAGCATGCTAAAATTGCATATATTATTAAAAATATGAAATCTGATTTTAATTTTTGGTTGAATCAAGAGGTGGTATTTTTAAGAAATGAAATATCAGAGAATAAGAAATATACTTTCTTATTCTCTAGCGAAATGATAAGTTTATATATTAATGAAAGTTATACTTTAATACGTTTAAAAGAGCTATTTAATTGGCTAGGGTTTAAAAATATAAAATGTATTCTGTATCTAAGAAGCAATGATGAATATATGATATCTCATTCATCTCAA…	1C08	1C09	1C13,1C15	1C06	1C12,1C14,1C16	1C17	1C18	1C10	1C02	1C03	1C04	1C11	1C05	1C07,1C01
trxA	Posttranslational modification, protein turnover, chaperones	Belongs to the thioredoxin family	28	7	ATGGGAAAATATATCGAATTAACAAGTGATAATTTTGCACAAGCAAAAGAAGGTGTTGCTTTAGTTGATTTTTGGGCTCCATGGTGTGGACCTTGCAGAATGCTTGATCCAGTAATTGATGAACTTGCGAATGACTTTGACGGTAAAGCAAAAATTTGTAAAGTAAATACAGATGAGCAAGGCGATTTAGCACCTGAATTTGGCGTTCGCTCTATCCCTACTCTTATCTTCTTTAAAAATGGTGAAGTGGTAGATCAATTAGTTGGTGCTCAATCAAAACAAGCAATCAGCGATAAATTAAATTCTTTACTATAA	1C12,1C13,1C14	1C07,1C04	1C01	1C10	1C02	1C03,1C06,1C08,1C09,1C11,1C15,1C16,1C17,1C18	1C05	-
hypothetical	Cell motility+Signal transduction mechanisms	chemotaxis protein	16	10	ATGTTTGGAAGTAAAATAAATCATACAGAGCTTCAAGATATCAAGAATGAAAACCAAAATCTTACTCAGCAGCTTGAGAAAATCAAGGCTGAAAATTTAGAGTTAAAAGATAAAATTTCACTCTTAGAGCAAGAAGCTTTAGAGTCAAAGTTAAAAACCGATCTTTTAAATGTATTATTAGGCGGTGTTTTGAAAAATATTACCATAGTCCAAAGTGATATGCTTGAAAATGTTAATAAAGCTGAAATTATTTCTAATTATTCCAAAACTTCACTAGCTGAAATGGATGAATTAAACCATATAGCCAATTCTATAAACGCTTCTTTGGGTGATATCACAGAGTCAGCTAATAAAACACGCGATGTTGCAGGAACTTTACATCGTAGCGTTGATGAGATT…	1C10	1C07	1C11	1C06	1C08,1C04,1C05,1C17	1C03	1C09	1C18	1C02,1C12,1C13,1C14,1C15,1C16	1C01	-
hypothetical	Function unknown	Annotation was generated automatically without manual curation	13	4	ATGAGTATCTTTAGCATCAATGATAACTCAAACTATGGTTCTATACTTTCACAAGCAAAAGCTAATAAAGAAAGTAAAGAAAATTCTAAAATAAGTTTTGCTAATGCTTTTTTAAAACAAAATGCTAATAAATTAAATGAAATTCAAAATGCAAATTCACAAACTCTAGCAAGAAGTGAAGTATTAAATTCTACTAATACAACAAATACTAGCAATAATACTAATTTTAGTATAAGTAGTAAGACAAGTTCTCCTAATTATGATATATCAAGTGAATTTAAAAACTCTATTTATACTCTAAAATACAAACAAGCTGATTTAAACACTGATACAGCCTATGGTTATAGTGTAGATAAAGATGGTTATATAGGAAGTGATTTTAACAAAGCTGCGGGACTT…	1C07	1C13	1C03,1C06,1C02,1C08,1C01,1C04,1C05,1C09,1C10,1C11,1C12,1C16,1C17,1C18	1C14,1C15	-
gltA	Coenzyme transport and metabolism	Belongs to the citrate synthase family	13	5	ATGTCAAATTCTGTTACTGTAACTGACAATAGAAATGGTAAAAGCTACGAATTCCCTATATATGATGGTACTACTGGTCCAAGTGTTGTGGATATGGGGAGTTTTTATAAACAAACAGGAATGTTTGCTTATGATGAAGGTTTAACTTCTACAGCTACTTGTAAATCAAAAATTACTTATATTGATGGTGAAGAGGGTGTTTTAATGCACCGTGGCTATCCTATAGAATGGCTTGCTGAAAATAAACTTTTTTTAGATGTAGTGCATCTTTTACTCTATAAAGAACTTCCAAGCAATGAAAGACTTGAAGCATTTAGATATGAGCTTAAAAAACGCTCTTATATACATGAGGGTATGCATCGTCTTTTTGATTCTTTCCCTGATAATGCTCACCCTATG…	1C11	1C03,1C06,1C07,1C08,1C04,1C05,1C09,1C10,1C17,1C18	1C12,1C13,1C14	1C15,1C16	1C02,1C01	-
hypothetical	Cell motility	flagellar protein FlaG	11	4	ATGGGCAAATGGATACAGCTTTGGCAAACATTAGCCAAAGAACAAGTGAGACGCAGGCTTAGTTCAAACATTCAAACCGATAGAAGTCAAAGTCAAGGAGGCGATGATGGACAACAACAAGGTGTGAGTGAAAAGTTAGCTGATATTACAAAAAAGTTAAATGAGCAAATGGATTCTCTAGATACCAATGTTCGTTTCGGTTATAGCGATAAAATCGGTTCTATGTATATTAGCGTGACTGAAAAAAGTACTGGAAGGGAAATTCGTCAAATTCCTAGCGAAGAAGCTATGAGATTAGCTGAGTATTTTAGGGATGTGATAGGAATGATATTTGATAAGGAGAGTTAA	1C01	1C12,1C13,1C14	1C03,1C07,1C02,1C08,1C04,1C05,1C09,1C10,1C11,1C15,1C16,1C17,1C18	1C06	-
nusG	Transcription	Participates in transcription elongation, termination and antitermination	10	2	TTGAGTACTCATAAATGGTATGCAATCCAAACTTATGCTGGTAGCGAAATGGCAGTTAAAAGAGCCATTGAAAATTTAGTAAAAGATAATGGAATCGAAGAGCAACTAAAAGAAATAGTTGTTCCGACTGAAGATGTTATTGAATTTAAAAATGGAAAAGAGAAGATAAGTGAAAGAAGTTTGTATTCTGGGTATGTTTTTGCACATCTAGATTTAAATACAGAACTTTGGCATCGCATTCAATCTCTTCCAAAAGTTGGTCGTTTTATTGGAGAATCAAAAAAACCTACTCCTTTAACAGAAAAAGATATTAATTTAATTTTGGAAAAAGTGCATAATCGTGCTGCTCCAAAACCTAAAATCTCTTTTGAAGAAGGAGAAAATGTAAGAATTACTGAA…	1C06,1C07,1C02,1C08,1C01,1C04,1C05,1C09,1C10,1C11,1C12,1C13,1C14,1C15,1C16,1C17,1C18	1C03	-
hypothetical	Inorganic ion transport and metabolism	Belongs to the sodium neurotransmitter symporter (SNF) (TC 2.A.22) family	8	2	ATGAGAACATATTTTTCAAAAATAGGTTTCATTTTAGCTGTTGCAGGCGGGGCTGTAGGTTTGGGAAATGCTTGGAAATTTCCAACCCTAAGTGCTGAAAATGGCGGTTTTGTTTTTGTTCTTTTGTATTTATTTTTTACTCTTAGTATAGGGTTTAGTATCTTTTTAGCTGAAGTATCAATGGGGCGTTTAAGTAGAAGTGATTTGGCAAATGCTTACTATACTCTTGCAAAAAGTCATGCCAGAAAATGGCGTTATGGTGGAATTTTCACCTTAGGTGGAATTTTTGTTCTTTCTTTTTATTTGGTAATTATGGGTTGGGTTTTAAAATATGCCTTGACTAGTCTTTATTATTTACCTAAAAATTTAGAGCAAGCAGGAAGTGATTTTTCTACTTTA…	1C03	1C06,1C07,1C02,1C08,1C01,1C04,1C05,1C09,1C10,1C11,1C12,1C13,1C14,1C15,1C16,1C17,1C18	-
hypothetical	Function unknown	-	8	6	ATGAAAGGATTTTCAATAAAAAAGATTTTTGCTTTTTTAGCTTTAACTTCTTTACTGACTAGTTCTGTTTTTGCTGAAGATTTTTTAGCTAAACTCACAAAAGGTGCTTTAAGTGATACAAGCCCGGGTGTCAAAGAACTCAGCCTTGAAAAGATGAAAGAAGTAAAGGGTGGGTATATAACCTATTTAAAACGACTTAGTGATAATGAAGTTATAGCCTTTGCCAAACCTGATTGGAATTTGGAATTAACTTTATTTCAAGATAGTAACGGAGATCAATATTATTGGAATAGAGAAGGACTTGTTCGATTTGGTGGAATGTGCGGTATAGATACCACAAATTGCTTAGTTAATGGAAAACATACATACACAAATCAACAAAGACTTTGGGAAACTATG…	1C03	1C06,1C07,1C02,1C08,1C01,1C05,1C10,1C11,1C12,1C13,1C14,1C15,1C16	1C18	1C17	1C09	1C04	-
hypothetical	Cell motility	morphogenesis and for the elongation of the flagellar filament by facilitating polymerization of the flagellin monomers at the tip of growing filament. Forms a capping structure, which prevents flagellin subunits (transported through the central channel of the flagellum) from leaking out without polymerization at the distal end	7	2	ATGGCATTTGGTAGTCTATCTAGTTTAGGATTTGGTTCTGGGGTTTTAACTCAAGATACTATAGATAAATTAAAAGAAGCAGAGCAAAAAGCTCGCATTGATCCTTATACTAAAAAAATTGAAGAAAATACAACCAAACAAAAAGATTTAACAGAAATCAAAACTAAATTACTAAGTTTTCAGACGGCTGTTTCATCATTAGCCGATGCTACGGTTTTTGCGAAAAGAAAAGTTGTAGGAAGTATTAGCGATAATCCTCCAGCAAGTCTTACGGTTAATTCGGGTGTTGCTTTACAAAGCATGAATATCAATGTTACTCAACTTGCACAAAAAGATGTGTATCAAAGTAAAGGATTAGCAAATGACGGTGGTTTTGTTAATGCACAATTAAATGGAACT…	1C03,1C06,1C07,1C02,1C08,1C01,1C04,1C05,1C09,1C10,1C11,1C15,1C16,1C17,1C18	1C12,1C13,1C14	-
hypothetical	Function unknown	TrbM	6	2	ATGAAAAATTTTATTTTTGGTGTTAATAAAGCCATAGGGAAATCTCACCCCCATAAAAATGGGGCAAGGCTAAAAAGCCTTGACTATAATTATACAAAGGAGTATAATTATAACTATGAGATTTGTGTAACTCAATTTAACCACCTCTTTTCTGAGGTTAAATTTAGCCACAGGGTTGCAGCCCTATGGCTAACCCCAAAAAATTATACTCAAAAACTCAAAAAACTTTCTTTAATTGCGTCTTTACTTTTATTTATTGGTAGTAACGCTTTTGCTGATGATATTTTAACAGGCGATACAAAATTAGCATGCGAGGCAATTTTATGTTTAAGTAGTGGCACACGCCCGAGCGAGTGTTCATCTTCTTTAGCAAGGTATTTTTCTATTAAATTTAAAAAA…	1C12,1C13,1C14	1C03,1C06,1C07,1C02,1C08,1C01,1C04,1C05,1C09,1C10,1C11,1C15,1C16,1C17,1C18	-
hypothetical	Function unknown	hmm pf01973	6	7	GTGAGAGAAGAGCTTTTTTTAAAAAATACTCAAGCTTTGTTTGAGGTCGATGAGTTTTTAGCTTGTACACTAAGATCACTTAAATACTTAACTTTTGCACTTATCCAAGATGAAAATGGAATAAATTTTAAAAAAGATGATATTTTTCTTTATGAAAATCCCAATAAAGAGCTTTTGGAAAACCTTACTCTGTTTAAAACCGAATATAACAAATATCCTGTTTTGTTTTTTTATGGCTTTGGAAATGGAATGTTTTATAAAACTTTATGTAAAAACAAACAACATAAACACATTATCATTTTTGAAGACAATCTTGAAATTTTAACTTTAGCTTTTCATTTATTTGATTTTAGCGAAGAATTAAAAAAAGAACAACTAATACTTTTTTATACTCCAAAT…	1C09	1C18	1C16	1C03,1C02,1C08,1C11	1C12,1C13,1C14,1C15	1C17	1C06,1C07,1C01,1C04,1C05,1C10	-
hypothetical	Transcription	tetR family	5	6	ATGAATCCAAATAAAACACCTTCTAAAAAAGTTTTAGCAAGAAGAGAAAAGATTAAAAATGTTGCTTTTGATCTATTTTTAACCAAGGGCTTTCAAGAAACCAGTTTAAGCGATATTATCAAACTATCGGGCGGTTCGTATTCTAATATTTATGATAGTTTTAATAGTAAAGAAGGTTTATTTTTTGAAATTTTAGATGATGTTTGCAAAAAACATTTTGACCTAATAGCCTCTCAAACTCAAACTATTAAAGATAAAAATTTAAAAGAATTTTTAACCTCTTTTGGACTTACTTTTGTTGATATTTTCAATCAAGTCCAAACCGTCGCCTTTGGCAAAATTATTTTCTCTCAAGTTTATGATAAACATAAGCATGTTGAAAATTGGATTGAAAACAAT…	1C06	1C10	1C12	1C11,1C17,1C18	1C03,1C07,1C02,1C08,1C01,1C04,1C09,1C13,1C14,1C15,1C16	1C05	-
aer_2	Transcription+Signal transduction mechanisms	sensor protein	4	2	ATGGAAGAAATATTCTTAGCAAAAGATGCTCTTATCACATCCAAGACTGATCTTAAGGGAAATATCATTTATGCCAATAATGACTTTTTAAAATACGCAGGTTATAAAGTTGATGAACTTTTGTATAAATCTCATAATATAGTAAGACATGAAGATATGCCACGCACTGTATTTAAATGTCTTTGGGATTATATTCAAAAAGGAGATGAAATTTTTGCATTTGTGAAAAATAAAGCCAAAGATGGTAATTTTTACTGGGTTTTTGCAAATGTAAGTGCTTCATTTGATGCTAATGGAAATATCATCAATTATTATTCTGTTCGTCGTGCACCCAATAGAAAATCTATTTCTATAATTGAAGAAGTTTATAAAATTTTACTTGAAAAAGAGAAAAAATCA…	1C01	1C03,1C06,1C07,1C02,1C08,1C04,1C05,1C09,1C10,1C11,1C12,1C13,1C14,1C15,1C16,1C17,1C18	-
regX3_2	Transcription	response regulator	4	6	ATGATTAATGTGTTGATGATAGAAGATGATCCTGATTTTGCCCAATTATTGTCAGAATATTTAACTCAATTTAATATCAAAATCACAAATTTTGAAAATCCTAAAGAAGCTTTAAATGTAGGTATACAAGGCTATGATTGTTTAATTTTAGATTTAACCTTACCTGGAATTGATGGCCTTGAAGTTTGTAGAGAAATCAGACAAAAATACAATATTCCTATCATCATTTCATCTGCTAGAGGAGATTTAAGCGATAAGGTTGTAGGGCTCCAAATTGGCGCGGATGATTATTTACCAAAACCTTACGATCCAAAAGAAATGCACGCAAGAATCATGAGTCTTATTCGTCGCACAAAAAGAGCTGAAAATACCAACAATGAAAATATCAATTCAGCTTTT…	1C10	1C04	1C02	1C08	1C03,1C06,1C07,1C01,1C05,1C09,1C11,1C15,1C16,1C17,1C18	1C12,1C13,1C14	-
hypothetical	Inorganic ion transport and metabolism	Hemerythrin	4	4	ATGTTTCCAAAGTGGGATGATAATTATAGCGTTCATAATGCCAAGATTGATGAGCAACACAAAAAACTTTTTGAATTAGCAGGTAAGGTTGAATTTATGTTTGATCGACCCGTGTATAAAGATGATATCAAAGCTCTATTGGCTGATTTTTTTAACTATATGAAAGATCATTTTAATGATGAAGAAAAATATATGAAGCTTATAGGATATCCTGGCTTAGAAGAGCATAAAAAGATACATAAAGAAATCATCCAATCCATGATAGACCTCATTAAAAACATAAAATCAACCAATGATTTAAAAGAAAAACTTTACACGGTTTCTAAAAAATGGCTCTTAGAACATATACTTTATGAAGATATGAAAGTAGAACAATACAGACGCTCTTCTTTATCCTCT…	1C04,1C05,1C10,1C11,1C17	1C03,1C07,1C08,1C01,1C09,1C12,1C13,1C14,1C15,1C16,1C18	1C02	1C06	-
hypothetical	Signal transduction mechanisms	Diguanylate cyclase	3	4	TTGCTTTCTAAAAAATGGAAAGAATTTGAAAAAAATTATAACGAAAATGATTTAGAAGGCGGATTAAGAAGATATGGCATCGCAAAATATGATGATTTTGATACCGTGGTTAAAAAACTTTTAAATAAGTTAGAAGAAAGAAGTTTAGAAGTTTTTGCTGAACTTTTGGTTTCTTGTTTGAATCCATCTTTGGTTGAGGATCTTAAAATTCATGGTTTTGCACAAAATTTACTTCAAAAACCCTTTCTTTTAAGTGAAAGCGGTTTTAAAAATGAACTTTTAGAATTTGTCAATCGTCGTGTGATGGTTGATAATATGTATGTGCAAAAAAATTTAAATTTTTTTAATGATAACTTGAAAAAGATTTATGAACTTTTTATGCTGTTAAACAAGTCCAAT…	1C14	1C02	1C06,1C07,1C01,1C04,1C05,1C10,1C11,1C12,1C13,1C15,1C16,1C17,1C18	1C03,1C08,1C09	-
hypothetical	RNA processing and modification	protein ubiquitination	3	4	ATGAAAATTTTACTTTTGAATGAAAACCCTGTTGTATCAAGACTTATAAGCTTGAGTGCAAAAAAAATGTCTTATGATTTTGAGGAAATTAATGCCTATGATGAAAATTTAGGTCATTATGATGTGATTATAGTCGACAGTGATACACCTGCTCCTTTGAAAATTCTTAAAGAAAAATGCGATAAATTAATTTTTTTAGCGCCGCGTAATCAAAGTGCGGATATTGATGCCTTAATTTTGCATAAACCATTTTTACCTACAGACTTTTTAAATTTACTCAATCAAGAAAATCTTAAAATCGCAGATGACATTATTTTGCCAATCGAAGAAGCTGAAAATCCTTACGCTAATATCAGTTTAGATTTAGATGGTTTAAATTTAGATGACTTGCCTGATGAA…	1C06	1C03	1C07,1C08,1C01,1C04,1C05,1C09,1C10,1C11,1C12,1C13,1C14,1C15,1C16,1C17,1C18	1C02	-
baiA	Lipid transport and metabolism+Secondary metabolites biosynthesis, transport and catabolism	Enoyl-(Acyl carrier protein) reductase	3	2	ATGGATTTAAAAATTAAAAATAAGGTTTGTATTATTACAGGTGGTGCTAAAGGCATTGGTTATGGTATTGCTAAATTATGGGCTATGGAGGGTGGAATTCCTGTAGTTTTTTCAAGATCTATGCCTAAAGAGCACGACGAAGAATTAAAAAAATTATCTAGTGAGTATGAATTTTATGAAATTGATTTAAAAAATTATGAGCAAATTGAAAAGCTTGTAAAAAAAGTTGCTATCAAACATGGTGGAATCTATGCTCTTGTAAATAATGCAGGTACAAATGATAATTTACATATTGAAAATACAAGTACTCAAGATTTGATAAAATCTTATGAAAATAATCTTTTTCATTATTATACTATGACCAAAGAATGTTTGCCTTACATTAAAAAAGAACAAGGC…	1C03,1C06,1C07,1C02,1C08,1C01,1C04,1C05,1C10,1C11,1C12,1C13,1C14,1C15,1C16,1C17,1C18	1C09	-
hypothetical	Function unknown	-	3	3	ATGGAAAAGTATTTTTTAAAAATTGATTTAAAAAGCAATCCTGTACCTTATAAAAGAACGACTCAAAGATCTAAATTTGTGTGCAGGGATTATCTTAAATATTTAGATTTTAAAAAACTCTTGCAAATTGAGTTTAGAAGACAAAATGATATTAGCTGTTTTCAAGCCTTTGATAAGCAAAAAAAATATGAGTTTTCTTTAAAAATAGGATTTAAAAATAAAAAACACGGAGATGCGGACAATATCGTAAAAGGTGTATTGGATGCACTATTTGAAAATGACAAGAATGTTTTAAAGGGAAATTATGAAATTGTTGCCTTTAAAAAGTCTTTTTTAGAGCTAGAAATTAGCGAGTATGAATTTAAAGAAAAGGTGACATAA	1C10	1C03,1C06,1C02,1C08,1C01,1C04,1C05,1C09,1C11,1C12,1C13,1C14,1C15,1C16,1C17,1C18	1C07	-
hypothetical	Function unknown	YGGT family	3	2	ATGGTTGTAGATTCTTTGATTATTTCTATTTTTCAAGTGATTCAAATTATTATCAATATTTACACTTGGATTATCATCATCACAGCACTTTTAAGTTGGGTAAATCCTGATCCTTACAATCCTATCGTTCAAATTTTATACAAGCTAAGCTACCCTGCTTATGCTTTAGTGAGAAAAATTCCAACACGCATAGGAAGCATAGATCTTGCGCCTTTGATTATCGTTTTAGCCTTACAATTTCTTAGTATTTTTCTTGGAAATATCCTAAGGAGCTTATTGTGA	1C03,1C06,1C02,1C08,1C01,1C04,1C05,1C09,1C10,1C11,1C12,1C13,1C14,1C15,1C16,1C17,1C18	1C07	-
hypothetical	Coenzyme transport and metabolism	amidohydrolase	3	2	ATGCAAAAGATTTTTGATGCACATTTGCATCTTTGGGATTTGGATAAAATGCCTATTTCATGGTTAAAAGGCAATGAAAAATTAGAGCAAAATTATGATTTTTTTAGAGCAAAAGAAGAATATGAAGGATTTGAATTTTTAGGTGCTATGTATGTTGAAACCAATAGCGATGATTTAGAAAAGGAAGCTTTATTTGCTTTAGAGCAAAAAAAGCTTCATAATCTTTTGCTTTGTTTAGCGGATTTAAAATATAAAGAAGAACTTAGCTCTTTTAGGGAAGTAATGCACACGAGTAAAAAAGAAGCTAAAAGACTATTTGAAGCAGATTTTGAAGAAAAAATAGCAATTTTAAAAACTTTCAATATACCTTTTGAAGCTTGTATGAAAAATGAAGAACTC…	1C03,1C06,1C07,1C02,1C08,1C01,1C05,1C09,1C10,1C11,1C12,1C13,1C14,1C15,1C16,1C17,1C18	1C04	-
leuS	Translation, ribosomal structure and biogenesis	Belongs to the class-I aminoacyl-tRNA synthetase family	2	4	ATGGCTTATGATGCAAATTTAATAGAAAAAAGATGGCAAGAAATTTGGGACAAAAATGAGTATTTTGAACCCAAAGATGATTTAACCCTACCTAAAAAATATATTTTATCTATGTTTCCTTATCCAAGTGGTCGTATACATATGGGACATGTGAGAAATTATAGTATAGGTGACGCTATTGCTAGATATTATCGCAAGATAGGTTATAATGTTTTACATCCTATCGGTTTTGATAGTTTTGGTATGCCCGCTGAAAATGCAGCTATTAAGCACAAAATTCATCCAAAATCTTGGACTTATGAGAATATAGCCTATATGAAAAATGAACTTTTTTCTTTAGGGTTTTCTTTTTCAAAAAAAAGAATGCTTGCAACCTCTGATCCGCTTTATACAAAATTT…	1C07	1C03,1C02,1C08,1C01,1C04,1C05,1C09,1C11,1C12,1C13,1C14,1C15,1C16,1C17,1C18	1C10	1C06	-
rpmH	Translation, ribosomal structure and biogenesis	Belongs to the bacterial ribosomal protein bL34 family	2	3	ATGAAAAGAACTTATCAGCCACATGGTACTCCAAGAAAACGCACTCATGGTTTTCGCGTTCGTATGAAGACTAAAAATGGTCGCAAGGTGATCAACGCAAGACGCGCTAAAGGTAGAAAAAGACTCGCTGTGTGA	1C09	1C03,1C06,1C07,1C02,1C08,1C01,1C04,1C10,1C11,1C12,1C13,1C14,1C15,1C16,1C17,1C18	1C05	-
rplO	Translation, ribosomal structure and biogenesis	Binds to the 23S rRNA	2	3	ATGAATTTGACAAAAGCAGCGGGATCAACGCATAAAACCAAAAGAATAGGCCGTGGCCAAGGAAGTGGAATGGGTAAAACCGCCACTAAAGGGGGCAAAGGTCAAACCGCTAGAAAGGGTTATAATGAAAAAAGAGGTTTTGAAGGAGGTCAGCAACCTCTTCAAAGAAGATTACCAAAAGTTGGTTTTACTTCTAAAATCGCAAAACCTTATGTGATTAATGTTGAAAAAATCACAGCCGTAAAAGAGCTTAATGAAATTACAATTGAAAGCATCAAAAGCGTTCATAAAATTTCAAAGTCTGTTACTAAAATTAAATTAATCGGTGCAAGTGCAAAAGACTTAGCATCAAAAATTAAAGACGAGAATATCAGCGTCACCGGATCAAAATAA	1C07	1C06,1C02,1C08,1C01,1C04,1C05,1C09,1C10,1C11,1C12,1C13,1C14,1C15,1C16,1C17,1C18	1C03	-
hypothetical	Signal transduction mechanisms	Signal transduction protein	2	3	ATGGCAACTGATATGAATGAAATTTTACTTCGAAGTGTTGAAGTTTTACCTCCTTTGCCTGATACTATAAATAAACTAAGAAAATATATCAACGAATCGGGTTCTAATGTAAAAATTGATGAAATTGCTAATATTATTTCAAGTGATCCTTTAATGACTGCTAAGCTTTTACGCTTGGCTAATTCTCCCTTTTATGGTTTTTCAAGAGAAATCACCTCTTTGGCTCAAGTTGTCTCTCTTTTGGGTATAGGTAATATCGTTAATACTATCATGGCAGATTCAATTAGAGATAGTTTTAAAATCGATGTATCACCTTATGGATTAAGCACGACAGAATTTGTAAATAAATGCAGCGAGGAAACTTCTTTTATCATGGATTGGTTGGGCAATGAGGATAAA…	1C17,1C18	1C06,1C07,1C02,1C08,1C01,1C04,1C05,1C10,1C11,1C12,1C13,1C14	1C03,1C09,1C15,1C16	-
hypothetical	Secondary metabolites biosynthesis, transport and catabolism	Converts the free carboxyl group of a malonyl-thioester to its methyl ester by transfer of a methyl group from S-adenosyl- L-methionine (SAM). It allows to synthesize pimeloyl-ACP via the fatty acid synthetic pathway	2	3	TTGAATTTTTTAAAAGCAAAAGATTATCAAAAACACGCAAAAGTGCAAGATTTAATGGGCTTAAAACTTTGTGAAATTTTAAAAAATTTAGAAATTTCGCATTTTAAAAAAGTGTTTGAATTTGGTTGTGGTAGGGGCGAATTTAGCGACAAACTTTCAAAAATTATCACTTTTGATGAATATTTAAAAAATGATATTTTGGATTATCCTGATAATCTTAATGTAGAAATTTTTGATATGAATACCCTAGCTACACAGAATTTAAGCAAGCAAAAATTTGATCTTATCACTTCTAATGCAAGTTTGCAATGGCTTGATTTAAAGCAGATTTTGCCCACGCTAGCAAATATGCTAAATAAAAAAGGAATTTTACTTCTTTCTACTTTTGGAGAAATGAAT…	1C04	1C03,1C06,1C07,1C02,1C01,1C05,1C09,1C10,1C11,1C12,1C13,1C14,1C15,1C16,1C17,1C18	1C08	-
ppiB	Posttranslational modification, protein turnover, chaperones	PPIases accelerate the folding of proteins. It catalyzes the cis-trans isomerization of proline imidic peptide bonds in oligopeptides	2	3	ATGATAAAAACAATCGACACAAGCAAAGTAAATGAATACAAATTTGCTCTTATAGAAACTGAAAAAGGCACAATGAAATTAAAACTTTTTGGCGATGAGGCTCCGCAAACGGTTTGTAATTTTGCTACTTTGGCTAATGAGGGATTTTATAAAGATTTAAATTTTCATCGTGTGATCCCAAATTTTGTCATACAAGGAGGTTGTCCACACGGCAATGGTGTAGGCGGGCCTGGATATGAAATCATTTGCGAATGTGATGATCAAGAACATAAACATGAGCGTGGAACCTTATCTATGGCACACGCAGGACGCGATACGGGTGGCTCTCAATTTTTTATTTGTCACAGCCCTCAAGCTCATTTAGATGGAGTTCATACTGTTTTTGGGCAAATTGATCCA…	1C02,1C01,1C05,1C09,1C10,1C11,1C12,1C13,1C14,1C15,1C16,1C17,1C18	1C06,1C07,1C08,1C04	1C03	-
clpA	Posttranslational modification, protein turnover, chaperones	ATP-dependent CLP protease ATP-binding subunit	2	2	ATGAAATATCAAGAAAATTTACAAAAATACCTTGATAATGCTAAACATTTAAGCACTATCAATCGTCATGAATTTACAACTTGTGAGCATGTGCTTTTTGCTATATTAAAACTAAGTTCAGATTTTAAATCAATATTTGAAGAACTCGCAGATGCCGAATTTGAACTTTTAGAAAGTGAACTTAAAAATTATATAGCAGAAAAAAACCAAAGTTTGGATCAAGAAATCGAACCTGTTAATTCTATAGTTTTAGATGAAATTCTTAATCATAAAAATGAAATAAAAATCATTGATTTTTTAGAAAAACTCATCCAAGATGATAGAACATATTCGAGCTTTCTTTTACAAAAACATGGTATGAATTTAGAAAAAATTCAAGATTTTAAACAAAATAGCGAA…	1C06	1C03,1C07,1C02,1C08,1C01,1C04,1C05,1C09,1C10,1C11,1C12,1C13,1C14,1C15,1C16,1C17,1C18	-
nrdA	Nucleotide transport and metabolism	Provides the precursors necessary for DNA synthesis. Catalyzes the biosynthesis of deoxyribonucleotides from the corresponding ribonucleotides	2	3	ATGAAAGTTATTAAAAGAAATGGTCGCACAGAAGAATTAGACGTTTCTAAGATCAAAAAATGCACCTTTGATGCTATAAAAGATTTAGAAGGCGTTAATCTAAGCGAGCTCGAGCTTGATGCTAAAATTCAATTTCGAGATGGAATTTCAACTGAAGAAATTCAAAAAACATTGATTAAAACTGCTGTAGATAAAATCGATATTGATTGTCCAAACTGGACCTTTGTCGCAGCTAGACTTTTTTTGTTTGACTTGTATAAAAAAGTGAATGGAATGAATCGCTATAATCATTTGCGTGAGTATTTTGAAAAGGGCGAAAAGGAAGGTAGAATTTTACTTGGGCTTAAAGAAAAATATGATTTAGATGATTTAAATGATTATATTAAGCCTGAACGCGAT…	1C11	1C03,1C06,1C07,1C02,1C08,1C04,1C05,1C09,1C10,1C12,1C13,1C14,1C15,1C16,1C17,1C18	1C01	-
tarD	Lipid transport and metabolism+Cell wall/membrane/envelope biogenesis	cytidylyl-transferase	2	3	ATGACAACTTTAGGCTATACTTCAGGTGTTTATGATTTGTTTCATATAGGTCATCTCAATTTATTAAAAAATGCTAAAGGATTGTGTGACAAACTAATTATTGGAGTTACTATAGATGAATTAGTGCAATATAAAAATAAAAAATCTGTAATCCCTTTTTCTGAACGCATTGAAATTGTAAGAAGTATTAAATATGTCGATGCTGCAATCCCGCAAGAAAATATAGACAAATATCAAATGTGGGAAAAACTTCATTTTGATGTTTTATTTGTAGGTGATGATTGGTTTAATACACCAAACTGGAATATTATGGAAGAAAAATTTAAAAAAGTTAATGTAAGAGTTATTTATTTTCCTTATACCAAAGGCACAAGCTCTACTTTAATCAACGAAACGCTA…	1C08	1C03,1C06,1C02,1C01,1C04,1C05,1C09,1C10,1C11,1C12,1C13,1C14,1C15,1C16,1C17,1C18	1C07	-
hypothetical	Lipid transport and metabolism	Protein of unknown function (DUF2974)	2	3	ATGAAAAATATTCAAATTTATACAGAAACTTTTGTGTTAAAAAATAATGATATTAATAATAAAAATTTTGCTCGTAAAAATGGACCTCTTGGGCTTTTTAGAAGCTCCCCAGAAAAAATCAATCATTTTGAATACTTTCTTTCATTGATAGCCACTATAATGCAAGAAACCAATGATATTTTAGAAGAGCTTGGAGATAGTTATTATACAAGTTATAAAACTCCTATTATTAGTCAAACAGAAATTATAGATTTTATTTTAAAGGCGCAAGAAAAAGAAAAATATATTTTAATTCTTGATAAAAATGATTTTAATAAATACAGAAAAGATTGTTCCTTTATTAATAATCAAGAAAATTTAGCCCATAAAATTGCCATTGGGGAATTTAGAATTTTCATT…	1C01	1C03,1C06,1C02,1C08,1C04,1C05,1C09,1C10,1C11,1C12,1C13,1C14,1C15,1C16,1C17,1C18	1C07	-
porA	Inorganic ion transport and metabolism	major outer membrane protein	2	3	ATGAAACTAGTTAAACTTAGTTTAGTAGCAGCTCTTGCTGCAGGTGCTTTCTCAGTGGCGAATGCTACTCCACTTGAAGAAGCGATCAAAGATATCGATGTATCAGGTGTTTTAAGATATAGATACGAAACAGGCAATGAGTGGAGCGATATCAATGGTGTAGCTCCAAATGAAGGTGGCAGTATCTCTGGAAAACAAGATCACAAATACAGAGCTCAACTTAACTTCAGCGGTGCTATAGCAGACAACTTCAAAGCTTTCGTTCAACTTGACTACAGTGCAAAAGATGGTGGTTATGGAGCAAATAATGGTTCTACAACTCGTTCATATGCAGCAGATAATTCATCAACATTGAATGTTCGCCAATTATACTTAACTTACACAGATGAAAATGTAGCT…	1C17,1C18	1C11	1C03,1C06,1C07,1C02,1C08,1C01,1C04,1C05,1C09,1C10,1C12,1C13,1C14,1C15,1C16	-
hypothetical	Function unknown	PFAM Tripartite tricarboxylate transporter TctA family	2	3	ATGGATACTTGGATGTATTTAATGCAAGGATTTAGCATAGCCTTAGATCCTTATAATATTCTTATAGCCTTAATCGGTTGTTTTATAGGTACTATTGTAGGTATGCTTCCAGGACTTGGACCCATTAATGGAGTAGCCATTTTACTTCCTCTAGCTTTTGCAATGAATTTACCTGCAGAATCCGCAATTATTTTACTTGCAACGGTTTATATGGGTTGTGAATATGGAGGTAGAATTTCTTCCATACTACTTGGAATACCCGGAGATGCAGCAGCCATTATGACAACCTTAGATGGACATCCTTTGGCTAAAAAAGGTCAAGCAGGAAAAGCTCTTAGCATCTCAGCTCTTAGTTCTTTTATTGGTTCATTTATAGCAATTTGCGGTATTATACTTTTT…	1C11,1C17,1C18	1C03,1C06,1C07,1C02,1C08,1C01,1C04,1C05,1C10,1C12,1C13,1C14,1C15,1C16	1C09	-
hypothetical	Function unknown	-	2	2	ATGGCGGACTTAGAGCAAGTTGCAAATGATTTAAATTTGGCATCACAAAGCTTACAAGAGTTAAGAGAAAAATATGATGGTGCTTTAGATTTACTAGATAATAAAAATACACAAATAACAGGTGCGCTAGATAGTGCAAAATCTGATGCGCTACAAGAAATACAAACTATAAGCGATACAGCTACAAGTCAAATTTCGCAGTTAAAAGACACATCCTTAAATTTGGTCAACGAAGCTAAAAATACAGCTACAACTGAAATATCAAATAAAAAGGAAGAGCATAAACAAGAGTTAGAAACTAAGAAGAATGAATATATTAATGAAATTGATGCAAAAGCTAATGAGTATGATATTGCCAATATTAATGCGCAAGTTCAAGCTATGGATACCAAAATAACC…	1C03,1C06,1C07,1C02,1C08,1C01,1C04,1C09,1C10,1C11,1C17	1C05,1C12,1C13,1C14,1C15,1C16,1C18	-
hypothetical	Function unknown	-	2	3	ATGACTAGAATAATGACTAATGGCAAAAGCATCACAAAAGAAGAGCTTGTATCAAAGATAGAAAACTACTTTAGTGAAAAAACTGTTTTAAAAGAAACTAAAGAAAGTGTTATTTTTGCACCTAAAACAAAAGTGGGATTAGCCGTGCATTTAGGGATTTCAATGCAAACTTTAAATGAGTGGGAAAAAGATAAAGATTTTGGCGAAATAGTAGCAAATGCAAAACAAAGGTGTGAAATGGATATTGTTAATCATTCTTTAATTGGCACCTATACCCCAAGCGTTAGCATGTTTTTGCTAAAAAATCAGCACGGTTATGTAGACAAACAAGAAGTAGTCAGCGATAATGTACAAAAAATAGAAATTATAAGAAGTGAAATCAAATGA	1C11	1C03,1C06,1C07,1C02,1C08,1C01,1C04,1C05,1C09,1C12,1C13,1C14,1C15,1C16,1C17,1C18	1C10	-
hypothetical	Function unknown	-	2	3	ATGCAAAAAAATATCACTTCAAATTTAATTTTTACAAATGAACAAGTCGCTATTAATTATGGCTTAACAACAGGCTTAACGATAGCAAAACATCTTAGGATGCATAATGATGAGTTTATAGAAAACACACATTATTTTTTAGTAGAAAATTCTTTTAAAAATAAGACAATCAAATGGACTTTAGAAGGTGTTTATATGCTAGGCTTTTTTATAAAAAGTCCTAAGGCTAAAGAATACCGCAAAAAAGTAGCTAAGCTTTTAAGAGAGCAAACACAAGCTAGATTTAAAACCCTAAGCGATGAAAATCAAAGACTAAATTCTTTAAATCATCATCAAAAAATCGGCTACAAATCACAATTAGCACAACAAAAGGAAAAATATGAAAACAAAATCAAAGCA…	1C01	1C03,1C07,1C02,1C08,1C04,1C05,1C09,1C10,1C11,1C12,1C13,1C14,1C15,1C16,1C17,1C18	1C06	-
xseB	Function unknown	-	2	4	ATGAGTTTTGAAGAAAACTTAAAAAATGCAAACGAATCCTTAGAAAAGCTCAATGATAAAGAATTAAGCTTAGATGAAAGTGTGAAAATTTATAAAGAAGGATTAAAAAGCATTGAAAAAGCAAGGCTTGCTCTTGAAAAAGCAAGGCTTGAAGTGGAGCATATCGATGAGTAA	1C01	1C02,1C08,1C04,1C05,1C10,1C11,1C12,1C13,1C14,1C15,1C16,1C17,1C18	1C03,1C07,1C09	1C06	-
hypothetical	Function unknown	MMPL family	2	2	ATGTTTGCGAAATTCTTAAAAATTTTTATTTATCATCCAAAAAGTACTTTTTTTGCTACTCTTTTTATATGCTTATTTTTAAGCTTTTTCGCTTCTAAATTAAGCGTAGATGCAAGTGCTGAAAGCTTGCTTTTAGAGGATGATAAAGATTTAAAAATTTTTAGAGAACTTTCTAAACATTATAAAAGTGATAATTTTTTACTTTTAGCTTTTAAACCTGAAGATGAAAACCCTTTTTCAGGTAAAAATTTAAACAAATTAAAAGAGCTTCATCAAGAATTAGAACAAGTTTCATTAGTCGAGCGTGTTTTTAGCATTATCAATGCTCCTTTGCTCCAAAGTTCAGAAAATACAGACTTAAAAGAACTTTTAAAAAATATTCCCAATATACAAAGCAAG…	1C04	1C03,1C06,1C07,1C02,1C08,1C01,1C05,1C09,1C10,1C11,1C12,1C13,1C14,1C15,1C16,1C17,1C18	-
hypothetical	Function unknown	ribonuclease BN	2	3	TTGAAGAGAATTTTTGCTATTTTATCCAATTTGCGAGATAAAGAAATTTTAAATTATGCCGCAGCGCTTAGTTTTTATACTATTTTATCTTTGATACCAATTTTGTTTGTGTGTTTTTCTGTTTTTACGCAAATTTCAAGTTTTAAGGCTTATTATGAAAAAGCCAAGCAAATCATTTTTGCTTTTTTAATACCTGCACAGCAAGATATAGTTGCTGCTTATCTTGACACATTTTTAAATAATAGTGTAAATTTGGGTATAGTGGGTCTTATAGCGATGACCTTTACTTCTTTGGCTTTTTTTTCAGGCTATGATTTTGTAATCAATCGCATTACAAAAAGTGAGCCAAAAGGACTTTGGCAAAGTATTAGTTCTTACTGGACGCTTTTAACCCTTGTT…	1C02	1C03,1C07,1C08,1C01,1C04,1C05,1C09,1C10,1C11,1C12,1C13,1C14,1C15,1C16,1C17,1C18	1C06	-
hypothetical	Function unknown	-	2	3	ATGCAGGTGAAATTTTTTCTAAAAAATAGAATATTTTTATCTTTTGCGAGCGTAGCTTTGATATTTAATAGCGTATCGTATGCAGCAAGTCAAGCTATATCTATAGGCGATAAAAGATTTCAAACTCCAAGGCATAGTTTTTCTAATGAGGAAGTTTGGGATTTTGATGACAAAACCTTTAAGCAAATCAATGGCACTAATTATTATGGTGTATTTAAACAAGGACTTGTAAGCGACATCACTTTAGAAGTTTTTAACCCTAAGCAGTCTTTACAAGGCGCTAAGCTTGAAATTTTAACTCTTAATCATTCCTCAGAAGAAATCTTGGAAGTGCAAAGTATGCATGCTGCTAACCCTATGGATAAAAACTTGCATCCTATAAAAATCCTTCCTTTTTTA…	1C10	1C03,1C06,1C07,1C02,1C08,1C01,1C04,1C09,1C11,1C12,1C13,1C14,1C15,1C16,1C17,1C18	1C05	-
hypothetical	Function unknown	-	2	2	ATGAAAAAGATTTTTGCTTTATTAGCTTTAACTTTTTTACTGACTAATTCTGTTTTTGCTGAGGATTTTTTAGCTAAACTTACAAAAGGTGCCTTAAGCGATACAAGCCCGGGTGTCAAAGAACTCAGCCTTGAAGAGATGAAAGAAGTGAAGGGTGGGTATTTAGTCCGTTTTAAATTTTTTAAAGACAGACGCAATTTAACCTCAGAAGTTTATGCTATTGTAGATTTTACACAATATGAACTCGAAAATCTTAACAAAGGTTTGTGCGGTGCAGGAGAAGATAAATGTCAAAATCCTAGTAGAGACAGATTATTTGCTTGGTTGCAAGTCAGTGCGAATTCCCCTACTGATTATCGTCCTGTATATAAGGTAAAAAGACAAATTAAATATTCAAAT…	1C09	1C03,1C06,1C07,1C02,1C08,1C01,1C04,1C05,1C10,1C11,1C12,1C13,1C14,1C15,1C16,1C17,1C18	-
hypothetical	Function unknown	-	2	4	ATGATAAGGGTAGTGTGCTTAGGTGGATTGGAGAGATTAATAGATGAATCTAAAAATTTTAGAATCAAAAACAAAAATTCACAATTTGAGAGATTTAAGATGAAATATAAAGTATTAAATAAAGAGCATATGAATTTTTATTTTTACGATATCCCTTATGAGCTGGGTAAAAAAATAAGTAAATACTATGAAATGCACCTTTTTCTACAAATTCCAAACCTTAAAAAAACAGATATTTTAGAATTGTTTGAAATGACAATTTTGACAAGTTTTGATAACGAAGCAGAAATGGATGAAGCAATTTTTGCTGATTATTTATTTGATTTTTCAAATTTATATAAATTAGCAAATCATTATGCGGATGATTATGTAGCTATTGTAGGACAACTTTTTTTAGAT…	1C06,1C02	1C09	1C03,1C07,1C08,1C01,1C10,1C11,1C12,1C13,1C14,1C15,1C16,1C17,1C18	1C04,1C05	-
mnmE	Function unknown	Jag_N	2	3	ATGAGAATTGAAGCAAAAGATCTTCAAAGTGCATTAACAGAAGCTTCAAAAAGCCTTGAATGCTCGGTTATAGATTTAGAATATGAAATCATTCAGCATTCCAAAAATGGATTTTTAGGCTTTTGGCGCAAAAATGCTATCATCGAAGCTAGAGCTAAAAAACAGCCTTATAGTAAAAAAAATTCTAGAAAAGATTTTAATGCGTCCAAAAATGATGTTCATAGAAATTATGAAAAACCTTACCGCAAATTCGATGATAGAAGTAAAATAGACAATAAAAAAGAATTTGAAGTAGAGGCTAGAGAAGTTAAACCTAAAGAGAAATATGTCGTCAAAAGCGATGGAATTTTTGATAGCTTTCACAAAGAAAGCGGAGGAACTCGCAATAAGGAAGATATT…	1C17,1C18	1C02	1C03,1C06,1C07,1C08,1C01,1C04,1C05,1C09,1C10,1C11,1C12,1C13,1C14,1C15,1C16	-
hypothetical	Function unknown	-	2	3	ATGACTCAAGAAGAACTTGACGCCTTGATGAATGGTGATGTAAATTTTGATGAGGATGCAGAGTCTAACATTAAAAGCGAAACAGAGTCTCACAATATAGAATCTGAAGAAGGATTAATGCTAGAAGATGTAAAGGTGTCTGATTATAAACCAGATCCTAGTGTTGTATGGCCACCACCACCACCAAATCAAGAACATAAGGTAGTTCATCAACTTGATGATGTTACTAAAGACAGTGAGTTAAAAGCTACTGAGATGATGGATAAGCTAGAAAGTATCAATAATTTCTTTGCAGATTCTGAAAATTTGTTTAGTGAGATTGATAAAGTATTAGCTAAAAATATTGAAATATTTTCAAAACTAAATGAGAAATTTCCAAATGTTGTCAGTTTTAATGAA…	1C17,1C18	1C06	1C03,1C07,1C02,1C08,1C01,1C04,1C05,1C09,1C10,1C11,1C12,1C13,1C14,1C15,1C16	-
hypothetical	Function unknown	-	2	3	ATGTTATTTTTACTTAAAAAAATATTACCACAACTTTTCACAAGTATTATTTTAGAAGATAAAAAAAACATCCTTAAAACTTCTATATATAAAAATCACAAACTTATAAGTAGTAATGAAAAAACCTTTGATAAGAGTGAAAAATTATTAGAATATGTAAAAACACTCAATAGCAAATTTTTATTTTATCACACAGCATTATTTTTAAATGTCAAAGAGCAAGGTTTGATTCCTAGTAAAAACGACAAGGATTTTGAGCGTTTTAATGTAGGTAAAATGAGCTTAAAATCCATCGCTTTAAATAATGCTTTGATATACACAGCAACAGAACACATAGAATACTTTAATGAATTGTTTGAAGATTATGGTGGTTTAGATTTTTTATACTCTCCTTTTGCT…	1C07,1C08,1C01,1C04,1C10,1C11,1C12,1C13,1C14,1C15,1C16,1C17,1C18	1C03,1C06,1C02,1C05	1C09	-
hypothetical	Energy production and conversion	phosphate acetyltransferase	2	3	ATGGCAAATCTTTATTTGATGAGATCTAGGAGTGATGAGTTAAATACATTAGTCACCACGAAATTATTGAAAAACTATAGCAAGATATATAAAAATATAGCTATTTACTGTCCTGTGATTTATGTACATCGTATCCCTGTTTTGCAAGGATGGCTTGAGGAATTTGATATTAAGCAAACTTTGAAAAATGCTTATAGTTTTACTTTTAGAGAAGCTATGGAAGAATTTAGCAAAGATCCGCATAGTTTTTTCAATACTATCTTAGAAGAGTATGAGGAATTAAATCGTAAATATGATTTTGTTCTTGTTAATAGTTTTTGCGAATTTGGAATACTTGATGGTTTTGATTTGAGTATAAAATTGGCTAAAAATCTTAACACTCCTATAGCGGCTATTATT…	1C11	1C03,1C06,1C07,1C02,1C08,1C01,1C04,1C09,1C10,1C12,1C13,1C14,1C15,1C16,1C17,1C18	1C05	-
maeB	Energy production and conversion	malic enzyme	2	3	ATGAATTTAAAAGAAGAGGCTTTAAGATATCACTTAGGAGGCAAGATAGATATAAAGCCGTCAAAACCTATGAATTCAAGTCATGATTTATCTTTGGCTTATAGTCCAGGTGTTGCAGAACCTTGCATTGAAATTGCTTCTAATAATGAGCTTGCTTATACTTATACAAACAAAGCGAATTTAGTAGCTATCGTTAGTGATGGTTCTGCGGTTTTAGGTCTTGGAAATATCGGCGCGCAAGCTTCTAAACCGGTTATGGAAGGTAAGGCTTGCTTGTTTAAAAAATTTGCTGATGTAAATGCGTATGATTTAGAAATCGAAGCACACAGCATTGAAGAAATTGTTGCTTTTTGTAAAGCCATAGCACCTACTTTTGGCGGAATCAATTTAGAAGATATT…	1C15,1C16	1C03,1C06,1C07,1C02,1C08,1C01,1C04,1C05,1C09,1C10,1C12,1C13,1C14,1C17,1C18	1C11	-
mobB	Coenzyme transport and metabolism	molybdopterin-guanine dinucleotide biosynthesis protein	2	3	ATGAAAAAATCAATCATAGCTTTTAGCGGTCCCTCAAATTCAGGCAAAACAACACTGATCACAAAAATTGCAAATGAATTTATAAAACAAAACCTAAAAGTTTTGATTATCAAACACGATCCTGCAGATAAAGCTCAATTTGATGTCAATGGCAAGGATAGTTTTAAGTTTTTTCAAAGTGGTGCTGAAGTGATGGTTTTAAGTCCTACTCGCACGACTTTTTTCTCTCATGAAAAAAGAGATATTTTAAGCGCGTTAAAAATAGCGCCTGATTTTGATTTATGTTTGGTTGAAGGATTAAAAACCTTAGATTTACCACGCATAAGTGTTTTTTATAAAGAAATTGATGAAAGTTATTTTGCTTTTTCTAATGCTATTGCAAGCTATGAAAAAATTGAT…	1C05	1C03,1C06,1C08,1C04,1C09,1C10,1C11,1C12,1C13,1C14,1C15,1C16,1C17,1C18	1C07,1C02,1C01	-
murC	Cell wall/membrane/envelope biogenesis	Belongs to the MurCDEF family	2	5	ATGCAAAATATCCATTTTATCGGCATAGGCGGTATAGGAATTTCCGCTTTAGCAAGATTTTTAAAAGAAAAAGGTTTTAAGATTAGCGGAAGTGATCTTAAAGAAAGTAAAATCACTAAAGAACTAGAAAAAGAAGGGGTTAAGGTCAGCATCCCTCATCATAAAGACAATATTTTAAATAAAGATTTAGTTATTTATTCTGCCGCTATCAAAGAAGAAAATCCTGAATTTAAATACGCTAAAGAATTAGGCATTAAATGCCTTTCACGCAAGGAGGCCTTACCTCTTATCTTAGAAGATAAGCGCGTTTTTGCAGTTGCAGGAGCACATGGAAAAAGCACAACTTCAAGTATTTTGGCTTCTTTGCTTGATGATGCTTCTGTGATCATCGGAGCGATT…	1C03,1C05	1C01,1C17	1C06,1C08	1C07,1C09,1C10	1C02,1C04,1C11,1C12,1C13,1C14,1C15,1C16,1C18	-
ctpA	Cell wall/membrane/envelope biogenesis	Belongs to the peptidase S41A family	2	2	TTGAGTAGTAAAAGATTTCTAGCCGCTATTACAGGTTTTACAGGCTCTTTGGCTCTTTGTGTTTTTTTAGCAAGCAACCTACAAGCAAAACCAAAGAATCCATCTGATTTAATGCAACAACGCTTAGAGTCTTTAGATAAATTGACTAAAACTTTGGCTATAGTTGAGCAGTATTATGTAGATGATGAAAATATTACAGATTTGATTGATAAATCACTTTCTGGACTTTTGAGCAATCTTGATGCGCATTCTTCTTTTTTAAATGAAAAAGATTTTAATGATATGAAAATTCAAACAAGTGGTGAATTTGGTGGACTTGGGATCACTGTAAGTATGAAAGATGGTGCCTTGACTGTTATTTCTCCTATAGAGGGAACTCCAGCAGATAAAGCTGGGATT…	1C03	1C06,1C07,1C02,1C08,1C01,1C04,1C05,1C09,1C10,1C11,1C12,1C13,1C14,1C15,1C16,1C17,1C18	-
pomA	Cell motility	forms the ion channels that couple flagellar rotation to proton sodium motive force across the membrane and forms the stator elements of the rotary flagellar machine	2	3	ATGGATCTTTCAACCATATTAGGAATGGTTCTTGCAGTAACTAGTATCTCAGTAGGAGATATACTCGAGGGAGGAAATCCTCTGCATGTTATCCACCTTTCTTCTTTTCTAATCGTTATGCCAACGGCAGCTTTTTGTGCCATGACTTCAACTCATAAAAAAATTGTAAAAGCAGCCTATAAAGAACTTAAAATCGTTTTTAAAGGTTCAGGTGTAAATCTACCTGAAAGAATAGCTCAGCTTATCGAATTCGCAATTATTGCACGCCGAGATGGTCTTTTGGCTTTAGAATCAAGAACAAATGAAATTGAAAATGAATTTTTAAGAAATGCTATGATGATGCTAGTAGATGGAAAAAGTTTTGAAGAAATTCATGAAAGTATGGAAATTCAAACCGAA…	1C11	1C09	1C03,1C06,1C07,1C02,1C08,1C01,1C04,1C05,1C10,1C12,1C13,1C14,1C15,1C16,1C17,1C18	-
trpG	Amino acid transport and metabolism+Coenzyme transport and metabolism	para-aminobenzoate synthase glutamine amidotransferase component II	2	3	ATGAAAAAAATTTTACTCATAGATAATTATGATTCTTTCAGCTATACTATAGTTTTTTATCTTAAAGAATTGGGCTATCAATGTAAAATTATAAAAAATGATGAATTTAAAAAAGCTAAAGATTTAGCTCGCTTTGATTTTTCTCATCTTATCATCTCTCCAGGTCCAAATTCTCCTACTGAATCAAAATTAAGTTTAAAAGCAATTCAATACTTTAAAAAAGATAAAAAAATACTAGGAATTTGTTTAGGACATCAGTGCATAGGCGAGATTTTTGGTGGAAAAATCACTCCGATGCCCTACCCTATGCAAGGTAAAATTTCAAGATTGCATCTTAAGAAAAATGCTAAAAAAAGCCTGCTTTTTAAAGGTATTAAAAATAAAAGTAAAATTTGTTTG…	1C07,1C02,1C08,1C01,1C04,1C05,1C09,1C10,1C11,1C12,1C13,1C14,1C15,1C16,1C17,1C18	1C03	1C06	-
proP_2	Amino acid transport and metabolism+Carbohydrate transport and metabolism+Inorganic ion transport and metabolism	Sugar (and other) transporter	2	3	ATGCAAAAAAAATACAAAAATATAATTTATGCTTCTTTGGGCGGAATTTTAGAATTTTATGATTTTGTGCTCTTTGCCTTTTTTTTGGATATTTTTGCTAAGGTTTTCTTTCCTCAAAATGATACTTTTTGGATGCAAATAAATGCTTATATAGCCTTTGGTGCTGCTTATTTGGCGCGTCCTTTTGGATCTATTGTTATGGCGCATTTTGGCGATAGATACGGGCGTAAAAATATTTTTTACATATCTATGCTTTTTATGGTTTTGCCTAGTTTTGCTTTGGTGTTTTTGCCAAGCTATGAGAGTATAGGTATACTTGCTACATTGATTTTATTTTTAATTCGCATTTTACAAGGCTTAGCTGTAGGGACAGAAGTAAGTGGAGCTTGGGTATATGTA…	1C03,1C02,1C08,1C01,1C05,1C09,1C10	1C07	1C06,1C04,1C11,1C12,1C13,1C14,1C15,1C16,1C17,1C18	-
cntI	Amino acid transport and metabolism+Carbohydrate transport and metabolism	membrane	2	2	ATGCTAAAAGTCATCAAACATAATTTAGGAATTTATTTTATGATTTTAGCGTGCTTAGATTTTGCACTTATGGGAGCTTGTGCGAAAATTCTTAGCAAAGAAATGAGTTCGATTGAAATTATGTTTTTTAGAAATATCATCGGCGTATTGTTTATAGTTTATCTACTAAAACGCTCAAAAGTTCACAAAGAAGGAGGACATTTTTGGCTTTTAGTCTTTCGCGGGGTAACAGGAACACTTTCGCTTTATATGTTTTTTTACAATGTTTCAAATATTACCCTAGGGGGTGCTTTTGCTTTTCAAAAAACTGCTCCAATTTTCATCACTTTAATAGCTTTTATTATTTTTAAAGAAAATATCGGAGCCAAGGGATGGCTGGGGATTTTAATCGCATTTAGC…	1C03	1C06,1C07,1C02,1C08,1C01,1C04,1C05,1C09,1C10,1C11,1C12,1C13,1C14,1C15,1C16,1C17,1C18	-
hypothetical	Translation, ribosomal structure and biogenesis	L-threonylcarbamoyladenylate synthase	1	2	ATGATTTATCTAGCGCAAACAGATACTACAGCAGGATTTTTAAGTAAAAATTTAGAAGAAATCAATGCTTTAAAAGGCAGGGCTAAAGATCAGCCCTGCTTGATCACTTCTGCAAAATTTGACGAGTTAAAAAAAATCGTAAGAGTTCCAAATCAATTTAAAAATTGGGTGCGTCGTGCCAAAAAAACAACTTTTATTTATCCAAACAATCAAGCAGTAAGAATTGTCAAAGATTGCAAACACGCACAATTCTTAGAAAAAATGGGTTGTTTTTATTCAAGTTCTGCAAACAAGCACGGACAAAAATTTGATGAGCTTTGGGCTAGAAGTGTCGCAGATGTTGTGGTTGATGAGATATTTGTTGAAAATACCCCATCAAAAATAATAAAACTTCATCGT…	1C03,1C06,1C02,1C08,1C01,1C04,1C05,1C09,1C10,1C11,1C12,1C13,1C14,1C15,1C16,1C17,1C18	1C07	-
tuf	Translation, ribosomal structure and biogenesis	Elongation factor	1	2	ATGAATTCGCTATTAATTGGTACTGCAGGGCATATTGATCATGGAAAAACTTCTTTGATTAAAGCTATAAATGGTTTTGAAGGAGATAGTTTAAAAGAGGAAAAAGAAAGACAAATTACCATTAATTTAAGTTTTTCTAATTTAAACTATAAGCAAAAACACCTTTCTTTTATTGATGTGCCAGGTCATAAAGACTTGGTTAAAACGATGATAAGCGGGGCTTTTGGTTTTAGTGCTTGTTTGTTTGTAGTTGATATCAATGAGGGCTTAAAAGAACAAAGTATAGAGCATTTAGAAGTACTTGAACTTTTAGGTGTCAAAGATATTATCTTGGTGCTTAGCAAATGCGATTTATGTGAAAATCCTAAGGAACAAGAGCAAAAAATTCTAAACTCACTT…	1C03,1C06,1C07,1C02,1C08,1C01,1C04,1C09,1C10,1C11,1C12,1C13,1C14,1C15,1C16,1C17,1C18	1C05	-
pheT	Translation, ribosomal structure and biogenesis	Belongs to the phenylalanyl-tRNA synthetase beta subunit family. Type 1 subfamily	1	2	ATGATAATTACTAAAAGTTGGTTAAATGATTGGTTAGATTTTGAAGATAAAAGTTTAGATGATATAGCGCATACATTAAATTCTATAGGTATAGAAGTAGATAAAATTTGCACCTTAAAAGTGCCGGATAAAATCGTAGTGGGTTTTGTCAAAGAAAAAGTAAAGCATGAAAATTCTGACAAATTAAGCATTTGTCAAGTTGATGTTGGAAATGAAATCTTGCAAATAGTTTGCGGAGCCCAAAATGTCGCACAAGGGCAATTTGTCGCAGTGGCCTTAAAAGGTGCTTTAATGCCAAATGGTATGGAGATCAAAGAGGCTAAATTACGAGGAGTAGATTCTTGCGGTATGCTTTGTTCTAGCACAGAATTAGGCTTTGAAAAAATCAATGATGGCATT…	1C06,1C07,1C02,1C08,1C01,1C04,1C05,1C09,1C10,1C11,1C12,1C13,1C14,1C15,1C16,1C17,1C18	1C03	-
pheS	Translation, ribosomal structure and biogenesis	Belongs to the class-II aminoacyl-tRNA synthetase family. Phe-tRNA synthetase alpha subunit type 1 subfamily	1	2	TTGCAAAATTTTATCGAACAAATTCAAGAATGTAAAAATTTAAATGACTTAGAGGCTCTTCGAGTTGCTGTCCTTGGAAAAAAAGGTATCTTAACAGAGAGTTTTGCAAAACTAAAAGATTTAGCGGGCGAAGAAAAGAAAGAATTTGCAGCTAAATTAAATTCTCAAAAAGATGCTTTTAATGAGGCTTATTTATCAAAATTTAAAATTTTGGAAAATCTTGCTTTAGAAGAAAAAATGAAGCAAGATGCTCTTGATTTTAACTATTTTGATGAAAGTCCTACAAATGGTGCTTTACATCCTGTTATGAGTACTATGGATAGAATTATAGAGTATTTTGTAAATTTAAATTTTAGCATAGAAAAAGGCCCTTTAATAGAAGATGATTTTCATAATTTT…	1C03,1C06,1C07,1C02,1C08,1C01,1C04,1C09,1C10,1C11,1C12,1C13,1C14,1C15,1C16,1C17,1C18	1C05	-
prmA	Translation, ribosomal structure and biogenesis	Ribosomal protein L11 methyltransferase	1	2	ATGCAAAAATTTTATTATGAACTGTTTCTTGAAATTCAAGAGCAGTATAAAAATTTATTTCTTGATTTTGTTTTCGATTTAGGTGTAGACGCTATAGAAGAAAAAGATAATGGTATTTATATACGCTCGGAAGAAAATTTAGAAGAGCTTGCTTGGGCAATTGAAATTTTTGCCCAAAAATTAAGTCAAAGATTCAATTTAAAAGAAAATATTATACTTCATAAAAGCATTGAAAAAAAAGAAAATAAAGACTGGGTGGAAGAATATAAAAAAGGAATAAAGCCCATTTTAATTGATAATATTTATATTCATACTACTTGGCAAGAAGAAAAAGAAAATTATCTTAATATTAAAATCAATCCTGCTTTAGCTTTTGGTTCTGGGCATCATGAAAGCACT…	1C06,1C07,1C08,1C04	1C03,1C02,1C01,1C05,1C09,1C10,1C11,1C12,1C13,1C14,1C15,1C16,1C17,1C18	-
mnmC	Translation, ribosomal structure and biogenesis	Catalyzes the last two steps in the biosynthesis of 5- methylaminomethyl-2-thiouridine (mnm(5)s(2)U) at the wobble position (U34) in tRNA. Catalyzes the FAD-dependent demodification of cmnm(5)s(2)U34 to nm(5)s(2)U34, followed by the transfer of a methyl group from S-adenosyl-L-methionine to nm(5)s(2)U34, to form mnm(5)s(2)U34	1	2	ATGAAAAAAGCTAATTTAATCTTTAAAGACAATACCCCATTTTCTTTGGATTTTGATGATTTTTATTTTAACTCAAAAGATGGTTTAAATGAGAGCAAATTTGTTTATAGTGAGGCTTTTGAATTTGAAGAAAATGATACATTTATCATTGCTGAAAGTGGCTTTGGTATAGGGCTTAATTTCTTTTTAACCCTTAAAAGATTTCTTCAAGCAAAGAAGCGTCCTAAAAAATTATTTTACACCAGCATTGAGGGTTTTTATATTGAAAAAGACAAGCTTAGAGAAATTTATCAAAAGCTTGGATTTTATGAAGAATTTAAAGAAATTTTAGAAGCTTTTTTAAAGTTTTATCCTAAGGCTAAAAAAGGGTATTATCGTTTTTATTTTAAAGATTGTTTT…	1C03,1C06,1C07,1C02,1C08,1C04,1C05,1C09,1C10,1C11,1C12,1C13,1C14,1C15,1C16,1C17,1C18	1C01	-
proS	Translation, ribosomal structure and biogenesis	Catalyzes the attachment of proline to tRNA(Pro) in a two-step reaction proline is first activated by ATP to form Pro- AMP and then transferred to the acceptor end of tRNA(Pro). As ProRS can inadvertently accommodate and process non-cognate amino acids such as alanine and cysteine, to avoid such errors it has two additional distinct editing activities against alanine. One activity is designated a…	1	2	ATGAAATTTAGTAAATTATATGCACCAAGTCTTAAAGAGGCTCCAAAAGATGCGACTTTACCGAGCCATATTTTTTTAACACGCGCTGGCTTTGTTGAGCAAATTGGTAGTGGGCTTTATAATTTTTTACCTTTGGGAAAAAGAGTTTTAGACAAGATTAAAAATATAGTTAAAGAAGAAATGGATAAGGCTGGAGCACAAGAAGTAAATCTTAGTTTTATCACTCCTGCAAGTTTGTGGCAAGAAAGTGGGCGTTATAATGTTTTTGGAAAAGAACTTTTGCGTTTTAAAGACAGAAAAGAAAATGAATTTGTTTTAGGTCCAACACATGAAGAAGCTATGCTTTCTTTGGTAAAAAACAAAATCACAAGCTATAAACAACTTCCTTTGCATTTATAT…	1C03,1C06,1C07,1C02,1C08,1C01,1C04,1C09,1C10,1C11,1C12,1C13,1C14,1C15,1C16,1C17,1C18	1C05	-
fusA	Translation, ribosomal structure and biogenesis	Catalyzes the GTP-dependent ribosomal translocation step during translation elongation. During this step, the ribosome changes from the pre-translocational (PRE) to the post- translocational (POST) state as the newly formed A-site-bound peptidyl-tRNA and P-site-bound deacylated tRNA move to the P and E sites, respectively. Catalyzes the coordinated movement of the two tRNA molecules, the mRNA and…	1	2	ATGTCTAGAAGTACTCCTTTAAAAAGGGTTAGAAATATCGGTATTGCTGCACATATTGATGCGGGAAAAACAACTACAAGTGAGAGAATTCTTTTCTTTACAGGTATGAGTCATAAAATAGGCGAAGTGCATGATGGTGCTGCAACTATGGACTGGATGGAACAAGAAAAAGAGCGTGGGATTACTATCACTTCTGCGGCTACAACTTGTTTTTGGAAAGATCATCAAATCAATCTTATTGACACTCCAGGCCACGTGGATTTCACCATAGAAGTTGAAAGATCTATGCGTGTTCTTGATGGTGCTGTTGCAGTATTTTGTTCAGTAGGTGGGGTGCAACCTCAAAGCGAAACTGTTTGGAGACAAGCAAATAAATATGGTGTTCCAAGAATAGTTTTT…	1C06,1C07,1C08,1C04	1C03,1C02,1C01,1C05,1C09,1C10,1C11,1C12,1C13,1C14,1C15,1C16,1C17,1C18	-
pnp	Translation, ribosomal structure and biogenesis	Involved in mRNA degradation. Catalyzes the phosphorolysis of single-stranded polyribonucleotides processively in the 3'- to 5'-direction	1	2	TTGCTAAATATTTTTAAAAGTTTGACAAATTTATTATATGGAAAAAAAGGACAAATGATGCAATACAGTATAGAAATCAATGGCAATTTAGAAGTATTCGATATAGAAAAAGTAGCTAAACAAGCTGCAGGTGCTGTGCTTATGCGACAAGGAAAAAGTGTCGTTTTAGCCGCGGTTGCAAGAGAGGAAAAGCCTGTTGAAGAAGACTTTTTGCCTCTAACTGTTCAGTATATAGAAAAAGCCTATGCAGCAGGAAAAATCCCGGGCGGCTATGTTAAAAGAGAAACCAAACCAAGCGATGCAGAAACTTTAACTGCACGCATTATAGACAGAAGTTTGCGTCCACTTTTTCCAAAAGGATATGCCTACCCGACACAAATTGTCGTAATGGTTCTTTCT…	1C03,1C06,1C07,1C02,1C08,1C01,1C04,1C09,1C10,1C11,1C12,1C13,1C14,1C15,1C16,1C17,1C18	1C05	-
hypothetical	Translation, ribosomal structure and biogenesis	ribosomal protein L3	1	2	ATGGAATATATTGTAGAAAAAATTGGAATGAGCAGAACAATTACTAATCCAAGTATCGCTGTAACTTTACTAAGAGTTGTAAATGCAAAAGTATGTGAAGTTGAAGGCGGAAAGGCTTTAGTAGCATATCCAAAAGGTAAAGCAAGTAATAAATGTGTCGCAGGACAACAAAAAAAATACAATCTTTCTGCAGAATACAATAGATTTGCGACTTTAGAAGTAGCAAATACTGAAGCAGGAGATTTAGATGAAACTCCATTAAATGAAGCAAAAATTTTAAAAGTAAGCTTTAACACTAAAGGTAGAGGTTATAGCGGTGTTATGAAGAGACATAACTTTGCAGGGGGTCCAGCAAGTCACGGTTCTAGATTTCACAGACGCCATGGATCTATTGGTAAT…	1C03,1C06,1C07,1C02,1C08,1C04,1C05,1C09,1C10,1C11,1C12,1C13,1C14,1C15,1C16,1C17,1C18	1C01	-
rplD	Translation, ribosomal structure and biogenesis	One of the primary rRNA binding proteins, this protein initially binds near the 5'-end of the 23S rRNA. It is important during the early stages of 50S assembly. It makes multiple contacts with different domains of the 23S rRNA in the assembled 50S subunit and ribosome	1	2	ATGAGTAAAGTAGTTGTTTTAAATGATAAATTAGAAAAAGCAGGTGAACTTGATTTACCTTCAAAATATGCGGAAGTAAATCCACACAATCTTTACTTGTATGTAAAATCTTACCTTGCAAGTTTAAGAGCAAATACAGCTCATACTAAAGGTAGAAGTGATGTAAGTGGTGGTGGTAAAAAACCTTGGAGACAAAAAGGTCGTGGCGGTGCTAGAGCGGGTTCAACAAGAACTAACGTTTGGGTAGGCGGTGCGGTTGCTTTTGGTCCAACAAATGAAAGAAACTACTTCCAAAAAGTAAATAAAAAACAAAAAAGATTGGCGCTTGAAAGAGCTTTAGCAGATAAAGCAGCTAAAGGTGTGTTATTTACTGCTGATTCTTTGGCTATTGAAAGTGGT…	1C03,1C06,1C01,1C04,1C05,1C09,1C10,1C11,1C12,1C13,1C14,1C15,1C16,1C17,1C18	1C07,1C02,1C08	-
aer_1	Transcription+Signal transduction mechanisms	sensor protein	1	2	ATGTCAAGAGAAATTTTTTTGCAAGAAGATAGTTTAATTACTTCTAAAACAGATTTAAAAGGTAGAATAGTTTATGCAAATGATGATTTTTTAAAATATGCAGGTTATACCATGGGTGAAGTTTTAAATAAACCTCATAACATAGTAAGACATGAAGAGATGCCAAAAACTGTTTTTAAATATTTATGGGATTATATGAGAGAGGGTAAGGAAATTTTTGCTTACGTAAAAAACAAAACCAAAGATAATAATTACTATTGGGTTTTTGCAAATGTAACCCCATCAATAGATGTTAATAATAATATCATAGGCTATTATTCCGTTCGTCGTATGCCAAATAAAAGCGCTATTTCTACAATAGAAAGTCTTTATAGCGATCTTTTAAGAGCAGAACAGCAA…	1C03,1C07,1C02,1C08,1C01,1C04,1C05,1C09,1C10,1C11,1C12,1C13,1C14,1C15,1C16,1C17,1C18	1C06	-
cheY	Transcription+Signal transduction mechanisms	Chemotaxis protein cheY	1	2	GTGAAATTGTTAGTTGTTGATGACAGTTCTACTATGAGAAGGATTATAAAAAATACCCTAACAAGACTCGGACATAATGATGTTCTTGAAGCTGAACATGGAGTTGAAGCTTGGGATTTACTTGAAAAAAACGAAGATATTAAAATTCTAATTACTGATTGGAATATGCCTGAGATGAATGGCTTAGAGCTTGTTAAAAAAGTAAGAGCAGAAAAAAAATATGAAGATATGCCTATTATTATGGTTACTACCGAAGGGGGCAAGGCTGAGGTGATTACTGCCTTAAAAGCAGGGGTAAACAATTATATAGTTAAGCCTTTTACTCCACAAGTATTAAAAGAAAAACTTGAAGATGTTTTAGGTACCGGCAACGGAGACTCTGAAGCTGAGTAA	1C03,1C06,1C07,1C02,1C08,1C01,1C04,1C05,1C09,1C11,1C12,1C13,1C14,1C15,1C16,1C17,1C18	1C10	-
relA	Transcription+Signal transduction mechanisms	In eubacteria ppGpp (guanosine 3'-diphosphate 5-' diphosphate) is a mediator of the stringent response that coordinates a variety of cellular activities in response to changes in nutritional abundance	1	2	TTGAAACCAGTCGATGAGGAATTATTGCTCGAAAAACTCATTGAAGATATTAAAAATTGTAGAGATTTAACAAGAGCAAAAGAACTTCTTTTTAGCATTTGTCAAGAGGATGCTATTGTAGAAAAAGCTGTGGATTATTGCATAAAGTCCCACGAAGGTCAGGTTAGAAAAAGCGGAGAACCTTATGCAGTTCATCCCATCTTGGTTGCAAGCTTGGTTGCTTTTTTAAGTGAAAACAAAGCCACAATTTTGGCTGCGCTTTTACATGATGTGATCGAAGATACGCAATGTACCGAAGAAGAACTTAGGGATCAGTTTGGATCCGAAGTTTTAAAGCTTGTTTTAGGTCTTACAAAGATTGTAGAAATCAGAGAAGATAATCTCATTCCTTCAAAATCA…	1C12,1C13,1C14	1C03,1C06,1C07,1C02,1C08,1C01,1C04,1C05,1C09,1C10,1C11,1C15,1C16,1C17,1C18	-
nusB	Transcription	Involved in transcription antitermination. Required for transcription of ribosomal RNA (rRNA) genes. Binds specifically to the boxA antiterminator sequence of the ribosomal RNA (rrn) operons	1	2	ATGGCAACGCGTCACCAAGTAAGACAAAGTGTGATTTCTTTGCTTTATGCCCTAGAAATGAATGAAAAAAATGAAAATTTTATTGATGAATTTCTCAATGAAAAAAAAATCCGCAACGAGCAAAAAAATTTCACACTGAGTTTATACGAAGGAATTATAAAAAATCTTGATGATATAGATAAGAATTTAAACCCCTACCTTAACGAAAATGAAATTGAAAAATTAGGACATATCGAAAGAGCCATACTGCGACTTGGTGCCTATGAATTGCTTTTTACAGACACGCCTAATGCCATAGTGATTAATGAAGCTATAGAACTTGCTAAAGAACTTGCTAATGATAATTCTCCAAAATTTATCAATGGGGTTTTAGATACTCTTGTTAAGGCAAAACAATGA	1C03,1C07,1C02,1C08,1C01,1C04,1C05,1C09,1C10,1C11,1C12,1C13,1C14,1C15,1C16,1C17,1C18	1C06	-
hypothetical	Transcription	Belongs to the Fur family	1	2	ATGGAATTGTTACAAATACTTAAAAAACATGAATTGAAGGCAACCCCACAAAGATTGTGTGTTTTAAAAATTTTAAAAAGACATGAACATCCAAATATCGAAGAGCTTTATGAGGAAATCAAAAAAGAATACCCTTCCATTTCTCTTGCTACAGTTTATAAAAATCTTAACACTTTACAAGAACAAGGCTTAGTTGTAGAAATCAATGTAGCAAATCAAAAAACTTGTTATGATATCTATGAAGAAAGACATATACATATAATTTGCAACAAATGTGGCAATATCGAAGATATGAGTTTTCAAGATGCTGAACTTGATGAATATCAAGAAAAATTAGAGAAAAAAATGGGAAATATCATCGATCATTTAGCAGTTTGTGCTCATGTTAGCACTTGTAAA…	1C03,1C06,1C07,1C02,1C08,1C01,1C04,1C05,1C09,1C11,1C12,1C13,1C14,1C15,1C16,1C17,1C18	1C10	-
cymR	Transcription	Transcriptional regulator	1	3	GTGCTATTTACCAAAGCTAGCGAGTATGCTTTACTTTCTTTGATTTATATCGCTCATAAAGAAAATCCTCAAGATGTTGATTCTTTAGCATTAGAACTTAATATTCCTAAAAGTTTTTTAGCGAAAATTTTACAAACTCTAGCTAAAGACAATTTATTAAAATCCTTCAAAGGCGCTAAAGGTGGTTTTGCTCTTATTAAAGAGCCAAGTCAATACAGCATAAAAGAAATTGTCAATAGTGCAGAAAAGAAAGAAGTAAGTGTTTTTGAATGCAGTGGTGGAGTATGCCCTAATAACAAAGAAGAAAATTGTACTCTTATGCCAATGCTTGTAAATTTACAAAACAAAGTAGATGAATTTTTAGACCCCCTTACCCTAGCGGATATTATGAATCATAAT…	1C06,1C07,1C02,1C08,1C01,1C12,1C13,1C14,1C15,1C16	1C03,1C05,1C09,1C10,1C11,1C17,1C18	1C04	-
hypothetical	Transcription	MerR family regulatory protein	1	2	ATGGCTTATACTATAAAAAAAGTAGAAAAAGAAACAAAAATTAGTGCTCATACTTTAAGATTTTGGGCTAAAAAAGGTTTGTTTCCTTTTGTTCAAAAAGATGAAAATAGTGTGAAATATTTTTCAAAAAGCGATATAGAATGGGCAAAATGGATAGAATGGCTTAGAATTTCAGGTATGCCAATAGAACAAGTCAAACATTATATAAAACTTTGCTCTTTGGGTATAAAAACTGCCAAAGAGAGACAAGAGATGTTAAAGCAAACAAAGAAAAAATTACAAAACCAGATTAAAACATTAAAAGAAAGTGAAAAAGTTTTAAGCAAAAAGATAAAAATTTATGAAGAAATGCTTGCAAATGAAGTCGATGGGTTTAATCCAGAAAGCAAGGACTATCAA…	1C03,1C06,1C07,1C08,1C01,1C04,1C05,1C09,1C10,1C11,1C12,1C13,1C14,1C15,1C16,1C17,1C18	1C02	-
hypothetical	Transcription	Acetyltransferase (GNAT) family	1	2	ATGCCAAAATTTGAAATTACAATACTCAAGCGTGAAGAATTGGATATTTTGCTTGAAATGATTAAAGAATTTGCGCAATACGAAGAGATGGAAGATTCTTTACAATGTTCAAAAGAAAAACTTGAAACTTCTTTATTTGATAATCAATTTGCCCGAGCATTTTTACTTAAAGAAGATGAAAATATCATAGGATATATGATTTATTTTTATACTTTTTCATCCTTTTTGGGAAATGGTGGAATTTATTTAGAAGATATTTACATAAGAAAAAATTTTCGCAAGAAAGGTTATGGGCGAGCAGTTTTTAAATTTTTGGGACAAATATGCAAAAAAGAGAATTTAAAAAGACTTGATTGGGTGTGTTTAAATGAAAATATTTTAGGTATAAATTTTTATGAG…	1C03,1C06,1C07,1C02,1C08,1C01,1C04,1C09,1C10,1C11,1C12,1C13,1C14,1C15,1C16,1C17,1C18	1C05	-
hypothetical	Signal transduction mechanisms	phosphohistidine phosphatase, SixA	1	2	TTGAAAAAAATATATATATTAAGACATGCAAAGGCTGTTAAGGATGAGGAAGTGCAAGATTTTGATAGGAAGTTAAATAAAAGAGGTAAAGAAGACTTAGAAAAGCTTTTTTATAATTTAAAAACCCATGAGATAAAATTTGATTTTATACTTTCAAGTCCATCTAAACGCACTGCTAAGACAGCTAAAAAAATAGCCGAATTTTATAATTTTGACAAGGAAAAAATTCAATTTATAGATGAGCTTTATCTTGCTAATTTGTCTAAAATATATCAAATTTTACAAACTGTCGATAAAAAATATAATGAAGTTTTATTAGTAGGGCATAATCCTACTTTAATGGAACTTGGAGAATTTTTAGGCTCTTTATGTTTGACTTCTTTTCCTACTTCATCTATA…	1C06,1C07,1C02,1C08,1C01,1C04,1C05,1C09,1C10,1C11,1C12,1C13,1C14,1C15,1C16,1C17,1C18	1C03	-
walR	Signal transduction mechanisms	response regulator	1	2	TTGTACAATATGTCGAAATCTAAAATTCTTATCATAGAAGATGATATAGATTTAAATGATTTGCTTAGTTTAAGACTTAAGGCTTGCGATTATCAAATTTTTTCCTTGTTAGATTTTAAAGGAGTTGAAGATTTGCTAGATAGTGAGCAAATCGATCTTTTGATAGTTGATAGAAATCTTCCAAGCGGGGATTCTTTAGATAGGATTAAAGAGCTAAGAAAGCAAGGTTATAAAGAAGCGGTGATTTTTCTAACCGCTAAAACCTTGCATCAAGATTTACTTGAAGGTTTTGAGAGTGGCTGCGATGATTATATGTGCAAACCTTTTGATTTTAATGAATTGTTACTTCGTATTAAAGCTATTTTAAAACGCCACAAAAGAGAAGAAGAAAAGCTAGTT…	1C03,1C07,1C02,1C08,1C01,1C04,1C05,1C09,1C10,1C11,1C12,1C13,1C14,1C15,1C16,1C17,1C18	1C06	-
mprA_1	Signal transduction mechanisms	response regulator	1	3	ATGAAAGAATTGGTTATATTGGTTGTAGAAGATGAAGTAAAAATTAGAGAATCGCTTGTTAATGTTTTATCTTCTCGTTACAGCAAGGTAATAGGTGCACAAAATGGTGATGAGGGTTTAAAGAAATTTAAAAAATTTAAGCCCGATTTGATTATTACAGATATTGCTATGCCTATCATGGATGGGCTTGATATGGCAAAAGAAATTAAAGAAATAGCAAATGATGTTCCTATTGTAGTGCTCAGTGCTTATTCGGAAAAAGAAAGATTGTTGCGTTCTATTGATATAGGTATAGATAAATATTTAATCAAACCTGTAGATGTAGATGAACTTTTTAAAGTTTTGGATTATTTAGTGGGTGAAAAGATAGAAACTAACGCGCTTGTTGATATTTCTAAA…	1C11	1C06,1C07,1C02,1C08,1C01,1C04,1C05,1C09,1C10,1C12,1C13,1C14,1C15,1C16,1C17,1C18	1C03	-
pleD	Signal transduction mechanisms	Diguanylate cyclase	1	2	ATGAATAAAAAAATTTTGCTGATCGATGATAATAAAATGCTTGGAAAGCTTTTAGCTAAAAAGATACAAACTACTTTAAATCATGAAGTTGATATTGTTTTTAGCCTTGCTGAAGTTAAGGCATTGCCCAATGATGAGTATTTTTTAACTTTTGCAGATTTATGCTTGCCTGATGCACCTAATGGGGAAGTGGTGGATTATGTTTTGGCAAAAAATTGGCCTGTTATTGTATTAACCGCGAGCAACGATAAAGCTACAAGAGATAAATTTATGGATAAAGATATTTTAGATTATATCTTTAAAGAAAGCGATACCTGTATAGATCAGATTATAGATTCTATTGTCAAGCTTGAGCGTTATGCTAAGACTAAGGTTATCTTAGCCCTAAGTAAACTTCCT…	1C03,1C06,1C07,1C02,1C08,1C01,1C04,1C09,1C10,1C11,1C12,1C13,1C14,1C15,1C16,1C17,1C18	1C05	-
czcS	Signal transduction mechanisms	Histidine kinase	1	2	ATGACTAGAAATTATTCTATTTATACCAAACTTGTTATTTTATTTGTTGTAACTTTCTTTTTGGTTTGCGTTTTATTTATCGTGCTTTTAAAAATAGAAAGCAATACCTACAGCGAAGAAGAAGGTTTTAAACAAGAAAGTTTTATAAAAAATATCATCAATTCTTATGGCAATGCTTCTGGAGTGGATATAGGAGCTCATCTTAACAATAGCGGCTTTGTTGCTATACAAAATGATTATTTTGTAAAAATCGCAAGACTAGAAGGACAAAGCCTTTTTCGCGCAGGAAATGGAGAAAATGCCTGCACTCTCACCTCTTTAAAATATCAAAACAAACTCTATCTTGATGTCCAATGCAAAGACTTTAGCGCTTTATTTGAAGAAGATACTAACAATAGA…	1C03,1C06,1C02,1C08,1C01,1C04,1C05,1C09,1C10,1C11,1C12,1C13,1C14,1C15,1C16,1C17,1C18	1C07	-
hypothetical	Secondary metabolites biosynthesis, transport and catabolism	Domain of unknown function (DUF4910)	1	6	GTGAATAAGCTAGACTTTAGAAGCCAAGATTTTAGCCAAACTGGAAAGGCTATGTATGAACTAGCTTGCGAACTTTTTCCTATCCCTAGAAGCATCACAGGGCAAGGTTTTAGAGATAGCTTAGAAATTTTAAATAAAACTCTGGGGGGGGGGATACTCAAATTTCACTCTATAAAAAGTGGCACAAAGGTTTTTGACTGGATAGTCCCTGATGAATGGAACGCCAAAGAAGCCTATATCATCACTCCAGAAGGAGAAAAAATTTGTGATTTTAAAAAGCATAATTTACACCTTCTAAATTATAGCGAAGCTATTGATAAAGAAATCGGACTTGAAGAACTTCAAAATCATCTTTACTCCATAAAAGAAATGCCCGATGCTATTCCTTATGTAACGAGT…	1C02,1C08,1C05,1C11	1C01,1C10,1C12,1C13,1C14	1C07	1C04	1C16	1C03,1C06,1C09,1C15,1C17,1C18	-
uvrA	Replication, recombination and repair	The UvrABC repair system catalyzes the recognition and processing of DNA lesions. UvrA is an ATPase and a DNA-binding protein. A damage recognition complex composed of 2 UvrA and 2 UvrB subunits scans DNA for abnormalities. When the presence of a lesion has been verified by UvrB, the UvrA molecules dissociate	1	3	ATGAATGATACGATAAAAATCATTGGCGCAAAGGAAAATAATCTTAAAAATATTCATCTTGAAATTCCAAAAAATAAACTCATTGTTTTTACAGGATTAAGCGGTAGTGGAAAATCAACCCTTGCTTTTGGCACACTCTATGCCGAAGGTCAACGCCGTTATATAGAAAGTTTGAGTGCTTATGCAAGACAATTTTTAGACAAGGTAGGCAAACCCGATGTGGATAAAATCGAAGGTTTAACCCCTGCTATTGCGATTGATCAAAAAACCACTTCTAAAAATCCGCGTTCTACAGTCGGAACCATCACTGAAATTTATGATTATTTAAGACTTTTATATGCAAGAGTGGGCATTCAGCATTGCCATCAATGCGGACAAAAAATCTCATCTATGAGTGCA…	1C03,1C07,1C08,1C01,1C05,1C09,1C10,1C11,1C12,1C13,1C14,1C15,1C16,1C17,1C18	1C06,1C04	1C02	-
mfd	Replication, recombination and repair	Couples transcription and DNA repair by recognizing RNA polymerase (RNAP) stalled at DNA lesions. Mediates ATP-dependent release of RNAP and its truncated transcript from the DNA, and recruitment of nucleotide excision repair machinery to the damaged site	1	2	ATGCAAGCAAATTTTTTTGAGTATTTACAAGATTCAAATATAGCACAATTAGTGCTTTGCGAAGATGATAAAGAATCTTTTTTGCTTTCTCAAGTTGCTCTTTTTAAGGATCTAAAAACCTTTGTTTTACCTGATTTTAGAGCTGAATTCGGAGATGATTTAAGGGCTTTTTCCAAGGAGCTTTTTGAGCTTTGCAAGGTTTTAAATGCTTATCACAAGGAAAAAGATACTAAAATTCTTATTTCCCCTTTGTCTACCATACTTAAAAAATTACCCGGTCAAAAACATTTAAAAAATTACAAACTTTCTAAGAAAAATGTTTTTAATTTAAGTGAATTTAAAAATGAGCTCAACAAGCTTGGATATGAATTTGTGGATATGGTTCAAGATAAGGGTGAG…	1C03,1C07,1C02,1C08,1C01,1C04,1C05,1C09,1C10,1C11,1C12,1C13,1C14,1C15,1C16,1C17,1C18	1C06	-
ssb_2	Replication, recombination and repair	Plays an important role in DNA replication, recombination and repair. Binds to ssDNA and to an array of partner proteins to recruit them to their sites of action during DNA metabolism	1	2	ATGTTTAATAAAGTTGTTTTGGTAGGTAATCTAACACGCGATATAGAAATGCGTTATGGTCAAAATGGAAACGCTATCGGAGCTTCGGCTATCGCGGTAACAAGAAGGTTTACCACAAATGGAGAAAGACGAGAAGAAACTTGCTTTATCGATATTAGCTTTTATGGTCGTACTGCTGAAGTAGCAAACCAATATCTCTCTAAGGGTTCTAAAGTCCTTATAGAAGGTCGTTTAAGATTTGAACAATGGAATGATCAAAATGGACAAATGCGCTCTAAGCACAGCGTTCAAGTTGAAAACATGGAAATGCTAGGAAACAATCCTCAACAAGGTGGAAATTTTAACAATGGTGGAAATAATTATGGAGCCAATAATAATTATTCAAATTATGAAAACCAA…	1C03,1C06,1C07,1C02,1C08,1C01,1C04,1C09,1C10,1C11,1C12,1C13,1C14,1C15,1C16,1C17,1C18	1C05	-
xerH	Replication, recombination and repair	Site-specific tyrosine recombinase, which acts by catalyzing the cutting and rejoining of the recombining DNA molecules	1	2	ATGAAATATCCTTTAGATTGTGAAGAAAATTTTGAAAAGTCTTTTTTATTTTGGCTTGCAAAATATGTTAAATTTAAACTCAACTCTCTTTCCAATAAAGAACTTAAAAATCCAAAAGCCCTAGCAGAGGTTAATTTTGCACTTACAAGGGGTGTTAAAAATATAGAAGAGCTTGATGCCTTGGCTAAAAAAGCAAGAAATGCGGGTTTAAATGGGGTTAATACTTATTTTAATCCCTTAAAAAAAGTTTTTGAATATCTTAATTTTTATAAATTACACTCCTTAAAGCAAATCGATGAAGAGCTTATAGTGGAGGTTTTAGCAAGTATTACTGGAGCTTTATCGGATGCGAGTAAAAAAAACTACCGTATTGCAGTGATTAATTTTTTTGATTTTTTA…	1C03,1C07,1C02,1C08,1C01,1C04,1C05,1C09,1C10,1C11,1C12,1C13,1C14,1C15,1C16,1C17,1C18	1C06	-
recJ	Replication, recombination and repair	Single-stranded-DNA-specific exonuclease (RecJ)	1	2	ATGAAGACGATTGATAAAAATGAAATTAGAAAAATTCTAGCTTCTCGTTTCGAAAAAGATTTACATACCAAACTTTGCGATTTACCTTTGCCTTGCTGCTTAAAAGATATTTACAAGGCGGCAAATCGCATTAAAGAAGCTATAGATAAAAATGAAAAGATCGCTATAGTGGGTGATTATGATGTTGATGGGATTATCTCTTGTGTTATTATGGCAGAATTTTTTGATGATATAGGTTTTGATTATACAGTAAGAATTCCCAACCGCTTTAAAGATGGATACGGTTTAAATGCTGAAATTATCAATGAACTTGATGTAAATTTGATTATTACAGTGGATAATGGTATAGCAGCCTTTGAAGCAGCCAAGCTTTGTAAAGAAAAAAATATTGATTTAATT…	1C03,1C06,1C07,1C08,1C01,1C04,1C05,1C09,1C11,1C12,1C13,1C14,1C15,1C16,1C17,1C18	1C02,1C10	-
addA	Replication, recombination and repair	Belongs to the helicase family. UvrD subfamily	1	2	ATGAAATTTAAGCCTTTTTTAGCCTTAGAAGCAAGCGCAGGAAGCGGTAAAACTTTTGCCTTAAGTGTGCGTTTTGTGGCTCTTATTTTACAAGGAGCAAAAATAAATGAAATTTTAGCTCTAACTTTTACCAAAAAAGCAAGCAACGAAATGAAAAAAAGGATTATCGAAACTTTTTTAAATTTGGAAAAAGAAAGTAAAAAAAGCGAGTGTAAAGAGCTTTGTGAGCTTTTAGGGTGCGAAGAAGACGAGCTGATATTTTTAAGAGATAAGAAAAAACAAGAGTTTTTAAGACAAGAGCTTAAGATAAGCACATTTGATTCTTTTTTTAGTCGAATTTTAAGAGCCTTTGCTTTAAATTTGGGATTAAGTAGTGATTTTGATACAAGTGAAGAAAAG…	1C03,1C06,1C07,1C02,1C08,1C04,1C05,1C09,1C10,1C11,1C12,1C13,1C14,1C15,1C16,1C17,1C18	1C01	-
priA	Replication, recombination and repair	Involved in the restart of stalled replication forks. Recognizes and binds the arrested nascent DNA chain at stalled replication forks. It can open the DNA duplex, via its helicase activity, and promote assembly of the primosome and loading of the major replicative helicase DnaB onto DNA	1	2	ATGAGATATTATGAATTAGCGGTTTTTGGATTTTATTTGCAAAATTTAACCTTTCATAGCAAGGAAGAAATTCCAGCTTTAAGAGAGGTGATTATTGATTTAAAAAATAAAAAAAATCTTAGAGCTTTAGTATTGAAAGAATGCCAAAAGCCCGAATTTCAGACAAAAGAGATTAAAGAAATTACATCTTTTTCATTAAGCTGTGTACAATTTGAATTGGCGAAATTTATTTCGTATTATTATTCTTCAAAGCTAGGTTTTGTATTAGGACTTTTTTCTACTTATCAAACTTACACTTGTGATCTGATTAAAATAGAAAATGAACCCAAATTAAGCCAAAAACAAAAAGAAGCTTTGAAATTTATAAAAGCTAATCCCACTTCTTTGCTTTTTGCAGAT…	1C17,1C18	1C03,1C06,1C07,1C02,1C08,1C01,1C04,1C05,1C09,1C10,1C11,1C12,1C13,1C14,1C15,1C16	-
ycfH	Replication, recombination and repair	hydrolase, TatD	1	2	ATGTTCTTAAATCTTGAATTTAAAGATGGCCTAAAGATCATCGATACTCATTGTCATTTAGATAGTGAAGTATTTAAAGAGGATTTAGATGAGCTTTTAAAGCATTCATTTGATAATGGTATAGAAAAAATCATCATACCAGGTGCAGATATTAAAGATTTACCTTATGCAGCAGAACTTGCTAGCAAATATGAAAATGTATTTTTTGCCGCAGGTGTGCATCCTTATGAGCTAGAAGGTTTTGATGAGAAAATTTTAAGAGCATATTTGCAAGACGAAAAATGCGTGGCCGTAGGTGAATGTGGACTTGATTATTTTCGTTTTAAAAGTGAAGATTTAAAAGAGAGAGAAAAAGAAAAAGAGGAGCAAAAAAGGCTTTTTGTAGCTCAACTTGAGCTA…	1C06,1C07,1C08,1C04	1C03,1C02,1C01,1C05,1C09,1C10,1C11,1C12,1C13,1C14,1C15,1C16,1C17,1C18	-
hypothetical	Replication, recombination and repair	DNA polymerase III delta subunit	1	2	ATGTATAGAAAAGAACTTCAAAATTTACTTTCCAAAAATCAAATTGATAATTTTTTCTTTCTTTATGGAGCTGATAATTTTCAAAGTGAGCTTTATGCTGATTTTATCAAGGAAAAATACCAAGCGGATGAAATTTTAAAATTATTTTTTGAAGAATACAGCTTTACTCGTGCAAGTGATTTTCTAAGCGGAGGTTCGCTTTTTAGCGAAAAAAAGCTTTTAGAAATCAAAACTTCTAAAAAAATTCCCACAAAAGAACTTAAAGTTTTAGTTGAGCTTTGTAAAAATAATAAAGACAATTTCTTACTTTTAGAACTTTACGATGAAAGCTCTAAACAAAGCGATATAGAAAAAATCTTTTCTCCTAATTTTGTGCGTTTTTTCAAGGCCAATAACGCA…	1C06,1C07,1C02,1C08,1C01,1C04,1C05,1C09,1C10,1C11,1C12,1C13,1C14,1C15,1C16,1C17,1C18	1C03	-
dinG	Replication, recombination and repair	dna polymerase iii	1	2	TTGAGTTTGCAGCAAGTTGATCAGATTATTTCTATCTTAAGTAAGCAAAGTAAGCCCTATGAGTGGGTAATTAAAGAATTTAAAAAGATTGAAGAATTAAAAGATTATGAACTTGATTTAGAAACTTTCGAGCTTTTGGGTTTGGGTTTAACTCTAGATAAAAATAATATTTTTACCTTGCAAACGCGTACAAAAAAGATCAAAGAAGAAATTTTTTGCATTGTAGATATAGAAAGTACAGGCGGGATTAAAAACGGACAAATTTTAGAAATAGGTGCAGTTAAGATAAAAAATTTGCAAGAAATCGATCGTTTTAGCTCTTTGGTACAGGTAAAAGAAATTCCTGAAAATATTACAGAACTTACAGGAATTGATTTAGACATGGTAAAAGATGCACCG…	1C03,1C06,1C07,1C02,1C08,1C04,1C05,1C09,1C10,1C11,1C12,1C13,1C14,1C15,1C16,1C17,1C18	1C01	-
hypothetical	Replication, recombination and repair	COG2256 ATPase related to the helicase subunit of the Holliday junction resolvase	1	2	ATGAGTTTAGCTTTAAATTTTCGTCCCAAAACCCTAGATGAAATTCTAGGCCAACAAGAACTTGTAGAAGTATTTAAAAAATTTATCAGTATGCAAAAACTTCCCCATAGTTTATTTTTTGGACCTGCAGGATGTGGAAAAACAACCTTTGCTAGAGTTGTAGCTAAGGATTTTGGGCTTGATTTTTATGAATTTGATGGTGGAAATTTCAAACTTGAGGATTTAAGAAAAATCATAGAAAATTACAAAAACAGCCTTTATAAACCTCTTATTTTTATCGATGAAATTCATCGCTTGAGTAAAACTCAACAAGAAATGCTTTTAATTCCTATGGAAAATTATCGCTGCATTGTTATAGGTGCAAGTACTGAAAATCCTTATTTTGTTTTAAGTTCAGGC…	1C03,1C06,1C07,1C08,1C01,1C04,1C05,1C09,1C10,1C11,1C12,1C13,1C14,1C15,1C16,1C17,1C18	1C02	-
ruvC	Replication, recombination and repair	Nuclease that resolves Holliday junction intermediates in genetic recombination. Cleaves the cruciform structure in supercoiled DNA by nicking to strands with the same polarity at sites symmetrically opposed at the junction in the homologous arms and leaves a 5'-terminal phosphate and a 3'-terminal hydroxyl group	1	2	TTGAAAATTTTAGGTATAGATCCTGGTTCAAGAAATTGCGGTTATGCTATCATAGAAGCTAATAAAGGTAAAAATACCCTAATCGAAGCAGGACTTATAAAGATAAAGCCCAGTACTTTACAATACCAAATCACAGAGCTTTGCGAGGGTTTGGACTTGATTTTTAAAAACCATTCTTTTGATGAGATAGCCATAGAAGATATCTTTTTTGCTTACAATCCAAAAACCGTTTTAAAACTCGCACAATTTCGCGGAGCCCTATCTTTAAAAATTCTTCAAATTCATGGAGATTTTGCAGAATACACTCCCTTACAAGTAAAAAAAGCCGTTACAGGAAAAGCCAAAGCAACTAAAGAACAAGTTGCTTTTATGGTAAAAAGGCTTTTAGGACTGAGTAAA…	1C03,1C06,1C02,1C08,1C01,1C04,1C10,1C11,1C12,1C13,1C14,1C15,1C16,1C17,1C18	1C07,1C05,1C09	-
hypothetical	Posttranslational modification, protein turnover, chaperones+Intracellular trafficking, secretion, and vesicular transport	signal peptide peptidase SppA, 36K type	1	2	ATGCAAATTTTAAAATCATTTTTTAAGGGTTTGGGTAGCGTGATAAAATTTATCAATACTTATTTTAAAACTTTTGTTTTATTGTTGATCGTGATTTGGCTTTTGGTACCAAGCTCAAATTCAAGCTCATCATATGCAAATTTAGAACGCATTGACTTAAAAGGCGAGATATTAGATAGCTCAGAACTTTTGGAAAAAATTATCAGTGCTAAAAATAATGATAATATTAAAGGCGTGCTTTTTGTGATAGATTCTCCTGGGGGTGCTTTTGCTCCAAGTATGGAGCTAGCTTTGGCTATTAAGGATTTAAAGACTAAAAAACCTGTTATAGCTTATGCAAGTGGGACTATGGCGAGTGGGAGTTACTTGGCTGGAGTAGGAGCAAATAAAATTTTGGCA…	1C03,1C06,1C07,1C02,1C08,1C01,1C04,1C09,1C10,1C11,1C12,1C13,1C14,1C15,1C16,1C17,1C18	1C05	-
ahpC	Posttranslational modification, protein turnover, chaperones	Alkyl hydroperoxide reductase	1	2	ATGATAGTTACAAAAAAAGCTTTAGACTTTACTGATCCAGCAGTATTAGGAAATAACGAAATCGTTGAAGATTTTAATCTTTATAAAAATATAGGCCCAAAAGGTGCGGTAGTATTTTTCTATCCAAAAGATTTTACTTTTGTTTGTCCTTCAGAAATAATTGCTTTTGATAAAAGATATCAAGAATTTAAAAATCGTGGTATTGAAGTAATCGGAATTTCAGGCGACAATGAATTTTCACATTTTGCATGGAAAAACACTCCAGTAAATCAAGGGGGTATTGGTCAAGTTAAATTCCCACTTGTTGCAGATTTAACTAAACAAATTGCTAGAAATTTTGATGTACTTTATGCAGAAGCAGTTGCTCTTCGTGGTTCTTTCTTGCTTGATGCAGATGGA…	1C11,1C17,1C18	1C03,1C06,1C07,1C02,1C08,1C01,1C04,1C05,1C09,1C10,1C12,1C13,1C14,1C15,1C16	-
hypothetical	Posttranslational modification, protein turnover, chaperones	YceI-like domain	1	2	ATGAAAAAAATGTTTTATGGCATCGCAGCCTCTTTGATACTTGCAACAAGTTTGAGTGCTGTTTCTTTCAATCAAGATAGCTTGAAAGTTAGTTTTGAAGGATATAAGACCGAAGATATGGTAGGAGTGGGTGGAGAATTTAAAGATGTTAAATATAAATTTTCTAAAAATACTAGTACTTTGGCAAGCTATTTAAAAGGTGCTAGAGCAGTGGTAAATCCAAGCAGCGTTTTTATGGGTGAGGGCAATGAAATCATTACAGATAATCTTGCTAAAGTATTTTTCCCTAGTTTGCTTGGAAATTCAGATATTAAAGTGGTTTTTAAAGATGTAGTTACAGGTGAGAATAAAGGCGTGATCTCAGCTAGAGTAACTATAGATAAAAAGAGCACGCTTGTG…	1C06,1C07,1C02,1C08,1C01,1C04,1C05,1C09,1C10,1C11,1C12,1C13,1C14,1C15,1C16,1C17,1C18	1C03	-
ftsH3	Posttranslational modification, protein turnover, chaperones	Belongs to the AAA ATPase family	1	2	ATGAAAAACAAAAAAATTATATTGATATCTTTTCTTATCTTGTGTTTGCTTTTTGGAATTTTGTATTTTAAAAATGAACCTAAATACATAGATGAAAATCTTTACCAAAGTTTATTAAGTCAAAATTTAATCGAAAAAGCAGTGATTGATAAGGATGAAATTTGGCTTAAAGCTAAGGGTGAGAGCTATGTGATCGTAAAAGATGGTGTAGATATTAAAACCCTTTTATCAAAAGTTCCTGTGGAAATCAAAAAAGACAGTACTTTGTGGGTATTTTTTGTTATATTTGTATTTCTTATCGCGCTTTTATTAAGTTTTGTTTATTTTGCACGAAAAAAAGAATTAGCTAAGTATCCTATATCTAGTAAAACTCAAACCCAAACTTCTACCACAAATTTA…	1C03,1C06,1C07,1C02,1C08,1C01,1C04,1C05,1C09,1C10,1C11,1C12,1C14,1C15,1C16,1C17,1C18	1C13	-
bpt	Posttranslational modification, protein turnover, chaperones	May conjugate Arg from its aminoacyl-tRNA to the N- termini of proteins containing an N-terminal aspartate or glutamate	1	2	ATGCTAGAAATTGGTTTTTGTACTCTTGAAGACGAATGTCCTTATCTAAAAGATAGGCGTTCTAGGATAGAGTACAAATATATAGAAAATTGCTCTAAGGAAATTAATAGCGAGCTTATCAGGCGTGGCTGGCGTCGTTTTGGTAGGTATTTTTCTCGTCCTATTTGTAAAGATTGTAAAGAGTGTTTAAGTCTTAGAATTTTGGTGGATGAGTATCAATTCTCCCGTAGTGAAAGAAGAGTGATCAATAAAAACATAAATACCAAAATCATATTAAGAAAACCTTTACTAAGTAATGAGCATTTGTTTTTGTATGATAAATATCACCGCTTTATGGAAGAGAAAAAAACTTGGAAAAGATATGATTTAAATTTCAGACAATATTACAATCTTTATGTT…	1C03,1C06,1C07,1C02,1C08,1C01,1C04,1C05,1C09,1C10,1C11,1C12,1C13,1C14,1C17,1C18	1C15,1C16	-
glnD	Posttranslational modification, protein turnover, chaperones	Modifies, by uridylylation and deuridylylation, the PII regulatory proteins (GlnB and homologs), in response to the nitrogen status of the cell that GlnD senses through the glutamine level. Under low glutamine levels, catalyzes the conversion of the PII proteins and UTP to PII-UMP and PPi, while under higher glutamine levels, GlnD hydrolyzes PII-UMP to PII and UMP (deuridylylation). Thus, control…	1	2	TTGTTAAATAAAGAATTAGAACTTTTTAAGAAAAATCTCAATACCTATGCGCAAAACTATAGAAAATTTTTTTTAAAACAAGGATCATTTAGTCTGTATCATTCTAAAAATATGGATAATTTTTTAAAAAAAACTTATGATATAGTATTAAAGGAATGTTTTGAAAATTTTTTGCCTACAAGCGATAATATACCCTTTTGTGTTTTGGCAAGCAAAGGATATGCAAAAAATAATCTTTGTGCAAATGAAAGCGTTTCTTTGATTTTTGTTTATAAGGATATTAAAGCTTATCATTTAAAACCTATGATTAAAGCTTTTATAGAGATATTAAATGATGTGCATTTGCAAATTGATTATGTGGTTTTAGAACTAAATGGACTTTATAATGCTAGCAATGAG…	1C06,1C07,1C08,1C04	1C03,1C02,1C01,1C05,1C09,1C10,1C11,1C12,1C13,1C14,1C15,1C16,1C17,1C18	-
groS	Posttranslational modification, protein turnover, chaperones	Binds to Cpn60 in the presence of Mg-ATP and suppresses the ATPase activity of the latter	1	3	ATGAATTTTCAACCTTTAGGAAAGCGTGTTTTAGTAAAACGCGTAGAAGAAACCAAAACAACAGCTTCAGGTATAATTATACCAGATAATGCTAAAGAAAAGCCTTTAATGGGTGAAGTAGTAGCAGTAAGTAAAGAAATCACTGATATTGCAAATGGTGATAAAATCGTATTTGCTAAATATGGCGGAACAGAAATCAAAATTGATAATAGCGAATATTTAGTTTTAAATTTAGATGATATTTTAGGAATTTTAAAATAA	1C03,1C08,1C01,1C09,1C10,1C11,1C12,1C13,1C14,1C15,1C16,1C17,1C18	1C02	1C06,1C07,1C04,1C05	-
groL	Posttranslational modification, protein turnover, chaperones	Prevents misfolding and promotes the refolding and proper assembly of unfolded polypeptides generated under stress conditions	1	2	ATGGCAAAAGAAATTATTTTTTCAGATGAAGCAAGAAACAAACTTTATGAAGGTGTTAAAAAATTAAATGATGCAGTAAAAGTTACTATGGGACCAAGAGGACGCAATGTTTTAATCCAAAAAAGCTTTGGTGCTCCAAGCATTACTAAAGATGGCGTAAGTGTTGCTAAAGAAGTAGAGCTTAAAGATAGTCTTGAAAATATGGGTGCTTCACTTGTTAGAGAAGTGGCAAGCAAAACAGCAGATCAAGCAGGTGATGGCACAACAACTGCAACTGTTTTAGCGCATGCTATTTTTAAAGAAGGTTTAAGAAATATCACAGCAGGTGCAAATCCTATCGAAGTAAAACGCGGTATGGATAAGGCTTGCGAAGCTATAGTAGCAGAACTTAAAAAACTT…	1C05,1C10,1C17,1C18	1C03,1C06,1C07,1C02,1C08,1C01,1C04,1C09,1C11,1C12,1C13,1C14,1C15,1C16	-
yedF	Posttranslational modification, protein turnover, chaperones	Belongs to the sulfur carrier protein TusA family	1	2	ATGAAAATTACTTATACTTTAAATTTAGAAGGTGAAGCTTGTCCTTATCCTGCTATTGCTACGCTAGATGCCTTGCCGCAACTTAAAAGCGGAGAAATCCTAGAAGTGCTTTGCGATTGTCCACAAAGTATCAATTCTATACCTCAAGATGCAAAAAATCGTGGTTTTAAAATTCTTGAAATCGATCAAAATGGTCCCACACTTCGGTTCTTAATCCAAAAGCCTTAA	1C03,1C06,1C02,1C08,1C01,1C04,1C05,1C09,1C10,1C11,1C12,1C13,1C14,1C15,1C16,1C17,1C18	1C07	-
htpX	Posttranslational modification, protein turnover, chaperones	Peptidase M48	1	2	ATGACTTTAATTGCAATTTTATGTCTTTACACAGCACTTTTATCTTGGATTTCCTATGCTCAAATTCGTTTCTTAGAAAGAGAAAAAGACAAACAAGCTCAAATTTTAAGCGAAAAAGACTATCAAAACGCAGCCGATATTGCTATAGAAAATGAAAAATTCAAGCTTTTTTCAAATTTTTATATGCTGATTGTTAATATCGCATGGATAGGTTTTGGATTTCTTTACTTAAAAGAACTATTAATCAGCGAAAACTCTCGCCTTGAAAATACTCTATTTTTACTTGCTTTTTTAATTATCACAAGTATTTTAAATTTGCCTCTAAGCATTTATGAAAGCTTTGTTAAAGATAAGGCTCATGGTTTTTCAAATATGACTTTAAAACTTTTTATCAAAGAC…	1C06,1C07,1C02,1C08,1C01,1C04,1C05,1C09,1C10,1C11,1C12,1C13,1C14,1C15,1C16,1C17,1C18	1C03	-
hypothetical	Posttranslational modification, protein turnover, chaperones	hydrogenase assembly chaperone HypC	1	2	ATGTGTTTGTCTATACCTTCTGAAATTTTAGAAATCGATGAGTTAAACAATGCTTTAGTACAAACTTTAGGCGTGAAAAGAAAAGTTAATTTGGATTTGATTGATGAGCCTTTAAAACAGGGCGATTATGTCTTAATCCATGTAGGCGTTGCTATGGAAAAAATCGACAAAGAAGCTGCACTAGAAAGCATTAAAACCTATCAAGAAATAGTAGAAAAAATGAATAGTGGAGAGATAAAAAGTGATGAGGGAGATTTGGGTTTAAATGAATTTCATCGATGA	1C03,1C06,1C07,1C02,1C08,1C01,1C05,1C09,1C10,1C11,1C12,1C13,1C14,1C15,1C16,1C17,1C18	1C04	-
hypF	Posttranslational modification, protein turnover, chaperones	Along with HypE, it catalyzes the synthesis of the CN ligands of the active site iron of NiFe -hydrogenases using carbamoylphosphate as a substrate. It functions as a carbamoyl transferase using carbamoylphosphate as a substrate and transferring the carboxamido moiety in an ATP-dependent reaction to the thiolate of the C-terminal cysteine of HypE yielding a protein-S-carboxamide	1	2	ATGTGCCACTTAGGATATAAGATCAAAATTTCAGGCTTAGTTCAAGGGGTGGGTTTTCGCCCTTTAGTTTATGAACTAGCTTTGAAATCAAAGCTTTTTGGAGAAGTAAAAAATGATGGTTTTGGGGTAGAAATTATCCTTGCTTGTACTAAAGAAGAATGCGAGAATTTTATCTATAAGCTCAAAGAGAAGCTCCCACCTTTAGCAAGGATAGATAGTATCGATATCACAGAGCAAACGACTACAAATTATACCCATTTTAGCATAGGTACTTCTTTGCAAAATGTAAAAACTACTCCAATGCTTAGTGATTTTGCACTTTGTAAAGAGTGTAAAAAAGAATTTTTTGATGAAAAAAATCCGCGTTTTTTATATCCTTTTATCACTTGTACGCATTGT…	1C03,1C06,1C07,1C02,1C08,1C01,1C05,1C09,1C11,1C12,1C13,1C14,1C15,1C16,1C17,1C18	1C04,1C10	-
hypothetical	Posttranslational modification, protein turnover, chaperones	Along with HypE, it catalyzes the synthesis of the CN ligands of the active site iron of NiFe -hydrogenases using carbamoylphosphate as a substrate. It functions as a carbamoyl transferase using carbamoylphosphate as a substrate and transferring the carboxamido moiety in an ATP-dependent reaction to the thiolate of the C-terminal cysteine of HypE yielding a protein-S-carboxamide	1	2	ATGACTTTGGATTTTGATTTTATTTATAATGCAGATAATGATATTTTTGAATATTTATTGCGTTTTTATGCGAAAAATTACAATTATATCCTTAGCAAAGAAGAAAATACTTATCATTTTTCTATCGATGCAGATGAAGAAAATTTAAAGACTTTTTGTGATTCCTTAAATTTAATGAGTCATAGCGTTTTTTTGAAAAAATTTGATGTAAAAGCGGGGCAGGGTTTTAACCCTTGTATGCCAGAGGATAAAGAATTTTCAAGATTTTCTTATATTACTCATTTAAATTCTAATGCCTATCAAGAAAAAAAACTTTTAAACAAAAACGAATGGGGCGTGTTTTGTGAGTGTGAATTTTCAAGCAATTTATCAGAATTTGAAAAAATCAATGAAGAAAAT…	1C03,1C06,1C07,1C02,1C08,1C01,1C04,1C09,1C10,1C11,1C12,1C13,1C14,1C15,1C16,1C17,1C18	1C05	-
htpG	Posttranslational modification, protein turnover, chaperones	Molecular chaperone. Has ATPase activity	1	3	ATGCAGTTTCAAACTGAAGTAAATCAACTTTTACAATTGATGATTCATTCCTTATACTCAAACAAGGAAATATTTTTAAGAGAACTTGTATCAAATTCAAGTGATGCTTTGGATAAACTTAATTTTTTAAGCGTGAGTGATGATAAATATAAAAGTTTAAAATTTGAACCTAGAATAGATATTAAAATCGATAAAGATAAGAAAACCCTTACTATTAGCGATAATGGTATAGGTATGGATAAAGATGATCTTATTAACAATCTTGGAACCATAGCAAAAAGTGGTACAAAAAGTTTTTTAGAGAATTTAAGTGGTGATGCAAAAAAAGATTCTCAACTTATAGGACAATTTGGTGTAGGTTTTTATTCTGCATTTATGGTGGCTAGTAAAATCGAAGTT…	1C03,1C06,1C07,1C08,1C01,1C04,1C05,1C09,1C10,1C12,1C13,1C14,1C15,1C16,1C17,1C18	1C11	1C02	-
acs	Nucleotide transport and metabolism	Catalyzes the conversion of acetate into acetyl-CoA (AcCoA), an essential intermediate at the junction of anabolic and catabolic pathways. AcsA undergoes a two-step reaction. In the first half reaction, AcsA combines acetate with ATP to form acetyl-adenylate (AcAMP) intermediate. In the second half reaction, it can then transfer the acetyl group from AcAMP to the sulfhydryl group of CoA, forming …	1	2	ATGCGTTATCAAAATACTCAAGGACTTTTTAAACCTAACAAACAACTTTCTCGCAACGCAAGAATAAAAAATTTATGCGAATATTATGACTTATGCGATGAGGTAAGGGAAGATTTTGAAGGTTTTTGGAAAAGACAAGCTCTTGAAAAAATTGATTGGTTTTCGCCTTTTTCTCGTGTTTTAAATGATGATAAAGCCCCATTTTATAAATGGTTTGAGGGTGGGACTTTAAATGTAAGTTATCAGTGCTTAGATCGCCATATGAAAACAAGACGCAATAAAGCTGCTATTGTTTTTGAAGGGGAAATGGGTGATTATGAGGTTTATACTTATCGTAGATTATTGCATGAAGTTTGCAAGGCGGCAAACTTACTTAAACGCTTTGGTGTAAAAAAAGGC…	1C03,1C06,1C07,1C02,1C08,1C01,1C04,1C05,1C11,1C12,1C13,1C14,1C15,1C16,1C17,1C18	1C09,1C10	-
pyrH	Nucleotide transport and metabolism	Catalyzes the reversible phosphorylation of UMP to UDP	1	2	ATGCAAGAGAGAAAAAGAGTTTTAGTAAAATTTTCAGGAGAAGCTTTAGCCGGAGAAAATGGTTTTGGTATTGAAAATTCTATTTTAAAATTCATAGCAAATGAGATTAAAGAACTGGTTAAAAACAATATAGAAGTAGGCATAGTGATAGGGGGTGGAAATATCATTCGCGGTGTTTCAGCAGCCAAAGGCGGTCTTATCAAACGCACAAGCGGCGATCACATGGGAATGCTTGCGACTGTTATTAATGCTATTGCTATTCAAGAGGCTTTAGAAAGTTGCGGACTTGATGTGAGAGTACAAAGTGCGATTCAAATGGAAGCTTTTTGTGAAACTTATATTATGAGAAGAGCTCAAAGACATTTAGAAAAAGGTAGGGTTGTAATCTTTGCCGCAGGA…	1C03,1C06,1C07,1C02,1C08,1C01,1C04,1C05,1C09,1C11,1C12,1C13,1C14,1C15,1C16,1C17,1C18	1C10	-
guaA	Nucleotide transport and metabolism	Catalyzes the synthesis of GMP from XMP	1	2	ATGAAAAAAGCAGATATTTTAGTTTTAGATTTTGGATCGCAATATACTCAGCTTATAGCAAGAAGATTGAGAGAGCAAGGCGTTTATGCTGAGATTTTGCCTTTTAATGTAAGTTTAGCAGATATCAAAGCGAAAGAACCTAAGGGTATTATTTTAAGTGGTGGCCCTGCAAGTGTTTATGCAACAGATGCGTACTTTTGTGATAAAGAGGTTTTTAATCTAGGCTTACCCATACTTGGAATTTGTTATGGTATGCAACTCATGGCTCATCATTATAAAGCCAATGTTGCTCCAGCAGGACACAAAGAATACGGCAAAGCAAGTATAGAAATTCAAAAAGATAGCGATTTGTTTAAAAATCTACCTAAAAAACAAATCGTTTGGATGAGTCATTCTGAT…	1C03,1C07,1C02,1C08,1C01,1C04,1C09,1C10,1C11,1C12,1C13,1C14,1C15,1C16,1C17,1C18	1C06,1C05	-
purD	Nucleotide transport and metabolism	Belongs to the GARS family	1	2	ATGAAAATAATGATTTTGGGTAGCGGTGCTCGTGAATATTCTATCGCTTTAGCGCTAAAGCGTGTGGATGAAAATTTAGAATTTTACTTTGCTCCTGGTAATGGTGCTACCGAAAGTCTTGGAACCAATCTCAATTTTAAAGATCCTGTAGTTTTAGCCACTTATGCAAAAGAAAAAGAATTTGATCTATGCATAGTGGGTAGTGAAAGTTTTTTAGCTGAAGGCGTTGTAGATATTTTTAAACAACACAATATTCCTATTTTTGGACCTACAAAAGCTGCAGCTATGCTTGAAACTTCTAAATCTTTTATGAAAAGCTTTTTAAAAAAATATCGTATTAAAACAGCAAAATTTTTAAACACAAATGACATAGAAAAAGCAAAAAACTTTATATTAAGC…	1C03,1C07,1C02,1C08,1C01,1C04,1C05,1C09,1C10,1C11,1C12,1C13,1C14,1C15,1C16,1C17,1C18	1C06	-
hypothetical	Nucleotide transport and metabolism	DNA RNA non-specific endonuclease	1	2	ATGAAACTTATCATCTTTTTGTTGGCATTTACACTTCATGTTTTTGCTTTAGAAGCTTATAAGCCCGATAAAGATTTTGCGCCTTATTTTAATCCTTTAAATTGCTCTGTTGTTTTGGATAAATTTTTTTATATCAATTGTTATGATTATAAACTCAAAGGCACTAAAGCCGTAGCCTATAAAGTCGAAGCGTCCAATCTAAAAGAAAAACAGATCAAAAAACGAGCTCGCTTTGAAGATGACACAAATATCCCTAAAAAATACCGCAGTACTTGGAGTGATTACAAAAATAGTGGTTATACCCGAGGACATATAGCCTCAAATGCTTCTTTTCGCTTTAGTAAAGCAGCACAAACATCGGTTTTTTTGATGAGTAATATCACTCCACAAAATGCACAA…	1C03,1C06,1C07,1C08,1C01,1C04,1C05,1C09,1C10,1C11,1C12,1C13,1C14,1C15,1C16,1C17,1C18	1C02	-
argB	Nucleotide transport and metabolism	Belongs to the acetylglutamate kinase family. ArgB subfamily	1	2	ATGCAAAAATATTTAGAAAAAGCAAATGTCTTAATCGAAGCTTTGCCTTATATACGCAAATTCAGCTCAAAAATTATACTTATAAAATACGGCGGCTCAGCTATGGAAAATGAGGAGCTTAAACATTGTGTGATGCAAGATATAGCTCTTTTAAAGCTTGTAGGATTAAAGCCTATTATCGTTCATGGTGGGGGTAAAGATATCTCCAAAATGTGCGAAAAATTAGGCGTAAAAAGTGAGTTTAATAACGGACTTAGGGTGAGTGATCAAGCCACAACAGAAGTAGCAAGTATGGTGCTAAATTATATCAATAAAAATTTAGTTCACAGCTTGCAAAATTTAGGTGTTAAAGCTATAGGGCTTTGTGGCAAGGATGGGGGACTTTTAGAATGCCTGCAA…	1C03,1C06,1C02,1C08,1C01,1C04,1C05,1C09,1C10,1C11,1C12,1C13,1C14,1C15,1C16,1C17,1C18	1C07	-
hypothetical	Lipid transport and metabolism+Secondary metabolites biosynthesis, transport and catabolism	Carrier of the growing fatty acid chain in fatty acid biosynthesis	1	3	ATGGAAAAACAATTTTATGAAATTTTAGAAAATATACTTGAAACCAAAGTAGATAAAAATACAAATTTAAGCATGGAAAACTGCAAGAACTGGACTTCTTTAGCTCATATTGATATCATCATGAGTTTAGAAGAAGAATTTGAAATCAAATTTAGCAAAGATGAATTAAGTCAGCTAAAATCTCAAAATGAACTTTTAAAAGCTATTAAGGAGAAATTATGTTAA	1C06,1C07,1C02,1C08,1C04,1C05,1C11,1C12,1C13,1C14,1C15,1C16,1C17,1C18	1C01	1C03,1C09,1C10	-
hypothetical	Lipid transport and metabolism	Catalyzes the condensation reaction of fatty acid synthesis by the addition to an acyl acceptor of two carbons from malonyl-ACP. Catalyzes the first condensation reaction which initiates fatty acid synthesis and may therefore play a role in governing the total rate of fatty acid production. Possesses both acetoacetyl-ACP synthase and acetyl transacylase activities. Its substrate specificity deter…	1	2	ATGCCTAAAGCGAGTTTAAAAAGTATAGCTTCTTATATACCTGAACAAATTTTAAGTAATCACGATCTTGAAAAGATTATTGATACAACAGATGAGTGGATCACAAGACGCACAGGTATAAAAGAAAGACGCATTGCAAGCAAAGATGAAAGCACAAGTGATTTAGGCACCAAAGCAGCTATAAAAGCTATAGAAAGAGCGAATTTAAAACCACAAGATATTGATGCGATACTAGTAGCTACCTTAAGCCCTGATTATTTTACCATGCCTTCAACTGCTTGTAAAATCGCAGCAAATTTAGGACTTAATGGAATCAGTGCCTTTGATATTTCAGCAGCCTGCTCAGGTTTTATCTATCTTTTAGAGCAAGCTAAGGCTCTTGTAGAAAGTGGTTTGAAA…	1C06,1C07,1C02,1C08,1C01,1C04,1C10,1C11,1C12,1C13,1C14,1C15,1C16,1C17,1C18	1C03,1C05,1C09	-
fabI	Lipid transport and metabolism	Enoyl- acyl-carrier-protein reductase NADH	1	2	ATGATAATGAAAGGCAAAAAAGGCCTTATAGTAGGCGTAGCCAATAATAAATCCATAGCTTATGGTATAGCAAAAGCTTGTTATGAGCAAGGAGCAAGTTTAGCTTTTACTTTTTTAAATGATGCATTAAAAAAGCGTGTTGAGCCTATAGCAGAAGAATTTGGATCAAACTTTGTTTATGAGCTTGATGTAAATAATAACGAGCATTTAGACTCTATCGCTGAAAAAATTAAAAAAGATTTAGGTGAGATTGATTTTATAGTACATGCTGTTGCTTATGCGCCAAAAGAAGCTTTAGAAAATTCATTCTTAGAAACTTCAAAAGAAGCTTTTGATATAGCTATGGGAACTTCTGTGTATTCTTTACTTTCTTTAACGCGTGCGGTATTGCCAGTATTA…	1C03,1C06,1C07,1C08,1C04,1C09,1C10,1C11,1C12,1C13,1C14,1C15,1C16,1C17,1C18	1C02,1C01,1C05	-
dxr	Lipid transport and metabolism	Catalyzes the NADP-dependent rearrangement and reduction of 1-deoxy-D-xylulose-5-phosphate (DXP) to 2-C-methyl-D-erythritol 4-phosphate (MEP)	1	2	ATGATAGTTTTTGGAAGTACAGGAAGTATAGGGCTTAATGCCCTAAAACTTGCCACTTTAAAAAATATCAAGATTTCTGCTCTTGCTTGCGGGGAAAATATAAGTCTTTTAAATGAGCAAATAGAACAATTTAAACCCCAATTTGTAGCGATTAAAAACTCTAAAGATAAGCATTTAGTAAAACACGATAAAGTTTTTGTAGGACAAGAGGGTTTAGAAGAAATTTTAAGCTTGTGTGAAGATGATTTGTTGCTCAATGCCATTGTGGGTTTTGCAGGATTAAAAAGCACTTTAAAAGCAAAGGAACTTGGCAAAAAAATCGCCTTGGCAAACAAAGAAAGCTTGGTCGTTGCTGGAAAATTTCTAAAAGGTGCGAAATTTTTACCCGTAGATAGCGAG…	1C03,1C06,1C07,1C08,1C01,1C04,1C05,1C09,1C10,1C11,1C12,1C13,1C14,1C15,1C16,1C17,1C18	1C02	-
aas	Lipid transport and metabolism	2-acylglycerophosphoethanolamine acyltransferase	1	2	ATGCAAAAAAATTCTTTTTTAAAAATCTATGGGCTCATACCCTTTTTGCTTGTAGCTTTCATCAATGCTTTTGTAGATTTAGGGCATAAAATCATCATTCAAAATACTATTTATAAGGTTTATGAAGGTAGCACACAGCTTCTTTTAACAGCCATTGTTAATGCTCTTATCCTTCTACCTTTTATTTTAATGCTTTCACCCTCAGGATTTTTAGCAGACAAATATCCAAAAAATCTTATCATGAAACTCTCAGCAGCTTTTAGCGTTATGCTTACGATTATCATTTGTATAAGCTATTATAATGGGGCTTTTTGGACAGCTTTTACACTTACTTTCATCATGGGAATTCAAGCTGCACTTTATTCTCCTAGCAAATACGGCTTTATTAAAGAATTAGTC…	1C11,1C17,1C18	1C03,1C06,1C07,1C02,1C08,1C01,1C04,1C05,1C09,1C10,1C12,1C13,1C14,1C15,1C16	-
ispG	Lipid transport and metabolism	Converts 2C-methyl-D-erythritol 2,4-cyclodiphosphate (ME-2,4cPP) into 1-hydroxy-2-methyl-2-(E)-butenyl 4-diphosphate	1	2	ATGGAATACAAAAGATTTAAAACAAGACAAATTAAAGTGGGTGATGTTTTAATAGGTGGCGATGCGCCTATTTCAGTGCAATCTATGCTCTTTACCAAAACAAGAGATATTGAAGGTTCTTTAGAGCAACTCAATCGGCTTTATTTTGCAGGAGCTAATATCGTGCGTTTGGCGTGTTTGGATATGGCGGATGCAAGGGCTTTAAAGGAGATTAAAGCAAAAAGTCCCTTGCCTTTAATTGTAGATATACATTTTAATCACAATTTAGCTGTATTTTGTGCTGAATTTATTGATGGGGTTCGTATAAATCCAGGCAATATAGGCTCAAAAGAAAATGTTAAAGAAGTAGTAAAAGCTTGTAAAGAGCGAGGCATTCCTATACGCATAGGTGTAAATCAC…	1C03,1C06,1C07,1C02,1C08,1C01,1C05,1C09,1C10,1C11,1C12,1C13,1C14,1C15,1C16,1C17,1C18	1C04	-
dctA	Intracellular trafficking, secretion, and vesicular transport	Belongs to the dicarboxylate amino acid cation symporter (DAACS) (TC 2.A.23) family	1	2	TTGGAAACTTTAAGTCAAACCTTTGCAGAAAGAAAACCTCCATTATATAAACGCATGTTTAAAAGTTTGGGTTTTTGGGTTATTGTAGGTATTGTTGCAGGCATTGTGCTTGGCTATGTAAATAAAAAAATGGCTATAGCGAGTAAACCTGGAGTTGATTATTTTATAAGCGCTTTAAAAGTTCTTATTGGTCCTATTATTTTTGTTACCTTAGTTTTAGGTATCATTAGCCTTGAAAGCCTTAAAAAAGTTGGAAGTATAGGTGCTAAAGCAGTTATTTATTTTGAAGTTGTAAGCACCTTAGCGCTTGCTTTAGGTATTTTTATGGCAAACATAATGCAACCTGGTCACGGGATGAATCTTGATCCAAAACAACTTGATACTACAAGCGTGCAAAAA…	1C03,1C06,1C07,1C02,1C08,1C01,1C04,1C05,1C09,1C10,1C12,1C13,1C14,1C15,1C16,1C17,1C18	1C11	-
hypothetical	Intracellular trafficking, secretion, and vesicular transport	Phosphate transporter	1	2	ATGCAAAAAGATAATCTTATCGCATTTACCATCTTTACCATTAGCGTAATCGCATTTATCATTTGGGGATTTGGCTATATCTCCCAGCACCAACTCATACTCTTTATACTCGCTTCCATTTTTGGCATATTTATGGCATTTAACATAGGCGGAAACGATGTAGCAAATTCTTTTGGTACTAGTGTGGGAGCTAAAACCGTAACCATAAAACAAGCTTTGATCATAGCAGCTGTTTTTGAACTCAGCGGTGCTATTTTTGCAGGGGCTGAAGTAACCAAAACTATACGCAGTGGAATAGTTATATTTCCTGAACAATTTGATCCTATGCTTTTTGTTGCTATCATGCTAGCTGCTCTTTTAAGCTCGGGTGTTTGGATTTTTATCGCCACAAAAAAAGGC…	1C03,1C06,1C02,1C08,1C01,1C04,1C05,1C09,1C10,1C11,1C12,1C13,1C14,1C15,1C16,1C17,1C18	1C07	-
secA	Intracellular trafficking, secretion, and vesicular transport	Part of the Sec protein translocase complex. Interacts with the SecYEG preprotein conducting channel. Has a central role in coupling the hydrolysis of ATP to the transfer of proteins into and across the cell membrane, serving as an ATP-driven molecular motor driving the stepwise translocation of polypeptide chains across the membrane	1	2	ATGTTTTTAAATACCTTAAAAGCCGTATTTGGGACAAAAAATGATCGTGAGGTAAAAAAATATCTTAAACGAGTAGCACAAATAAATGCTCTTGAGAGTAAATATCAAAATTTAAGTGATGATGAATTAAAGGCTGAATTTGGAAAATTTAAAGAGCAAATTCTAAGCGGAGAAAAAAAAGAAAGTGATATTTTAAATGATGTTTTTGCCATAGTTAGAGAAGTGGGAAAAAGAACTTTAAATATGCGCCATTTTGATGTGCAATTAATCGGCGGTATGGTTTTGCACGATGGAAAAATCGCAGAAATGAAAACAGGGGAGGGTAAAACTCTTGTAGCAACCCTACCTGTTGTGCTAAATGCTATGAGTGGAAAAGGCGTGCATGTGGTTACAGTCAAT…	1C09,1C11,1C17,1C18	1C03,1C06,1C07,1C02,1C08,1C01,1C04,1C05,1C10,1C12,1C13,1C14,1C15,1C16	-
hypothetical	Inorganic ion transport and metabolism	TonB dependent receptor	1	2	ATGAAAAAATTAAGTTTATTTTGTGTTATGGGTTTATGTTTTGCTAATTTTGCTTTTTCCGAAGAATTAGAATTTGATAGTCTTGAAATTTCAGGCTCAAAAATCAAAAACGATGAAAAACCCTTTGTAACTCCCGGAGCAACAAGCACAAGAGATAATTTAAATTCAAACACTCAAAGTATAGATTCTATAGTGCGTAGTGTTCCTGGTGCTTATACTCAAGTAGATCAAGCACAAGGGGGAGTTTCAGTAAATATTCGCGGTATGACAGGACTTGGAAGAGTAAATACACAAATTGATGGTGTAACTCAAACTTTTTTTGGTTCTGCAAGTGATGATAGCTTTCATGGGCAAATTGGAACTTCAAGTTTTACAGCCCCAATAGATAAAAATTTTTTA…	1C05,1C10	1C03,1C06,1C07,1C02,1C08,1C01,1C04,1C09,1C11,1C12,1C13,1C14,1C15,1C16,1C17,1C18	-
hypothetical	Inorganic ion transport and metabolism	ABC transporter permease	1	2	ATGCTTAAAACCCTAAAGTATTACAAGATAGGGGCAATTTTACTTGCCCTTTTTCTTACTCTACCTATTTTTGGCATCTTTGCTGAGCTTTTTTATATTCTTTTTCAAAATTTCAATACAAGCAATTTGGCTGAAATTTCATCCATTAAAGAAAATTTGAGTCATTTTTTTGATTATTTGTTTTTAAAATTCATCAAAGATACTTTGATAGTTAGTATAGGGGTGTTATTACTAAGCTTGATTTTAGGTGTAAGTAGTGCTTATTTGATGGCAAATTATAATTTTTACTTTTGTAGGATTTTAGAAAAATTACTCATTTTACCCTTGGCAATACCTGCTTATATTTTAGCTTTTGTATATGTTGGAATTATGGATTTTCAAGGATTTTTTCACGAAAAT…	1C06,1C07,1C02,1C08,1C01,1C04,1C05,1C09,1C10,1C11,1C12,1C13,1C14,1C15,1C16,1C17,1C18	1C03	-
mntP	Inorganic ion transport and metabolism	Probably functions as a manganese efflux pump	1	2	ATGGATTTTTATAGTCTTATTCTTTTATCCTGTGCACTAGCGATGGATGCTTTTGCTGTATCTTTATGTAAGGGATTTAGTGTTAAAAAATTGAATTTAAAACACTATATTATTACAGGAGTTTATTTTGGTGGTTTTCAAGCTTTAATGCCAGCTATTGGATATGCTATAGGCATCACTTTTGCATCTTTTATTGCAAGTATTGATCATTGGATAGCCTTTGTTTTACTTTCTTTAATTGGGCTAAAAATGATTAAAGAATCTTTTGAGAATGAAAATTGCGACACCAATTCAAATCAATTTGGATTTAAAATCATGTTTGCCTTAGCTGTAGCTACAAGTGTTGATGCCTTAGCTATAGGAGTTAGCTTTGCCTTTTTAGATGTTGATTTGTTTTTG…	1C02	1C03,1C06,1C07,1C08,1C01,1C04,1C05,1C09,1C10,1C11,1C12,1C13,1C14,1C15,1C16,1C17,1C18	-
gdnD	Inorganic ion transport and metabolism	multidrug resistance protein, SMR family	1	2	ATGGAATGGTTTTATTTGTTTTTAGCTACTGCCTGTGAAATTTTTGGCGTGGTGATCATGAAAGAACTTGTAAGCACTAAAAACAAGCTTTACCTTTTAGCTTTGATAGTGTGTTTTGGATTTTCTTTTACTTTTTTAAGCTTAAGTATGCAAAATATCGCTATGAGCGTTGCTTATGCTATATGGACAGGAGCTGGAACCGCTGGTGGGGTAATGATAGGAGTGCTTTTTTATAAAGAAAGTAAAAGTTTTTTGAAACTTTTTTTAATCGCTGTGATTATTACTTGTACAGCGGGTTTAAAATTTCTTTCTTGA	1C03,1C06,1C07,1C02,1C08,1C01,1C04,1C05,1C09,1C11,1C12,1C13,1C14,1C15,1C16,1C17,1C18	1C10	-
hypothetical	Inorganic ion transport and metabolism	Belongs to the sodium neurotransmitter symporter (SNF) (TC 2.A.22) family	1	2	TTGAACTCTAAATTTTCGAAAATAGGTTTTATTTTAGCAGTTGCCGGTTCAGCTGTGGGCTTAGGAAATGCTTGGAAATTTCCTACTTTGGTAGGACAAAGCGGCGGTTCTGCTTTTATATTGCTTTATATTATTTTAACTTTGGGTGTAGGTTTTGTTATTTTTCTAGCCGAGCTTAGTATAGGAAAGATTAGTGAAAAAGATCCTGTTAATGCTTATGAAAAACTTGCTCCTTCAAATAAAAAAGCTTGGTCTTATGCAGGTTTTACTATGATAGGAGCAATTTTAATCGTTTCTTTTTATACTTTAGTAATTGGCTGGATACTTAAATATGCATATTTAAGTATTAGCGGAAATTTATATCCTGATCTTAATACAAGTTCTGCTGAATTTGGAAAA…	1C03,1C06,1C07,1C02,1C08,1C01,1C04,1C09,1C10,1C11,1C12,1C13,1C14,1C15,1C16,1C17,1C18	1C05	-
yclN	Inorganic ion transport and metabolism	Belongs to the binding-protein-dependent transport system permease family. FecCD subfamily	1	2	TTGCTTTTTAAACACTTGTTTAGTTTAAATATTCTTTTAATTTTACTTGTTGTTTTTGGAATAATAAGCTTATTTATAGGGGTTATTCGTATCAATTTAGACGATATTTTTTCACTCAGCACTACCCAGCTCGAAATCATTTTACTTACAAGAATTCCAAGGCTTATTGCAATTTTACTTACAGGTATGAGTCTTAGTATATGCGGACTCATCATGCAACAACTCACGCAAAATAAATTTGTTTCTCCAACCACTGCAGGGACTATGGATTGTGCTAAATTTGGCATTTTGATTTCTTTAATATTTTTTACAGGAGCTTCTTTTTTTACTCAAGCTCTCATCGCATCTATTTTTGCTCTTTTAGGTTCTTTTATATTTATCCAAATTCTAAGAAAAATT…	1C03,1C06,1C07,1C08,1C01,1C04,1C05,1C09,1C10,1C11,1C12,1C13,1C14,1C15,1C16,1C17,1C18	1C02	-
glnP_1	Inorganic ion transport and metabolism	Amino acid ABC transporter, permease	1	2	ATGGAAAATGTTTTTAATGCTCAAAATATTGAATTTTTAATGCAAGGTCTAGTCCTTACCCTTAAAATTGCCTTGGCGACTTGTATTATATCTATCATTTTTGGAACTTTTTTAGCTATTACTAAAAATTATGGAGATAGATTCAGCAGGTTATTAGCAACTTGTTACATTGATATATTTAGAAATACTCCATTGCTTTTATGGATGCTTGCTGCTTGTTTTGTTTTGCCATCATTTTTTCCACAAATGCCACAAGCTTTTTGGGGAACTATAGGATTTTCGCTATACACAAGTTCAGTTATGGCTGAGATTATACGTGGTGGTTTAAATTCTATTCCAAAAGGACAATTTGAAGCAGCTTATTCTCAAGGATTTAGTAAATTTTTTACTCTTTTTTAT…	1C03,1C06,1C07,1C02,1C08,1C04,1C05,1C09,1C10,1C11,1C12,1C13,1C14,1C15,1C16,1C17,1C18	1C01	-
hypothetical	Inorganic ion transport and metabolism	Cytochrome oxidase maturation protein	1	2	ATGAATAGTGTAATCATGATGATGATAGGGGTTTCAATACTGGGTTTTTTTATTATACTGGCTACCTTGCTTTGGGGGATAAGGACTAAACAATTTGATGATGATTATAAATTTACTACTCTAAATGATGATGAGGATGCTTTGCGCGATGCTATAGAATTAGAAAAAAGAAAAAAAGAAGCTTTAGAAAAGAGAAAATAA	1C03,1C06,1C02,1C08,1C01,1C04,1C05,1C09,1C10,1C11,1C12,1C13,1C14,1C15,1C16,1C17,1C18	1C07	-
hypothetical	Inorganic ion transport and metabolism	domain protein	1	2	ATGAAATTTAAAGTCGTAAATATCAATTGTCAAAATTGTGCAAATTTGATTAAAAATTCTTTAGAAGATATTTTTGGAGAGATCAAAATAGATCTTGATGCAAATCCCCGCACACTAAGTTTGAATTTAGATAGCTCAAGAGAAGAAGAATTTAAAAAAGAACTCAGTGAGCTTGGTTTTGAAGTTTTAGAAAAGATTGAATAA	1C03,1C06,1C07,1C02,1C08,1C01,1C05,1C09,1C10,1C11,1C12,1C13,1C14,1C15,1C16,1C17,1C18	1C04	-
metN	Inorganic ion transport and metabolism	Part of the ABC transporter complex MetNIQ involved in methionine import. Responsible for energy coupling to the transport system	1	2	TTGATAAAAATACAAAATTTAAAAAAATATTACGGAAAAGAACTGGTTATTAATGATGTTTCCTTGGAGATAAAAAAAGGTGAAATCTATGCTATCGTAGGACACAGCGGTGCTGGAAAATCTACTCTTTTAAGATGTATCAATGGACTTGAAAGCTATCAAGAAGGAAGTTTAAAAGTGCTTGATGCTGAAATAAAAGATCTAAGTCAAAATAATCCTAAAAAGCTTAGAATGTTAAGAAAAGATATAGGTATGATTTTTCAAAATTTTGCCTTAATGGAAAGAAAAAATGTATTCGAAAATGTTGCAATGCCTTTAAGAATGCATTATAGCCAATGCAAAATTTATTCTAAGCTTTTTGGCAAAGAATATATGAGCGAAAAAGATTTAAATCAAAAA…	1C06,1C07,1C02,1C08,1C01,1C04,1C05,1C09,1C10,1C11,1C12,1C13,1C14,1C15,1C16,1C17,1C18	1C03	-
dps	Inorganic ion transport and metabolism	Belongs to the Dps family	1	2	ATGTCAGTAACAAAACAATTATTACAAATGCAAGCAGATGCTCATCATTTATGGGTTAAATTTCACAATTATCATTGGAAGGTTAAGGGTTTACAGTTTTATTCAATCCACGAATATACAGAAAAAGCTTATGAAGAAATGGCAGAGCTTTTTGATAATTGCGCAGAAAGAGCTTTGCAACTTGGTGAAAAAGCTATCACTTGCCAAAAAACTTTAATGGAAAATGCAAAAAGTCCAAAAGTAGAAAAAGATTGTTTCACTCCAGTTGAAGTGATGGAGTTGATCAAAAAAGATTACGAATATCTTTTGGCAGAATTTAAAAAATTAAACGAAGAAGCTGAAAAAGCTAGCGATACTACTACAGCTGCTTTTGCTCAAGAAAATATAGCAAAATACGAA…	1C02,1C01	1C03,1C06,1C07,1C08,1C04,1C05,1C09,1C10,1C11,1C12,1C13,1C14,1C15,1C16,1C17,1C18	-
btuD_4	Inorganic ion transport and metabolism	Belongs to the ABC transporter superfamily	1	2	ATGGCTTATTTAAAGATTAAAAATTTTAAAAAAGCTTATGGGGATAAAATTATTTTTGAAGATATTAATTTTAGTGCTAAAAAGGGTGAGTTTATAACCCTTTTGGGCCCAAGTGGCTGTGGAAAATCCACTCTTTTAAGGTGTATAGCAGGGCTTAGCCAAATTAATGGAGGAAAAATTTCTTTAAATGATAAAGATCTTACTAAATTAAGTCCTCAAAAAAGAAATATAGGTATGGTTTTTCAAAATTACGCTCTTTTTCCAAATCTTAACGTTTTTGAAAATGTAGCTTTTGGTTTAAAGATCAAAAAAATGGATAAAAAGGACATAGAAAAAAGAGTGAAAAAAATGTTAAAACTCGTCGAGCTTGAAGAATACGCTAAAACTTATCCACATAAG…	1C03,1C07,1C08,1C01,1C04,1C05,1C09,1C10,1C11,1C12,1C13,1C14,1C15,1C16,1C17,1C18	1C06,1C02	-
hypothetical	Inorganic ion transport and metabolism	ABC transporter permease	1	2	ATGAATGAAAATTTGAGTTTAAAAGCTAAAATTTATCATTATGCAGTTTTGTTTTTGGTTTTTTTGTTTTTAGCTTTGCCTTTAATGGCTACTTTTTTATATTCTATTTCCACTTCTTGGGGTGTAAGTGTTTTGCCTGATGATCTTACGCTTAAATGGTATCAAGAACTTTTTCATGACGAAAGATTTTTACTTGCTCTTTGGCATTCTTTGCTTGTTTGTGTGGGCAGTATTTTACTTTCTGTGATTCTTGTTTTTCCTTTGGTTTTTGTGCTAAATTATTATTTTTTAAAATTAAAAGCCTTTGTAAATATACTTATTATCATGCCTTTTGCTGTACCTCCTATAGTTAGCTGTGTGGGGCTTTTGCAACTTTATGCTGACAATATAGGAGGCACA…	1C03,1C07,1C02,1C08,1C01,1C04,1C05,1C11,1C12,1C13,1C14,1C15,1C16,1C17,1C18	1C06,1C09,1C10	-
hypothetical	Inorganic ion transport and metabolism	Rhodanese Homology Domain	1	2	ATGATTACAAATCTCCCAGCAAGTGTTTGGATGAAGCAGGATTTAAGCGAATATCAAATTTTTGATGTTCGCACTCCAGCTGAATGGGAGGAGGGTGTTTTACCTCATGCTGAATGTGTAGCTTTGTATGATAATCATGGGCTTTTAAATGCTAATTTTTTAGAAGAATTTCAAGCGAGAAGAAATGAAAATAAAAAACTTGCTTTTATTTGTCGTGGAGGTCATAGAAGTATGATGGCTGCAAATTTTATTAAAAATGAACTCGGTTTAGAAAGTGTAAATTTAGATGGTGGGATGTTGGCATTAAAAGGCTTGATATGA	1C06,1C07,1C02,1C08,1C01,1C04,1C05,1C09,1C10,1C11,1C12,1C13,1C14,1C15,1C16,1C17,1C18	1C03	-
btuD_2	Inorganic ion transport and metabolism	abc transporter atp-binding protein	1	2	ATGCTTTTTTTTGAAATATCAAATCTTAATTACGCTTACAATAACGAAACAATCTTAAAAAATATCAACTTAAGCTATGATAGTAAAGATTTTCTTTCTATCATCGGCCCTAATGGTGCGGGAAAATCTACGCTTGTAAAACTCATCCTAGGGCTTTTAAAGACTAAAAAAACTATCAGTTTTCATGGGATTAAAAAAAATGAAATCGGCTATGTCCCTCAACACACTCTAGCTAATCCTAACTTTTGCCCAAGGGTTATAGAAATCGTTTTAATGGGACTTGTCAATAAAAAAATTTTTGGTTTTTATAGTAAAAAAGATAAAAACAAAGCCTTAGAAGCTCTAGCAAGTGTAGGTATGCAGGATTTTTGGGATAGAAAAATCAATGAATTAAGCGGA…	1C03,1C06,1C07,1C02,1C08,1C01,1C04,1C05,1C09,1C11,1C12,1C13,1C14,1C15,1C16,1C17,1C18	1C10	-
der_1	Function unknown	GTP-binding protein	1	2	ATGCAAATTAATATTTTAAATCATTTTATAAAGGCTTATGAAGATGCCTATAATATAGATTTTGATAAAAGTTTTGAAGGGCAAATTAAAATGTTGTGTAAAAAACTAAATGAGCCTTTCATGCACCCAAGCTATAATCTTATTCAAGAGCTTGAAGAATTGAGTTTTTCTTTAGATAAAAATATTAATATTGCTATCATAGGACAATTTTCAAGTGGAAAATCAACCCTTTTGAATTTAATCCTAAAAAAAGAATGCTTGCCTACTGGAGTAGTGCCTGTTACTTTTAAACCCACTTTTTTGCGTTATTCGGATGAGTATTTTTTAAGAGTTGAATTTCAAGATGGAAGTGATGAAATCACTCATATAGAGGAGTTGGCAAAATACACAGATCAAAGA…	1C03,1C07,1C02,1C08,1C01,1C04,1C05,1C09,1C10,1C11,1C12,1C13,1C14,1C15,1C16,1C17,1C18	1C06	-
hypothetical	Function unknown	-	1	3	TTGGGATTAAAAGATAATTTAAAAGCCGTAAAAGCAGAAATCAATACCGAAGAACAATTCATTGAAAATTTTATCAAAGGTGAGAGATTTATAAAAAAATATAAATTATATATATTTGCACTTATAGCAATTTTGATTATTTGGTTTACTATAAGCTTTATCAGTGGTAAAATCGAACAATACAATATCGAAGAAAGCAATAAAATTTACACAAGTTTATTAAACAACCCAAACGATCAAGCACTTCTTGAACAACTTAAAAATAAAAATGCTAATCTTTATGCAATTTTTCTAATGAAAGAATTAGCAAAAGATATCAACAATACCGAGATTAAAAGTCAGTTGCAAAGCTTAAGTAGCAATTCTGATGCAAATCATTTGCTTAAAAATATTATTTCT…	1C03,1C06,1C02,1C08,1C04,1C05,1C09,1C11,1C12,1C13,1C14,1C15,1C16,1C17,1C18	1C01	1C07,1C10	-
hypothetical	Function unknown	-	1	2	ATGAAAAAAATTAAAAAAATTATTCAAATCGGTATGATAAGCGGCCTTGCAGCTGTTGCAGGTGGAGCTTTGGTAGGATGTGGAAGTAGCAATGATAATAGTGATACTTTAAATCAAGTAGCAAACACTCAAGGAGCCTTTGTTATCATTGAAGAAATCGCCCCAGGTCAATATAAAATCAAAGATCAATTTCCAAGTGATGAAACTAGAGTTGTTTTAAAAGATATCAATGGCACGGAAAGAGTGCTAAGCAAAGAGGAAATGGATGCGCTCATCAAAGAAGAAGCAGCTAAGATTGATAATGGAACTTCAAATTTGACTAAAGAGGGCGGTCAAATCAGCAGTGGAGGATTAAGCTTAGGAGAGACCTTGCTTGCAAGTGCTGCGGGTGCAATTTTG…	1C03,1C06,1C07,1C02,1C08,1C01,1C04,1C05,1C10,1C11,1C12,1C13,1C14,1C15,1C16,1C17,1C18	1C09	-
hypothetical	Function unknown	membrane transporter protein	1	2	ATGAATTTTGCAGATTTGCCTTATATCTTTATAGGTATATTTTCAGGTATTACTTCAGGACTTTTTGGCATAGGTGGGGGAATGATTATCGTGCCCTCAATGTTTGCTTTAGGAGCAAGTGCTCATCATGCTATTGGAATTTCTGTATTACAGATGATCTTTGCGGCCATTTTTGGTTCTTATATTAATTATAAAAAAAAGAATTTAAATCTCAAAGATGGTATTGTTATAGGACTGGGCGGTCTTTTGGGGGCAAGTTTTAGTGGAATTTTATTACAAGCCTTAAGCGATGTAGCTCTTACTGCTATATTTTTAGGAGTAAGTTGTGTATTTTTTATCAAATATGCCTTTGGCATCAAAGAAAGTGTTGTAAAAAGCCATAAAAGCGTATGGGTTAAA…	1C03,1C06,1C07,1C02,1C08,1C01,1C04,1C09,1C10,1C11,1C12,1C13,1C14,1C15,1C16,1C17,1C18	1C05	-
hypothetical	Function unknown	-	1	2	ATGTCAAATTTAAACTTTCATCAAATGTTTGAAATTCAAAGACAAAATGATTTTAAAAGTATCAAAAAGCTTGCGTGGGTAGTTTTTATAAGTTTTTTACTTTGTGTTTGTTTTCAGTTTTTACCCATTATTCTTGATTTTGCCTATGATTTAAAATTGTTGAAATTTAATTCTAACACTAATATTTTAGCTATGGTTTTTAATGCAATTTTTTTAATTTCTTATTTGATTATGATTTTAAAACTTTATTTTGTAAGTCAAAGTAAGGTTTTATTGATCAGTTTTTTTATAGCTGCATTTACTCAATTTATCGCTTTATTAAGCTTGAATTATCTTATTGCTAGTCCTGTTGTTGATAAGATATTACGTATTTTTCTATATGGCTTTTCTTTTTTATGT…	1C03,1C06,1C07,1C02,1C08,1C04,1C05,1C09,1C10,1C11,1C12,1C13,1C14,1C15,1C16,1C17,1C18	1C01	-
hypothetical	Function unknown	Tripartite tricarboxylate transporter family receptor	1	2	ATGAAATTAAAAATTTTTTGTTCTGTTTTGATTTTTGGTTTTTCGTTAACTTTTGCTAAAGAACCTAACCGTCCCGAGTGTATTGCCCCAGCTCAACCTGGAGGCGGTTTTGATCTAACATGTAAGCTAATTCAAGTAGGTATGCTTAAAGCTAACATTATTTCAACTCCTATGAGAGTTACCTATATGCCCGGAGGAGTAGGTGTTGTAGCTTATAACACTATGGTTAATAATAGATCTAAAGATGGTAATGTTGTTGTAGCTTTTTCAAGTGGGACATTACTGAATATAGCCACAGGAAAACATGGAAAATATAATGAAAATAATGTCAAATGGCTTACTTCAGCGGGTGTAGATTACGGAATGATAGCCGTCAAATCAGACTCTCCTTATAAAAAT…	1C11,1C17,1C18	1C03,1C06,1C07,1C02,1C08,1C01,1C04,1C05,1C09,1C10,1C12,1C13,1C14,1C15,1C16	-												-
hypothetical	Function unknown	protein conserved in bacteria	1	2	ATGGGAGATATTTTTGACTTACTTATAGGTGAAATCTCTGCTACGCATGAATTTGCGAAACCCTATATTAAACTTCTTGAAGAACTCGCTTTAAAAATGGAAATTATTTATCTTGAAGGAAATCATGATTTTAATCTCGCTCGTTTTTTTCAAAGGGTTAAAATTTTTAATCTACAAGAACAACCCTTAAAACTTAATTTACATACAAGTAAAGGTAAAAATACCGATTTTAAAAATTCTTTTATCACTCTAGCTCATGGGGATATTTTTTTATCTCCACCTTTACAATTTGCTCTTAAAAGCTTGAGAAATCATTACTTGCTAGTATTTTTAAATTTTTTAAATCAAATAAGTTTCAATTCTATCTCAAATAAAATTCTTAAAAATCAAAATAAAAAA…	1C03,1C07,1C02,1C08,1C01,1C04,1C05,1C09,1C10,1C11,1C12,1C13,1C14,1C15,1C16,1C17,1C18	1C06	-
hypothetical	Function unknown	virus tail fiber assembly	1	2	ATGTTTTACGATATTGAAAATCAGACTTTGAAATATGATGATATTTTTTTAAAAGATGTAAAAATACAAAACGAAGAAGGTGAAATTGATGCACAAGATACTTATTTCTTAAGTGCTTGCGATGATGGGCTTTTAAAAGAGCTCGGTTTTGCTAAAGTTAAAGAAGAAGAAGCGCCAAGCTTTAATGAAAAAACACAGAAGCTTAACCAAGTTCAAAATTACGATGAAAAAAGTAATCTTTATATTATTTCTTACGAGATTAAAGAAAAAACCTTAGAAGAGTTAAAAGAATTAAAATTAGAAGAGTTAAAAGCAATAAAAGAAGAAAAGCTTTTATTTATGCCTTTTAAAAATACTACATTTCAAATTGATACTGAAGCAAAAATTAATATCAGCGGA…	1C03,1C07,1C02,1C08,1C01,1C04,1C05,1C09,1C10,1C11,1C12,1C13,1C14,1C15,1C16,1C17,1C18	1C06	-
hypothetical	Function unknown	-	1	2	ATGGGAACAAGCTTAAATGAGTTAAAAACAGGTAGAGAAAAACTTGAGATTATAAATCAAGTTTTGGCAAGAATTTCAAATGTTGCTACTGCTTTGGATAATACCAGAATAGAAGAAATTGTAGGACTAAAAGAACAAGTTAATAATTTTTATAATCAAATTTTAGAGCTTAAAAATTTAGTTGTAAAAAATAGCGAGCTTACTCAAAGCAATACTGATTTTACTAAAAACAAAAGAAATGAAATTGAAAAAATAAGCAATGAAATAAAAAATACTTTAAATAATATAGAAGAAATCTACAACAACATTATAAAATCAGAAAAAGATATAAGCAATGGAGTTAATTTTGTTAAAGACAAATATCCTGAACTTAATGAGTTTAATAAAAATTTTGAAATT…	1C06,1C07,1C02,1C08,1C01,1C04,1C05,1C09,1C10,1C11,1C12,1C13,1C14,1C15,1C16,1C17,1C18	1C03	-
hypothetical	Function unknown	-	1	2	ATGCTTTGTATTATGGCTAAAAAACTCATTATCGCTAAAGTTAAAAATTCTTACAAAATGATAGAAGATGATGAAGTTTTGAAAGCTTATTTTATGGAAGCATTTTATTATATTTTATCAAAATGTGTTCCTAGTGTTCTTTTAAAAAATGTAGAACAAGGCGAAAAAGTTTTCAGGCAAGTTAGAAATAATCATTTTTTGATTATTCCTGATGAGCCTGATTTTGACAATGAAAAAGAACATTTAATGATAGATGAAGCACTTAGTTTTGCTGTGATTAATTATGTTTGTTATTTGATTACAAGATGCGAAGAAAAAGACTTTCTGGCATTATGTGACAAGATAATTAATGAGTATATAGCTAACGATGGCAAGGAGCTTGATGATGAAAGAACATGG…	1C03,1C06,1C07,1C08,1C01,1C04,1C05,1C09,1C10,1C11,1C12,1C13,1C14,1C15,1C16,1C17,1C18	1C02	-
hypothetical	Function unknown	Family of unknown function (DUF5309)	1	2	ATGGCTTTACCTTCAATGGGACATACAGCACCCGCAACAGAAAATGTTAAGTTAAAACAATCAATATATGAAACGATTATTAAAATTGGAGCTACTGAAACACCAATTTTAAATAAAATAGGCACTTCAAAGGTTACAAATCCTTTAACCCATAGTTGGCTTACAGACACTTTTGAAGAACCAAAAAAGAACGCAAATTTGGAATTGAGCAAATTTGTAGGGGAAACAAAAAACACAGCTCAAAAAACTACAAATGCTACTCAAATATTCATTACCGAAGCCATGGTATCAAAAGCTTTATTAAAAGCAAATCAATATGGTGGAAATGAAATGGAGTATCAAATAGGCAAAAAAACCAAAGAACATAAAATGGATATGGAATATGCTTTATTTGGTCTA…	1C03,1C06,1C07,1C02,1C08,1C01,1C05,1C09,1C10,1C11,1C12,1C13,1C14,1C15,1C16,1C17,1C18	1C04	-
hypothetical	Function unknown	-	1	2	ATGACAATACAAATACCACAGGGTGCAAAAACAATGCAACTTTTTGATATGAATATAGATATACCAGAAGGAAAAACTTATATAGATATTGATGATAATTTTTTGCAGAATAAATATAATCAATTTATGCAAAATAATCAGCAACAAAACAATTTTAATTCACAAGAAGAATTAGCTTTAGATGGTAAGCCTATGAGTATGTATCAAGCACCACAAGTAAGCCAAAATGAGCCACAAGAACAAGGAGTATGGAGTAAAATAAATAAGGGTCTAGAAGATTTTAATAACCTTATAGATCCAAAAAGAATGATATCTGAAGGATTTGATTATCTTTCTCCAAGAGTTACAAGCGGTGAAGAAGGGGCAAGGCAAAAAATAGAAGATGCAACAAATCAGGTA…	1C17,1C18	1C03,1C06,1C07,1C02,1C08,1C01,1C04,1C05,1C09,1C10,1C11,1C12,1C13,1C14,1C15,1C16	-
hypothetical	Function unknown	-	1	2	ATGGATTTTATAACAGCTTTAAAAGGTGGTACAGGACTAGGCTCTAGCTTTGCAGATACTTTGATGAAAACAAGCAATTTTACTCCAAATTTAGCAAGTAGCAGTGGTGGTTTTTTAAATGGATTAAAAAATTCTTTTAGTAATTTTGGAGATTGGTTATTTAAAAGTAGCGATACAAACAAAATAACTAATTTTGATAGATTAGGAAATGTTTTAGGCGGTGCCGGCGCTTTATATGGTGCTTACAATCAGCAAAAGATGGCACAAAAGAATTATGAGTTACAAAAAGATGCTTATAACTTCAATAAGTATCTAGCCAATGAAGAGTTAAACAGAAGAAAGAATATGGAAAATAAACTTCAAAATGTTTGGAGTAATTAA	1C03,1C06,1C07,1C02,1C08,1C01,1C05,1C09,1C10,1C11,1C12,1C13,1C14,1C15,1C16,1C17,1C18	1C04	-
hypothetical	Function unknown	-	1	2	TTGGAAGAGAAACAAAAGACCAATAAATCAGAAATAATATCGATAAGGCTTGATACTGTAACAAAAAACAAACTCGCCTATATATGCGAACTTGAGTATCGCCCTATGGCTTTACAAATAAGAAAAATCATTGAAGATTATATTAATACTTATGAAAGCGAAAATTCATTATGGCAAAAAGGTGATTACCCTAATTAG	1C03,1C06,1C07,1C02,1C08,1C01,1C04,1C09,1C10,1C11,1C12,1C13,1C14,1C15,1C16,1C17,1C18	1C05	-
hypothetical	Function unknown	-	1	2	ATGAGCAGTGAAATTACAGAAATAGTAGACATGGGTAAAAAATCAACACAGATTAAAGAGTTTGAAGAGAGAAATCCGCTTGTAATAAGTGAAAGATTGGAAAATGAGCTAAAGTTAATCAATGAAAGATTTAATTCAGAAGATAATGCGGTTATGAAAGTTTTAAAAGATAATCAAACCGCATCATTTTTAAAAGTTAAAAATCTTAGTGAGGCTGGGCTTAGCATTCTAAATAATGATTATTATATAGTCCCTATGGGCAATAATGTAAATATAGAGCCTAGCTATATGGGACTTGTAAAAGTTGCTATTAATGAAGCTTTAAAGCGCGGGTTTGAAATTATCGTTAAAAGCGATACGGTTTCAAATAGTGATGAAGTGAAAATCATCACAGAGAAT…	1C03,1C06,1C02,1C08,1C01,1C04,1C05,1C09,1C10,1C11,1C12,1C13,1C14,1C15,1C16,1C17,1C18	1C07	-
dpnA_1	Function unknown	N-methyltransferase activity	1	2	ATGAAACCAAATTTATATAACGACCATTTTCAAAATTTTAAAAGATATAATATACCAAAAGCACAGCTTGTAATAGCTGATATTCCTTATAATTTAGACAACAATGCTTATGCTTCAAGTCCTGAATGGTATATAAATGGTGATAATAAAAATGGAAAAAGCAAAAAAGCAAACAAGGCATTTTTTGATACAGATAATGATTTTAGAGTTAGCGAATTTATGCACTTTTGTTCAAAAATGCTTATAAAAGAACCTAAAGAATGCGGTAAAAGTCCTTGCATGATTGTTTTTTGCTCTTTTGAGCAACAAGCAATGTTAATTGAAGTAGCTAAAAAATATGGCTTTAATCATTATATAAATTTGGTTTTTAGAAAACAAAGCTCATCTCAAGTTTTAAAA…	1C07,1C02,1C08,1C01,1C04,1C05,1C09,1C10,1C11,1C12,1C13,1C14,1C15,1C16,1C17,1C18	1C03,1C06	-
hypothetical	Function unknown	-	1	2	ATGGAAAACTTCAAAGCTTTTAAGCTTATTTCAAAACGTATTATAAAAACACTTTTAAATGATTTTCCAAATCAAAGCATACTTTTTTCAGATGATTTTAACAAAGATTGTAAAGAATATAAAATAGACTTTAGCTCTTGTATTCATTTTCTAAAAGAATGCAAAGTTTTAAAATACGATAAAGAAAATAATGGCGATTTTTCAGGAGTTTTAATCAGTCCTAAAGCTTATTTATACTTTTCTAAAAATGATTTAAATGATATTGATGATTTAATCGAATTTTGTATGAGATAA	1C03,1C06,1C07,1C02,1C08,1C01,1C04,1C05,1C10,1C11,1C12,1C13,1C14,1C15,1C16,1C17,1C18	1C09	-
hypothetical	Function unknown	-	1	2	ATGCAAGAAGAAACAATTACTTACGCAAGAGGTCGTTTAACTGAGCTTAAAGATAAAAAAGATGAGCTTCAAAGACTTATCAAAGATAGTAAAAATCTAGCAATTAAAAATATACAAAATGATGATTTAAAAGGCGCTAGACTTTATATTGATAAACTAGAGCTTTATTTTGATGAACTTTTAAAGACAAATACGGATTTAAATTTGCTTTGCAATAAATGGGGATTTAAATGA	1C06,1C07,1C02,1C08,1C01,1C04,1C05,1C09,1C10,1C11,1C12,1C13,1C14,1C15,1C16,1C17,1C18	1C03	-
hypothetical	Function unknown	-	1	2	ATGGAAATCATTTTAGGAATTGGTGCGGTAACTTTAGTTATAGTTTCAATAGCTTTAGTTTATACATTTTATAAAGAAAAACACAAAACACAACACTAA	1C03,1C06,1C07,1C08,1C01,1C04,1C05,1C09,1C10,1C11,1C12,1C13,1C14,1C15,1C16,1C17,1C18	1C02	-
hypothetical	Function unknown	membrane	1	3	GTGTTAGAGAAAATTTTTGAATCCTTGCTTGTTAAAAGTCGTATTGTTACAATTTTACCCGTAATATTCGGTCTTGTGGGCGCTTTTGTTTTATTTTTTATTGCAAGCTATGATGTTTTAAAAGTAATTCTTTATACTTATCAATATTTCTTTAGCGCTGGAATCAAGATTGATTTACATGAAGATGTGGTAGCTTTGATTATAGGAGCTGTAGATCTTTATCTTATGGCTTTGGTTTTATTTATTTTTTCTTTTGGAGTGTATGAACTTTTTATTAGCGAGATAGAAGAATTTAAACAAACCAAGCAAAGTAAAGTCTTGGAGGTGCATAGTTTAGATCAGCTTAAAGATAAGCTTGCAAAAGTGATTATCATGGTTTTGGTAGTAAATTTCTTTCAA…	1C03,1C06,1C07,1C02,1C08,1C01,1C04,1C05,1C09,1C12,1C13,1C14,1C15,1C16,1C17,1C18	1C11	1C10	-
hypothetical	Function unknown	-	1	2	ATGGATTTTTTTGATAGTCTTAAGAGCATAAAAAAAGAAATGCAAACTCATTCTAAGGAACAAAAAAACCTTAAAAACTCAAATAAAAAGGATATGAAGCATTTTAATAAAGAGATAAAAACACAGCCACCAGAAATGAACTTAGATAAAGAAATGCAAGAGGTTTTCTTAAAACAAGAGAAATTACAGGATGAGTTTTTGGAATTTATTAAAAATGCAGATATTAAGAAAATTTAA	1C03,1C08,1C01,1C05,1C09,1C10,1C11,1C12,1C13,1C14,1C15,1C16,1C17,1C18	1C06,1C07,1C02,1C04	-
hypothetical	Function unknown	-	1	2	ATGGTTTATAGTTTTTTTACATTTCTTTTAGGCATATATGCATTTGCACGAGCGATCTATAAAATGGCAAATATTAAAAGAATTTATGTCACAAAAGAAAAACTTGTGATTAAGTATCATATTAAAAATGATTTGGTTTTTCCTTTAGGAACTTTTTTTATATATTATCGTAAAATTTCATATTCACCTTCTCCAGGACATATAGTGATACATACCTTTGGAGATAAGGCCAAAGAATACCTTGAACCTGGTTTATTCAGTGATGGCGATGATCCAACAAAAGGTTGTTTTGAAAGAATTAATGCCATTATAAAACCCTATGTAATGCCTTATTTGCTAGGCTTAAGTGATGAAGAATTTGAAAAAATCTTTTTCCATATAAATGCTACTAGTGAAATT…	1C03,1C06,1C07,1C02,1C08,1C01,1C04,1C05,1C09,1C10,1C12,1C13,1C14,1C15,1C16,1C17,1C18	1C11	-
hypothetical	Function unknown	-	1	2	ATGAGCCAAACAAACAATAACACAGAAATCAAAGAACAAGACACTCAAGATGAAATCATTTGGGAAGGAAAAAAGGATATACTTTCGTTTTTGCTTTATTGGATAACATATATTGTATTTTTATGTTTTTTTCTTTATTTATTTCCTAGATTATTTAATAAAGAAATAGATTATAAATGGTTTATAGTTTTTTTACATTTCTTTTAG	1C03,1C06,1C07,1C02,1C08,1C01,1C04,1C09,1C10,1C11,1C12,1C13,1C14,1C15,1C16,1C17,1C18	1C05	-
hypothetical	Function unknown	MmgE/PrpD family	1	2	ATGTTCTATAGTGAAATTTTAGCGGATTTTATTTTCAATCTTAAATATGAAAATATCCCTAATACAGTTGTTCAAAGAGCTAAAGAACTTATGCTTGATAGCCTTGGAACAGCTATAGCAGCAAGCAAAGAAGAATGTGTTTTAAATGCTTTTAAAGCTTTTGAAAATTTAAGCACAGAAAAAAATACCCCTGTATGGGTAAATGATAAAAAACTAGATCCTATTTATGCAGCCATGCTAAATGGCATTGCTTCTCATGCACTTGATTTTGATGATACACATACAGAAGCGATTTTACATGCAAGTGCGATTTTAACTCCTCTTTGTTTAAGTTATGGTTTTCATATCAGTAAAGATGCTAAAAAAATTATAAAAGCTTTTATTGTTGGCTGGGAAGTT…	1C03,1C06,1C07,1C02,1C08,1C04,1C05,1C09,1C10,1C11,1C12,1C13,1C14,1C15,1C16,1C17,1C18	1C01	-
hypothetical	Function unknown	-	1	2	ATGAAAAAAATATTTTTTATTTTGGCCTCAGGCCTATCTCTTTTAATTCTTTATATCATATTTGATTTTTATGTTTTAAAAGATAGAACGACTTTAAGTCAAACTGATGTTTTATCACCTCTAAGCTGTGATTTAAATATCGAAAATTGCACTTATAGTTTTAAGGATAGAGAGGTTTTGATTTCTATGGATCCAAAACCTCTCCAATCCTTAGAAATCACCAATTTAAAAATTAAAAATTTAGGAAATTATAAAAATTTAAAAATTAAAATTTATGGCTTAAATATGTTTATGGGAGATATAATGCCTAGAGTTACTAAAATAAATGAAACAGATTATGAGTCAAGATTGGTTTTGGCTGCATGTGTTCTTGAAGTTATGCGTTTTAGAGCTGAAGTT…	1C03,1C06,1C02,1C08,1C01,1C04,1C05,1C09,1C10,1C11,1C12,1C13,1C14,1C15,1C16,1C17,1C18	1C07	-
hypothetical	Function unknown	Protein of unknown function (DUF815)	1	3	ATGATTGACTGGGATAAAACTTATGCGGCAATTTATAGATCTAGAAAAGATTATTTAAAACCCATTATAGATCTTGATAATATCAGCTTAAATGATTTATTGGGCATGGAAGAACAAAAAAATGTCCTTTATCAAAATACTTTAAATTTTATCCATAATAAAGGAGCAAATCACGCACTTTTATGGGGTGCTAAGGGTACGGGTAAATCAAGCTTGATTAAGGCTATTTTTAATGAATTTAAAGACAAAGGCTTAAGGCTTGTAGAGTTAGCTAAAGATGATTTATTTGCTTTAGTTGATATTATCGATGAGTTAAGAGAACAGCCTTTTAAATTTATATTATTTTGTGATGATTTTTCCTTTGAAAAAAACGATGATAGTTATAAATTTTTAAAGCCC…	1C03,1C06,1C07,1C08,1C04,1C05,1C10,1C11,1C12,1C13,1C14,1C15,1C16,1C17,1C18	1C01,1C09	1C02	-
hypothetical	Function unknown	-	1	2	ATGAATAAAGCTTTTAGTCTTTTTGAAACTATTCTTGTATTAATTCTAATCGGATTTTTAGCACTTTTTCTATCAAGGACATTGTGGGAATTTTATTATTTAAACAATCAACAATTAAAAATGAAAGATTTGATACTAAAAACTCATTTAAGTGTGTTAAGATTAGAAAAATTGCTTCAAACTTGCACTAATATTACTTTTGAGCCAAATCATATAAGCTGTTTGCTTAAAGATGATTTATTATATCTTGATGATAATAAAGAAAAATTATTAAATTCTAGCCTTATTTTAGAAAACAATACAAGTTTATATTCTCCCAATAGTAATTTTAAACTTCAACTTCAAAATCGAAAAGAATTGTATAATGATGAGCAAAATATCATTTATGCTTTAGTAAAT…	1C06,1C02,1C08,1C01,1C04,1C10,1C11,1C12,1C13,1C14,1C15,1C16,1C17,1C18	1C03,1C07,1C05,1C09	-
hypothetical	Function unknown	-	1	3	ATGAAAAATTTAAGCGTTCAAGAAAAAAAAGATCTTGATAATTGTGTTTTCAAAACTCTTGGTAAAAAAGAACCCTCTGCTTTAGTGCTTTTATTTAAAAAAATACTTTTAAAATTAAAGACTTTCTTTTATTCTAAATAA	1C03,1C07,1C02,1C08,1C01,1C05,1C09,1C10,1C11,1C12,1C13,1C14,1C15,1C16,1C17,1C18	1C06	1C04	-
uup	Function unknown	ABC transporter, ATP-binding protein	1	2	ATGGCACTTATTGATTTAATTGACGCTTCAAAAAAATTTGGGGAAAAAATTGTTTTAAATGAGGCAAATTTTAGCGCTAATGAAGGCGAAAAAATAGCCATCATAGGAAAAAATGGAGAAGGAAAATCAAGTCTTTTAAAAGCGCTTTTAGGCACTCTAGCTCTAGATAGCGGCAGAGCGGTAAGGCAAAATGGAAAAAGTATAGCCATGCTTTCGCAAACCGTTGATTTTAACGCAAATTTAAGCGTTAAAGAAGCCATAAAAATCGAACTTGAAGAAATTTATAATACTTTAAAAGAATATGAAGCATCGCAAAGCAAACTCGAAAAAGAGCCTACAAACAAAGAGTATTTAAAACAGATGGATGATTTAATTGCTTTAATCGATAGCAAAGATGCT…	1C03,1C06,1C02,1C08,1C01,1C04,1C05,1C09,1C10,1C11,1C12,1C13,1C14,1C15,1C16,1C17,1C18	1C07	-
pglB	Function unknown	Oligosaccharyl transferase, STT3 subunit	1	2	ATGTTAAAAAAAGAATACTTTAAAAACCCAACTTTTATTTTATTGGCTTTTATAATTTTAGCGTATGTCTTTAGTGTTTTATGTAGGTTTTATTGGATTTTTTGGGCAAGTGAGTTTAATGAATATTTTTTCAATAACGAGCTTATGATTATCTCAAATGATGGATATGCTTTTGCAGAGGGTGCAAGAGATATGATAGCGGGTTTTCATCAACCTAATGATTTGAGTTATTATGGTTCTTCGCTTTCAACGCTCACATATTGGTTTTATAAAATAACTCCTTTTTCTTTAGAAAGCATTTTTATATATATCAGTACTTTTTTATCTTCTTTGGTGGTTATACCTTTGATTTTGATTGCTAATGAATACAAACGCCCTTTAATGGGGTTTGTTGCAGCA…	1C03,1C07,1C02,1C08,1C01,1C04,1C05,1C09,1C11,1C12,1C13,1C14,1C15,1C16,1C17,1C18	1C06,1C10	-
epsJ	Function unknown	Glycosyltransferase like family 2	1	2	ATGCCACAACTTTCGATCATAATCCCGCTTTTTAATTCTTGTGATTTTATCTTAAGAGCTTTACAAAGTTGTATAAATCAGACTTTAAAAGATATTGAAATTTTGATTATCGATGATAAAAGTAAAGATAATAGTTTAAATATAGTTTTAGAATTTGCTAAAAAAGATGAGAGAGTAAAAATCTTTCAAAATGATGAAAATTTAGGCACTTTTGCGACTAGAAATTTAGGAGTTTTAAAATCTAGAGCTGATTTTATCATGTTTTTAGATAGTGATGATTTTTTAGCTTTAAATGCTTGCGAAGTGGCTTTAACCAAAATAAAACAAGGCTTTGATTTGCTTTGTTTTGATGCTTTTGTACATAGAGTTAAAACCAAACAATTTTATCGCTTTAAACAA…	1C03,1C06,1C02,1C08,1C01,1C04,1C05,1C09,1C10,1C11,1C12,1C13,1C14,1C15,1C16,1C17,1C18	1C07	-
hypothetical	Function unknown	-	1	2	ATGAATATGATAAACTCAACCCTACCTATACAAATGAAAGTTTTAGCAAAATCAGGCTATGCACACTACACACTTTTGCTCAATCATAGAAAAATTCAAACCAAAAGCATGATAGAATTAGAAATTGGAGCTGAGTATTTAGCCGAGCTTTATATAGAAAAAGGCGGCGCGATCGCATTTAAGCATTTATCTAAAAGGCCTGATTTTCATCCCTTTGAAGAGGGATTATCTTTGATGGTTGAAATTTTAGAGGGTAGGATTGATTATAAAAAATATATTATTTCAAATCTTTTAGAGTGCAAAGATAAAAATAAATATCATATTTTAAAAGAAATGCTTTTTGCAAGTTTTGAAAATATTTATCATATCCCTTTTATCTTTAAGGGTAAGGCTTGTTTG…	1C03,1C06,1C07,1C02,1C08,1C01,1C04,1C05,1C09,1C10,1C12,1C13,1C14,1C15,1C16,1C17,1C18	1C11	-
hypothetical	Function unknown	Haem-degrading	1	2	ATGAAAAAATTACTCATTTTATGTGTATTTTTAGGAGTAAGTTTAATGGCAAAATCTTTTGAGCTTGTAAAAGAGCCTGTGTTAACTACACAAATGGTTGAAGGGATTTTGGAGCTTGCAAAGAAAGAAGCAAGAAAAAATGGCTTTTATGTAAGTATTACTATAGTAGATAAATCTGGCCAAATTTTAGCAGTTTTAAGAGATGATAAGGCGGGCGTGCATACACTTAATGCTAGTTATAAAAAAGCTTATACGGCCACTTCACAAAAAAGAGAAACAGCGGTTATTTTTAAAGGTGTAAAAGATGGTAAAATACCTGAAGATATTCGTTATTTAGATGATAAGTTTTCCATTATGCCTGGTGGGGTGCCGATTTTTATAGATGGAGTTGTTGTTGGT…	1C03,1C06,1C07,1C02,1C08,1C01,1C04,1C05,1C09,1C11,1C12,1C13,1C14,1C15,1C16,1C17,1C18	1C10	-
hypothetical	Function unknown	-	1	2	ATGATGATTATTGTAGGGATTTTAGGACTTATCATTAGTACAACGGTTTTGTTAACTTGTGGAGTATTTTGGGTTTTATTTGGGATTGTGTTTTGGGGAGTGATTTTAGCTTTTATGCTTTTGGATTTAAGTGGAAGTTATGGTATGGTGGCACTTTATATACTTTTTATAGTGCTTAATTTAGTTTTAATTTACAAAATCATAAGGAGAAAGAAATGA	1C03,1C06,1C02,1C01,1C04,1C05,1C09,1C10,1C11,1C12,1C13,1C14,1C15,1C16,1C17,1C18	1C07,1C08	-
hypothetical	Function unknown	-	1	3	ATGCAAAAGGCAAAACAAGAAATACAAGAAACCAAAGAAGATATTAGAGATATGGAAGATGATATAAAAGAGCTTGAAGAGAGATTAAACAAAAAACGACAGATTGATGATAAACAACACAAATTAATAGAGACTCATTATCAAGAATTTATTAATTTTAAAATGCAAATGGAAAATGACACAAAAGAAAAAGAAAATAAAATTAGTGATTTAAAATTTAAAATTAGCAAGAAAAATACTGCTTTTAGTATTATAATTTCAAGTTTGGCTTTAATTGTTAGTATTGTTGCAATAATTTTACAATTTATTAAATAG	1C03,1C06,1C07,1C02,1C08,1C05,1C10,1C11,1C12,1C13,1C14,1C15,1C16,1C17,1C18	1C04	1C01,1C09	-
obg	Function unknown	An essential GTPase which binds GTP, GDP and possibly (p)ppGpp with moderate affinity, with high nucleotide exchange rates and a fairly low GTP hydrolysis rate. Plays a role in control of the cell cycle, stress response, ribosome biogenesis and in those bacteria that undergo differentiation, in morphogenesis control	1	2	ATGTTTATTGATAGTGTTAAGATTACTTTAGCTTCGGGCGATGGTGGCAAAGGCGCGGTGAGTTTTCGTCGTGAAAAGCATGTTCCTCTTGGCGGGCCTGATGGTGGCGATGGAGGAAATGGCGGGGATATCATCTTCGTTTGCGATAATAATACACATACACTTGTAAATTTTAAAGGTAAAAGAGAGCTTCGCGCGCAAAATGGCGCAGGTGGAATGGGACGCAACAAAAATGGAAAAAAGGGTGAAAATTTAGAACTTATTGTCCCTGAGGGAACGCAAGTTATTGATGCGCAGACTAATGAAGTTTTATTAGATCTTACAAAAGAGGGGCAAAGAGAACTTTTTCTAAAAGGTGGCAAAGGAGGGCTTGGAAATACGCATTTTAAACATGCAACC…	1C03,1C06,1C07,1C02,1C08,1C04,1C05,1C09,1C10,1C11,1C12,1C13,1C14,1C15,1C16,1C17,1C18	1C01	-
hypothetical	Function unknown	protein conserved in bacteria	1	2	ATGAAATATAAAACAATTGTTTTTTCTATTTTAGCGATAATTTTTTCAGCATGCTCTACTCATCAAGAACAAAATGTATTCTATCAACAAAATTTATTCTCTCAAACTTGCAATAAGCAATTTTTTCAAGAGCAACAAGAAAAGATCAGTCAAAATAAAGATGTGATTTTTACAGGTTTAAATACAGGTTATATCGCAAGAGATTGTAAGGATTTTAACTTAAGTAATTCTATTTTTGATAAGGTTGAAGATTCTTATAAATACGATGTGGATTTGCAAAGTTTATCCAAGAAAAGCACAAGAGCACTTGCATCTACTTTGATAAATGAGGGTGTAAATGATTATCAAGGTGCTTGGTATGAAAGAACCATGCTTAATGTTTATAAGGGTTTAAATTTT…	1C03,1C06,1C07,1C08,1C01,1C04,1C05,1C09,1C10,1C11,1C12,1C13,1C14,1C15,1C16,1C17,1C18	1C02	-
hddA	Function unknown	GHMP kinases C terminal	1	2	ATGATAATCCGTTCTCAAACACCTTTGCGTTTAGGTTTAGCGGGGGGGGGTACTGATATAAATTTATATTGTGATCAATATACAGGTTATGTTTTAAATGCGACAGTATCTCTTTATGTGCATTGTACTTTGACAGAAAGAAATGATCAAAAAATCATTTTTGACTCTTCTGATACTGGCATAAAAGTAGAGTATCAAAGTAAAGAGTTTTTAGAAAATGATGGTAAATTAGATCTTTACAAAGCGATTTATAATCGCTTGATAAAAGACTATATTAAAAGACCTTTAAGTTTTTCTTTGCACACTTATTCAGATGTACCAAGTGGTAGTGGACTAGGGGGTAGTTCTACTTTGGTAGTAGGTATCATCAAAGCATTTGCAGAATGGCTCAATCTTCCT…	1C03,1C06,1C08,1C01,1C04,1C05,1C09,1C11,1C12,1C13,1C14,1C15,1C16,1C17,1C18	1C07,1C02,1C10	-
hypothetical	Function unknown	-	1	3	TTGTTTTTTTTATTTACAGGATGTTTTAACAATAAGCCAAAATGCGATGATGAAGATGTTAAGTTTACACTAAAAAGTATTTTGGATGATGAATGGGTTTATATTGAATACGGTTTAGATGAACAATCCTTAAGGACGTTAAGGATAGATTCTAATGGTATGGATATAAGGGATTTAGAGGCTGCATTATCTACAGATACGCTTGGGGTTTAA	1C06,1C07,1C02,1C08,1C01,1C04,1C05,1C09,1C10,1C12,1C13,1C14,1C15,1C16,1C17,1C18	1C11	1C03	-
hypothetical	Function unknown	Belongs to the peptidase M16 family	1	2	ATGATAGACTATAGTAAAATTACACTAAAAAATAAACTAGATGTTTATACTTTTCCTGTAAATAAAAACAGCGATGTTATCAGTGTAGATATTTTTTATAAAGTGGGTTCAAGAAATGAGATCATGGGAAAAAGCGGTATAGCTCATATGCTTGAACATTTAAATTTTAAAAGCACTAAAAATTTAAAAGCAGGGGAATTTGATGAGATAGTTAAGGGCTTTGGCGGGGTTGATAACGCCAGCACGGGTTTTGATTATACTCATTATTATATCAAATGTTCTAAGAAAAATTTAGACAAAACCTTAGAGCTTTTTGCGGAGCTTATGGAAAATTTAAGCCTTAAAGATGAGGAATTTCAACCCGAAAGAAGTGTGGTCTTAGAAGAGCGTAGATGGAGA…	1C03,1C07,1C02,1C08,1C01,1C04,1C05,1C09,1C10,1C11,1C12,1C13,1C14,1C15,1C16,1C17,1C18	1C06	-
hypothetical	Function unknown	-	1	2	ATGAATTTAGAAGATTTGGCAAAGAAAACTATCAGTGAAGTTAGTTCTATCATGGAAGAACAAAGAAGGCAAAGTGAAATTCTAAAAGAACAAGAAGAGCTTAGAAAGACTCAAATTCAAGAGGATATGCCTACGGTTAAACTTAAGGAAGAGCCTATTTTGGAGCAAGAATTAGAAGATAAAATTTCTATGGCGAAATTTGAAGAAGAGCAAAAAATTCAAGAAGAGATAAAAAATTTAGATGAATTAAATCAAGAAAATAAAGAGCCAGTTAAAGAAGAGGCTGTTTTACAAAGTGAAATTTTAAACCCTAGTATTATAGCAGAGGTGCAAACTCTTAATGAAGATATATTTTTAAAACACCTTAGAGAAAGAATTTTGGTTCTTTTTGAGGGTTTA…	1C06,1C07,1C02,1C08,1C01,1C04,1C05,1C09,1C10,1C11,1C12,1C13,1C14,1C15,1C16,1C17,1C18	1C03	-
hypothetical	Function unknown	amine dehydrogenase activity	1	2	ATGAAAAAAATTCTTTTCATTTTAAGCTTTTTATATATTTTATCTCCTGCTTATGAGCTAAAGCTTAATTCAAATATTACAGCTTTAAAGCTTAATCAGCAGGAGCTGTATATAGGCACTGATAAGGGTGAGATTTATGAGTATAATCTAAAAGATAAAAGCTTAAAAGAACTTTTATCTTTGCCTAAAATTAAAAATTATTATGAGGGTGATTTTGCTAGAATTTATAATATCGATGTTTATCAAAATTCTCTTTTGATACTTAGCGAAGGCGATTTTGGAGCAAAAAATTTAAGCCTTTATAATAACAATCTTCAAATTCAAACACTTCAAGAAAGCAGCGTTAAAGAGGCTTTTTTTATAGATGAAAATACCTATCTTTTGGTTTTATTGGGTTCT…	1C03,1C06,1C07,1C02,1C08,1C01,1C04,1C05,1C09,1C11,1C12,1C13,1C14,1C15,1C16,1C17,1C18	1C10	-
hypothetical	Function unknown	Bacterial extracellular solute-binding protein	1	2	ATGGTGCAGGTCAAGTTGGACTTTATGAGGATATCTTTAAAAGATGGTAAAAGAGAAAATTTGGTCAAGTTGCGTAAAAATATTAAAGTTTATGCTAAAAATTCTAAAATAGCTATAGATGAGTGGAACAACAATCCAAACATAGACGCTTTAATTATTTGGTCGCATTGGGCTAAGGTTTTAGGAGATAAGGCTTTGTTTATCGAAGATGAAAAAGCAGCAGTTTATTGCACAGCTGAAATCATTCCTACCAAAAAAGGACTTCAAAATAAACAAGCTTTAAAATTTGTGAAATTTATTCAAAGTAAAGAAGCCCAAAAAATTTGTAAAAAACATGCTTGGAATGAAGTTGAGTGA	1C03,1C07,1C02,1C08,1C01,1C04,1C05,1C09,1C10,1C11,1C12,1C13,1C14,1C15,1C16,1C17,1C18	1C06	-
hypothetical	Function unknown	conserved protein, contains double-stranded beta-helix domain	1	2	ATGAAAATCACTCAATGGAATAAAGCGGATTTTAGCCCCAAAGAAGTAAAAATCAATGTTTTAATCGATGATGAGCACAGCAAGGAAATTCAAATTTTACTTGCTAAAGATAGCGTGATGAAAGAGCATAAAGCACCCTTTGCTATCCGCGTGCAAGTTTTAAGTGGTAAAATTTGGTTTGAAGTAGAAAATGAGAAATTTGAATTCAATACTTTAGATATGATAAGCTTAGAAGCAAATGTGCCTCATTCTTTAGGAGGATTAGAAGATTCTGTGATAAGACTTAGTTTAAATAAACTAGATAAAGTCCAAAGAGTAAATGCAGTGCTTAAAAAACCTTGA	1C03,1C06,1C07,1C02,1C08,1C01,1C04,1C05,1C10,1C11,1C12,1C13,1C14,1C15,1C16,1C17,1C18	1C09	-
hypothetical	Function unknown	-	1	2	ATGAAAATGACAGGATTGGAAAACTTATACAAAGATATAAAAAATAAGCAGATGACTTATTGTATATTTAATTATACACACAATAGAATTGAATTGGAAATAATGTTTGATATAAACCCAAAACCATTTAAATTGCTTATAATTAAAAAGTATTCTAATAAAACTTTGTTGCTAGATATTTTAAATGGCTTTAAGCTAGATATATTTCTTTCAAAAGAAAAATATCAGATATTATTAGATATATTAGATATAAAAGGTGGTGGCGCGACTCCTTTTAGCACAAAGAAATTTTTTGAAGAATTAAATAGCGCAATTCCATCTGCAATTGTGCAATATGATTTAAATAGTAATTTAAGACATATCATTTCTCAAATAAAAAATTTTGAGGATGCTGATTTG…	1C03,1C06,1C07,1C08,1C01,1C04,1C05,1C09,1C10,1C11,1C12,1C13,1C14,1C15,1C16,1C17,1C18	1C02	-
hypothetical	Function unknown	ATPase (AAA	1	2	TTGAAAGTATTAAATTTTTTTTACGAAAATCATCCCAAATTTGAAATAAGCTATGAAAGAAAGGTACAAATTCCTCTTTGTAATATCATCATCAAAGGGCCAAAATTTAGCGGTAAAAAAACCTTGATTTTTAACTATTTATCCCAATTTAAGCCCAATGAAATTTTATTTTTAAATTTGTATGATACTCGTTTTGAAAACCAAAGCTTAGGGCATCTTTCAAATTTTTTAGAAAAAAATGTCCAAATAAAATTCCTTTGCATATATAATGTCGAATTTGCCTTAAATTTGCAAGATATTAAAATTCCTATCATCATAAGTACAGATAAAAAAGATTTGCATATCGAAGGATTTCAAGAGCTTGAGCTTGATTATTTTGACTTTGAAGAGTTTGTAAGT…	1C06,1C07,1C08,1C01,1C04,1C05,1C09,1C10,1C11,1C12,1C13,1C14,1C15,1C16,1C17,1C18	1C03,1C02	-
hypothetical	Function unknown	Anti-sigma-28 factor, FlgM	1	2	ATGATCAATCCTATACAACAAAGTTATGTGGCAAATACCGCATTAAATACAAATAGAATAGATAAAGAAACTAAAACAAACGATACTCAAAAAACGGAAAATGATAAAGCGAGTAAAATCGCAGAGCAGATTAAAAATGGTACTTATAAAATCGATACAAAAGCTACGGCTGCTGCGATTGCTGACTCTTTAATCTAA	1C03,1C07,1C02,1C08,1C01,1C04,1C05,1C09,1C10,1C11,1C12,1C13,1C14,1C15,1C16,1C17,1C18	1C06	-
hypothetical	Function unknown	-	1	2	ATGCAAATTGATGCGAGCAAAAATCAAAGTTTTTCAATGGACTATACAACAAAAAGTGGCAAACACCTAGCCTTGTCTATGTATGATAATCAAAGCTTAAGTTATAGCAATGATGAAGAAGGTAAAAGTCTTAATCTTAAACGCCAATATGGTTTTAGCTTCACTTTTGAAGGCTCTAAACTCACCCAAGCTGATCTTGATGAGATAAAAAATGCAATGAAAGAAGTCGAACCCATGATAAAAGACTTTTTGGCAAATTCTAAAGTAGGAGAATTAAAACCAAAAGAAATCATAGAATCAGCAATGCAAATGGCAAATGTATTGCCAACGCCAAATGATGAAAACCATCAAAATGCTATCATGAATAATTTTACAAATAAACTTAGTGATTTACTCAAA…	1C03,1C06,1C07,1C02,1C08,1C01,1C04,1C05,1C10,1C11,1C12,1C13,1C14,1C15,1C16,1C17,1C18	1C09	-
hypothetical	Function unknown	-	1	3	ATGCATAGTGCTGCTTCTTGGGATATACCAAGATATTGGAGTGGATATAATATATGGGTAGCAAGAACAGAGAAAGGCACGAAATATCTCCGTGAAATTTTAGAACCTAGAATTTATAACAAATACAAAGATTTAGAAGTAGAAATTGATGATAAGGGTAGTGTGCTTAGGTGGATTGGAGAGATTAATAGATGA	1C03,1C01,1C04,1C05,1C10,1C12,1C14,1C15,1C16,1C17,1C18	1C02,1C08,1C11,1C13	1C06,1C07,1C09	-
hypothetical	Function unknown	COG1579 Zn-ribbon protein possibly nucleic acid-binding	1	2	ATGAATAAATATCTCGAACAATTAGTGCTTTTATCAAAAATAGATCAAGAAATTGACAGCTTTGAACCGAAGATGGAAAGTATTAGCAAGACTTTAAAAGATGCTGAAAATAAGATTGCTAAATTTAATGTTGAATTAAATAATTTAGAAAATGAAATTCAAGATGTAGAAAATCAAAAAGTTCAAAATAATGCTCATATTTCAGAGTTTTCAGCTAAAATCAAAGAGCTTTCTAAAAAGAGTGGAGCTGTTAAGACAGAAAAAGAAGCAAATGCTTTAAAAATCGAAGAAGATATCGCTAAAGAGCAGCTTGATGCGGCTAATGATGAGATTGTTCGTTTGGATAAAATTTTAGAAAATAAAGAGCTTTTCAAAAAAGAACTTTTGGAAGAAAGAGCA…	1C02	1C03,1C06,1C07,1C08,1C01,1C04,1C05,1C09,1C10,1C11,1C12,1C13,1C14,1C15,1C16,1C17,1C18	-
hypothetical	Function unknown	-	1	3	ATGCTAGATGATGATTTTTTAAAAGAAAAGCAAAACATACGCCAGAAAATGCTTAAATTTTCTCGCGCTGTTAATCAAGGTAAGCCTTTAGATGATGATTTAAAAGAAGAAATCTCTAGTGATGATATTTTAAGACGCCGCTTTAAAAAACGCTCAAATCATTTCTTGGATGAAACAGAAGAAGACTATAAGTTAGAATATACAAAAAAATCAAATATATACTTAAAAGAAGATTTGATAAATGTTAAATTGGAAGAAAAGCAGTCTTTAGCTAAAAAAATTTTTTCCAAAATAAAAGAAAAAAACAAAAATCAAGAATCAAAAAAGAAAAAAACAAAAAAACTTTTTTCTTTTCTGAAAAAAAAAGAAATTCAAGGTATACAAAATAAAAACACACAC…	1C07,1C02,1C08,1C01,1C04,1C05,1C09,1C10,1C12,1C13,1C14,1C15,1C16,1C17,1C18	1C11	1C03,1C06	-
hypothetical	Function unknown	-	1	2	TTGGCAAGTGATAATTTAAAACAAGTTATTATCAATGTTTCTGCAAAGGATTTCATTGTTAAATGCAGTGGAGAATTTGCAAATTTTTTAGAAGATGATATTGCTCTTATTTCTGGTGGGACTAAAAAAATAGAATTAAAGCGTTTCGTCGATGCTTTTGTAAAAAAAAGCTATGAGAATTATATCTTAGAAAGAGAACTTAAAAAACTTATAAAAGCGATCAATGAAGAACTCCCTGTAAAATGA	1C03,1C06,1C02,1C08,1C01,1C04,1C05,1C09,1C10,1C11,1C12,1C13,1C14,1C15,1C16,1C17,1C18	1C07	-
hypothetical	Function unknown	hmm pf06835	1	2	TTGGCTATAAGAATTTTTGGAATTTTGATCGCTCTTTTTACTATTACTTTTACAATTTTAAGTTTGCAAGATCCTTATTCTTTAAATATTAAATCCTATGCTTTAAATTTTAAAAATATCGAAGCTTCCGATTTAAATGCTTACGAGCTTAATGCAAGCAATGTAAAATCATACTATAAAGCGCAATCTTGGGCGCGTTATACAGACAAAGATGAGTTTGATAATTTTGTCAATTTTAATTTGGATTTTAATTTAAGTGCAAATAAATTGGAACTTAAAGGCAAGGAGATGGATAAGGTTTTGCTTGAAGGCAATGTTACCTACATAGGTTTAAATAATACAAAAATTTTTGCTGATAAAGTAGAGTATGCGCCTAAAAATAAAATTTTAAGCACCAAT…	1C03,1C07,1C02,1C08,1C01,1C04,1C05,1C09,1C10,1C11,1C12,1C13,1C14,1C15,1C16,1C17,1C18	1C06	-
hypothetical	Function unknown	Fusaric acid resistance protein-like	1	2	ATGAGTAAAAGAAAAATTTTAAAACAACAATGTAAAGAAATCATACAACTTAATCCAACCGAAAGAGTTTGGCAAATGCCTTTTTTCTTTGCCTTAGCAGTTGGATTTGCGCTTAGTATTGCTGCATATTATGATCGTATGGACTTAGGATTAATTGCTATAATAGGAATCATGGCTTTTGTTTATACAACCAATACACCTATGTATCATAGAATGGCTGTTACAATGTGCTGCTCTTTTGGTTTGTGTTTGTCTTTTTTAATAGGACTTTGCACGCATTTTTTTCCTGCATTCTCTCCGCTTGTAGTTGGCTTAGTAGCTATGGCTAGCTCTATTTTGATACGCTATTATAATATAGGCGCGCCAGGATATTTTTTCTTCGTTTTTTCCTGTTTACTA…	1C03,1C06,1C07,1C02,1C08,1C01,1C05,1C09,1C10,1C11,1C12,1C13,1C14,1C15,1C16,1C17,1C18	1C04	-
hypothetical	Function unknown	-	1	3	GTGAGAATAATATTTTTTTTAGTTTTTGTTTGTCTGAGTCTTTTTGCTCGAAGTGAAATTTCTGTTTTTGATGGTCAAGATGAAAATATGCAAAGAGAATTGCAAAAACTTCCAAAAGAGGAACAGCAAATCTATCAAAATATCGCTCCAAGTGATGAAAATTCCGATTTTGATAGTAATATATATGATCCTTTTATACCTCAAAGTTCATTAGTTCTTACTACTGATGATTATGTTAATAAAGTATATGTTGGAGAAGTATTTCCCATAGTTCTTCATGCTAAGATTACAGAGGATACAAATTTTGATTTTAACATCACTTTGCAAAAAAGCAAGGACTTGATCTTTTTAAATCCTGATTTAAAATGGGAATATATTAAAGGCGATTATAGGGCTGTT…	1C06,1C07,1C02,1C01,1C04,1C05,1C09,1C10,1C11,1C12,1C13,1C14,1C15,1C16,1C17,1C18	1C08	1C03	-
hypothetical	Function unknown	Uncharacterised protein family (UPF0153)	1	2	ATGATATTTAATAAAGATTTTTCTTATGGATTTAATGAAAATGCTTGTCAAGAATGCGGTGGAAAATGTTGCACAGGAGAAAGTGGAAATATTTTTGCAAACAAGGAAGAGTTAAAGGCTTTGAGAGAGCATTTGCAATTAGATGAAAAAGAATTTGCTTTGAAATATTTAAAAAAGGTAGGCTTTAGAATGAGTTTTAAGGAAGTTGAATTTGAAGATGGATTTGCATGTATTTTTTTCGATAAGGAAAAAAGAAATTGCTCTATTTATGATTTTCGTCCGAAGCAATGCCGCACCTTTCCTTTTTGGGAATATTTTAAAACACATCAAGAGGAGCTAAAAAAAGAATGTATAGGAATTTGTTATTTGTCTTAA	1C03,1C07,1C02,1C08,1C01,1C04,1C05,1C09,1C10,1C11,1C12,1C13,1C14,1C15,1C16,1C17,1C18	1C06	-
hypothetical	Function unknown	-	1	2	ATGAAGATAATTTTACTAACAATTTTAAGTTTTCTTAGCTTATGGGGCTTGAGTTTTGATGAGCTTATATATAAAAATGAAGTTAGAGCGAGTTTTGATTGTTCTAAGGTTAAAAATAATGGCAAAAATGATGATGAGTTAATCATATGCAATAAAATAGGCGCTATTAATGAATTTGAAAATAAAAAACTTGCTTTGATGGATAATATCTTTATAAGTTTATATCAAGAGCTTTTAAAAAATGCAAATGAAATTATAAAAGAAGATTTTAAATTGGTTGTGAAAAAAATGTTTAGAGAAAGAAAAAATTGTGCCAAAGTTATATCAAACGATCTTTTGCAAGCAGATCAAGATCCTCAATCGCCTTTTGTTTACAAGACTGATTGTATAGAAAAAACT…	1C03,1C06,1C07,1C02,1C08,1C01,1C04,1C09,1C10,1C11,1C12,1C13,1C14,1C15,1C16,1C17,1C18	1C05	-
hypothetical	Function unknown	-	1	2	ATGCATGGAAAAATAGCTATATATATGGATTCCACAGGGCGTGGAACTGTAACGAATTCAGCAAATACTTTTTTTGACTTTAGTCGTCAAATTTGGAATGATAAAAAAAGTATGCCAAGTGTTGGGATGCTTGTTGAATTTCGCACGCTCTCTAGTGATAAAAAGTCTGAAAACGGCGCTCCTGTGCCTGTAAGCAAAACTATCACAGGGATAAAACCTTCCAAATTTCAAGAATTTAAAGAGGGTGATTTTATCACTGAACATGATTTTTGGAAAACCGATAGTGATGATGAGCTTGAAGATTTACAAAATTCTCGCAGAAGTGCGTATATTACAGAACTTTATAGAAGCATTGATTTTGATTCTATAGAAAAAATTCCCTTATCTTTTACTATTCCT…	1C17,1C18	1C03,1C06,1C07,1C02,1C08,1C01,1C04,1C05,1C09,1C10,1C11,1C12,1C13,1C14,1C15,1C16	-
hypothetical	Function unknown	-	1	2	ATGAATAAAGCAATACTACTTACCCTTATTTGTTTATTTTTTACAGCTTGTGAACAAACCAAAAGTGTAGAATACTACAAAGCTCATCCCGAAGAAGCCAAAAAAAGAAGTGATGAATGTCGTTTGAAATCTATCATCAGTCAAGATTGTGTAAATGCTCATAGCGTTGCTATCCCAAAAGAAGATTGGGATGAAGGCCATGATACACAAACAAGATAA	1C06,1C07,1C02,1C08,1C01,1C04,1C05,1C09,1C10,1C11,1C12,1C13,1C14,1C15,1C16,1C17,1C18	1C03	-
hypothetical	Function unknown	-	1	2	ATGAGCTTATTGAAAAATAATATTCAGCTATTTGTTTTATTGAGTATTTTTGCATTTTTATTTTTTTGGCAAAAATTTGCTTGGGTTTCGCTTTTTTTAATCCCTATTTTTTTAGCATTTTTTTTGGAATTTTTTTATTTTTTAAGGCTTAGAAAAAATATCATAAAAGAAGCAACGATGATTAAAGATAGTTTGATTTATCGTGTGAGTGCGGGAGATTTTTATATCTATAGCTTGAGTTTTTTTATGGCCTTGTTTGCACTTGCTTCTTTGTTTTTAAATTTGATCAGTTTTGAAAGACAAGATGGATTTTTTTTGTTTGTGCTCTTGCCTTTATTTTTATTTTTTTTCAAGCAAAAACTTCAGTTGCAGTTTTTAGATAATGCTTATAATGATTTT…	1C03,1C06,1C07,1C02,1C08,1C01,1C05,1C09,1C10,1C11,1C12,1C13,1C14,1C15,1C16,1C17,1C18	1C04	-
hypothetical	Function unknown	-	1	2	ATGACAGCATATTTGCATATAGGAACACCAAAAACTGGAACGACAAGCTTGCAAAATTTTCTTATTATAAATGAAAATAAAGTGTTAAATCAAGCTTATATTTATCCAAAAAGCCTTAGAGTGGCAAATAGGCATTGGGCTTTGGTAGATATGGTTTTAGAACTAGTTCAAAAAGAAGATATTTTGCAAAAAGAGAGTATTTTAAGCTGTATTAAAAACGAAAGACTTCTTAGAGCTATAGAAAATTTTAAAAGCGAAAGTGCTTTACATAAAGATAAAAAATTTATTTTTTCAGCTGAGGGTATAGTTTGGGATTTTTCTACCAAAAAACATGTAGAAATTTTAGAAAAGATTATGAGAGAGTTAGGTTTTACTCAAATTTATATTATTGTGTATTTT…	1C02,1C01,1C05,1C11,1C12,1C13,1C14,1C15,1C16,1C17,1C18	1C03,1C06,1C07,1C08,1C04,1C09,1C10	-
hypothetical	Function unknown	-	1	2	ATGACTATAAATTCGGCAAACCCTTATCAAAATTTGGCCCTATCCAATCCTTTACAAAATAGCCAAGCTTTGAATTTAATCAAAGATAAAAAAGGTTCAAATTTAGAAGAAAATGAAAACAATTTAGAAAATTTAAATTATATTTTTAACACCACTTCTTATGCAAGTGAATTTAGCTTTAGGATAGACGAGAAAGGTTTTTTTGAAAAAGATTTAAATAAAATCGCTAATATACCTGAATCTTATAATATCAACATCAAAAGTGTTAGAAATATAGCCAAAGAATTAACAAGACAAGATGCAACTTTAAATTATAACAAAATAGACCTACCCTATCTTTTAAACAGCTATTATAGCTCGCTAAAGTCTGTCAATTTAGAATTTAGCGAAAATGATAAT…	1C03,1C06,1C07,1C02,1C08,1C01,1C04,1C05,1C09,1C10,1C12,1C13,1C14,1C15,1C16,1C17,1C18	1C11	-
actP	Function unknown	Belongs to the sodium solute symporter (SSF) (TC 2.A.21) family	1	2	ATGAAAGTCTTTATATTTTTAAGTTTAATCTTTAATTTAGCCTTAAGCGCCGGTTTTGATCTAGGAGAAGTTCATCAAAAACCTATAAATATAACTGCTGTTAGTATGTTTTTAGTCTTTGTTTTAGCTACTTTGTTTATCACCTATTATTCTAACAAAAAATCCAAATCCAAAAGTGGATTTTATACCGCCGGAGGAAATATCACAGGAATGCAAAATGGTGTAGCTATAGCGGGGGATTATATGAGTGCGGCAAGCTTTCTTGGAATTACCGCTTTAGTTTTTACTAATGGCTTTGATGGGCTTATTTATTCTATAGGATTTTTAGTGGGTTGGCCTATTATTTTATTTTTAATTGCAGAAAAATTTAGAAATCTTGGCAAATTTACCTTTGCAGAT…	1C03,1C06,1C02,1C08,1C01,1C04,1C05,1C09,1C10,1C11,1C12,1C13,1C14,1C15,1C16,1C17,1C18	1C07	-
hypothetical	Function unknown	-	1	2	ATGTCTATTTTAGTAAATGCTGTAGATACTTTTTATTCTACTAAAAATGAAGCTGTATTTTCAGCTTCTAAAAGTGAAAATATAAAAAGAAATGTCGCAGATTTTAATACTGATAATAATACAAAAAATTCCGTGTATTTTTTTAGTGATGATAAAGAAATTTCTTTGAATTTAAGCAATGAAAGCATGGAACTTTTGACAAATCATTTTAGCGCAAATGATTTTTTAAAACTTTCTAATGGAAATATAGGCTTAAGCGGAAAAGCAGCCGCTTTTGTAGAAGGCTGGTATAAAGATATTATGATAAATAGAAATTTTTTAAATGCCGATAGGGATAAAAATGGCAGAATAGAAAATAACGAGCATTTATCTTTAAAAAATTCAGTAGAAGATGTCGCA…	1C06,1C07,1C02,1C08,1C01,1C04,1C05,1C09,1C10,1C11,1C12,1C13,1C14,1C15,1C16,1C17,1C18	1C03	-
resA_2	Energy production and conversion+Posttranslational modification, protein turnover, chaperones	Thioredoxin-like	1	2	ATGAAAATTAAAAAAGTATTTACACTAGCTATACTCTTGAGTTTTTTTGTTGCTTGTAGCAATGATAAAGAAAAAGATCAAAGTGATATGAATGCAAGCGTTCAATCAAGCTTAAGTCAAAGTGAGAACTTGAGATTTAATCTCAATTTAATAGACGGAAATTCAATTTTTATAAAAAAAGATAATGAAAATTTAAATTTTGCTGATGGAGATAAAGCAACTTTGTTTGTGTTTTTTACTACTTGGTGTTCCCCTTGTATTGCAGAGATTCCGCATCTTAATAAGCTTCAAGAAAAATATGAAGAGCAGTTTAATATAGTGGGTGTTTTACTTGAAGATAAGAGTGATGAGGAGCTTAGAGCTTTTGCTCAAAAAAATCAGATTTTATATAAAATAGCC…	1C06,1C07,1C02,1C08,1C01,1C04,1C05,1C09,1C10,1C11,1C12,1C13,1C14,1C15,1C16,1C17,1C18	1C03	-
hypothetical	Energy production and conversion+Posttranslational modification, protein turnover, chaperones	COG0526, thiol-disulfide isomerase and thioredoxins	1	2	ATGAAAAAGAAAACGATATTGTCATTTTTTATTATTATAGGTTTTTTTATAAACGCTTGCTCGCACCAAGAAGACATACAAAATGATTTTATGTTTGAAGAATACAGCAAAGGCGATAAGATTGTATTAAATAGCGTAAATGGAGGAGCTAAAACCTTAATTCGAACCGATAAAGGCTTCATTGTTGAAGGCGAGGAAGATAAAGTGTTGATGATTGATTTTTTTGGAACTTTTTGCGCTCCTTGCAAAGAAGAAGCTTTAGAGCTTAGCAAACTTTGGAAAAATAACTCAAATAAATTTATTATCATGGGGCTAACACATTTTGAAGATGTAAGTGATGAAACGGTTAAAAAATTTGCTGATGATTATGGAGCTTATTATTTCTTAAGTAATGATTCG…	1C03,1C06,1C02,1C08,1C01,1C04,1C05,1C09,1C10,1C11,1C12,1C13,1C14,1C15,1C16,1C17,1C18	1C07	-
ccpA	Energy production and conversion	Cytochrome	1	2	ATGAAAGTCAAATCGTTATTGATTGCATCATTAGTTGCTTTTTCAAGTTTAAATGCTCAAAGTCTTATAGAAGAGGCTAAAAATTCAGGTTTAGTTGCCTTACCAAAAGATCAAAAAGGCGTGGATGAGATTTTGAAAGCAAATGGAGTAAAGGCTACTGAATTTACTCTTGATAAAGTTGAGCTTGGTAAAAAACTTTATTTTGAGCCTCGCCTTTCAAAAAGTGGAATTATTTCATGTAATACCTGTCACAATCTAGGACTTGGTGGAGCTGATGGTATTAGTGCGGCAGTGGGACATAAATGGACTGCAAACCCTCATCATTTAAATTCCCCAACTGTATATAATGCTGTTTTAAACACGACTCAATTTTGGGATGGGCGTGCAGGAACTTTAGCG…	1C03,1C06,1C07,1C02,1C08,1C01,1C04,1C09,1C10,1C11,1C12,1C13,1C14,1C15,1C16,1C17,1C18	1C05	-
prpC	Energy production and conversion	also catalyzes the condensation of oxaloacetate with acetyl-CoA but with a lower specificity	1	2	ATGAGTATAAGTGAAGCAACTAAAAAAACGGGTGGATTGGCAGGAGTTATCGCAGGACAAAGTGCAATTTGTACTTGCGGGCTTGGAAATGGACTAAATTATTATGGTTATAGCATAGAAGAGTTAGCGCAAAATGCAGAATTTGAAGAAATAGCTTATTTACTTCAGTTTGGAGAATTACCCAACGCAAAAGAATTGGAAAATTATAAAGAAAAAATCATTGCTCAAAGAGCTTTGAGTGAGAATTTAAAAAACGTTTTAAAAGCTATACCTAAAGAAGTTCATCCTATGAATTTGATGCAAACAGCTGTTGCAGCATTGGGAGCTTTAGAGGGTGAAAATGAGGATTTTAGCGATCAAGATGAAAAAATCATCAGACTTTTAGGAATTTTACCGAGC…	1C03,1C06,1C07,1C08,1C01,1C04,1C05,1C09,1C10,1C11,1C12,1C13,1C14,1C15,1C16,1C17,1C18	1C02	-
oadA	Energy production and conversion	PFAM biotin lipoyl attachment domain-containing protein	1	2	ATGGCTAAAAAATTTATAGATGTTATGGATACAAGTTTTAGAGATGGTTTTCAATCTGTTTACGGGGCTAGAGTCTTAATGCAAGATTTTTTTCCAGCAGTGGAAGCAGCTAAAGAAGCAGGGATAACTCATTTTGAATTTGGAGGTGGAGCAAGGTTTCAAAGCCTTTATTTTTACCTTAATGAAGATGCTTTTGAAATGATGGATAAATTCCGTTCGATTGTTGGAAAAGATGCGAATTTGCAAACTTTAGCAAGAGGTGTAAATACTGTTACTTTGGATACAGGAAGTAAAGAGCTTATTGATTTACATGCCAAGCTTTTTGCTAAGCATGGCACTACAACAATTAGAAATTTTGATGCTTTAAACGATGTAAATAATCTTAAATTCAGTGGAGAA…	1C06,1C07,1C02,1C08,1C01,1C04,1C05,1C09,1C10,1C11,1C12,1C13,1C14,1C15,1C16,1C17,1C18	1C03	-
hypothetical	Energy production and conversion	Small subunit	1	2	ATGGCAAAGCTTAGCAATGAAGAATTAAAAAATATACTTGAAGATCGCATTAAAAAACTTGAGAATTCTACTTTAAAAGAGGATAAGGTTATCAATGAAGAAAGCGTAAAGGCTCTTGCTAAGCATTTATCTTTGGGAAATGAAATTCCAGCTCTTGCGCAAAAGTTTTTCGAACTTGCTCCTAAGACTAAGGTTGTTTGGCTTCATCTTTGCGAATGTACAGGTTGTAGTGAGAGTTTATTGCGTGCGGATTTACCAAGTTTTGATGAATTAGTTTTTGACTTTTTTTCTTTAGAGTATCACGAAACTTTAATGGCAGCAAATGGGACAAAAGCTGAAGAACTTTTAGAGCATGTTTTAAAAGAAGACTTTGTTTTAGCGGTTGAAGGCGGTGTTGCA…	1C15,1C16	1C03,1C06,1C07,1C02,1C08,1C01,1C04,1C05,1C09,1C10,1C11,1C12,1C13,1C14,1C17,1C18	-
dsbI	Energy production and conversion	Required for disulfide bond formation in some proteins. Part of a redox system composed of DsbI and DsbL that mediates formation of an essential disulfide bond in AssT (By similarity)	1	3	GTGAAAAATTTATATTGGTTTGTTTATTTTTCTAAATGGCAAGATATGCGTAATCCTTGGTTTATTATGAGTATTATAATGATAAGCCTTGTTTTAATAGCGCATTTTTTATTTCAAGAGTATCTTTATATGAGACCTTGTGAACAATGTGTTTATATAAGGTTAGATATGTTAATTATAGCTTTAGGAGGCATCATTGCGCTGATAAATCCTAAAAATACCATTATTAAAATCCTTGCCTATACTTTAGCTTTTTATGGAATTTGGCTTGGATTAGAACATTCGTTGAATTTAAATCGCATTCATGAAGCTATTAGCACGGAAAACCCTTTCAGTGGTGTTAATGGATGTCGCGATATTCCACTCTACCCTTTTAATCTGCCTTTACACGAACGGTTT…	1C03,1C06,1C07,1C02,1C08,1C04,1C09,1C10,1C11,1C12,1C13,1C14,1C15,1C16,1C17,1C18	1C01	1C05	-
vldW	Energy production and conversion	iron ascorbate-dependent oxidoreductase	1	2	ATGAATTTACCTGTACTTGATTTAAAGATTTATGAAAAAGACAAAAGTGCCTTTCTTAAAAATCTAAGAGAAGTTACTTCAAATGTAGGTTTTTTTTATCTTATCAATCACGGTATCGATAAAAATTTAAATGAAAAATTATTTAAACTTAGTAAAGATTTTTTCAATCTTCCTAGAAGCTCTAAAGAACTTATTTCCATGGTGCATTCGCCTCAATTTAGAGGTTATACAAGCGAAGGCTTTGAATATACTGCTGGAGAAAAAGATTATAGAGAACAAATTGACATAGGCACAGAAAGAAAAGCTTTAAAATGGGATTTAAATTCGCCCCTATGGCAAAGATTAGAAGGTCCAAATTTATGGCCTGATGAAATTCCTGAACTTAAAGAAATATTTTTA…	1C03,1C06,1C07,1C02,1C08,1C01,1C04,1C09,1C10,1C11,1C12,1C13,1C14,1C15,1C16,1C17,1C18	1C05	-
atpB	Energy production and conversion	it plays a direct role in the translocation of protons across the membrane	1	3	ATGAAAGATTTATTTTTATTCAGTTCTTTACTTGACTCAAGTCATACTTTTTCTTATTTTTTTCATTTAGGTTTGGTAGCTTTGATTGCTGTCATTTGTGCTTCAATGGCTACTCGTTCTATGCAACTTGTTCCACGCGGTATGCAAAATTTAGGTGAAGCGTTTTTAGAGGGTGTTTTGTCAATGGGACGCGACACTATGGGAGATGAAAAAGGTGCGAGAAAATATCTTCCTCTTGTAGCAACCTTGGGAATTATAGTTTTCTTTAGTAATATCATCGGTATTATACCAGGCTTTCATGCTCCAACAGCAAGTTTAAATTTAACACTTTCTTTGGCTATTATTGTATTTGTTTATTATCATTTTGAAGGAATTCGTACTCAAGGTTTTATAAAATAT…	1C03,1C06,1C07,1C02,1C08,1C01,1C04,1C05,1C10,1C11,1C12,1C13,1C14,1C15,1C16,1C18	1C17	1C09	-
lldP	Energy production and conversion	L-lactate permease	1	2	ATGTGGCAACAAATTTATGATCCGTTTAATAGCATTTGGCTCAGTGCCTTATTTGCTTTTTTACCTATTCTTTGCTTTTTAGCTTGTTTGGTATTTTTCAAGTTAAAAGGTTATCAAGCGGGTTTTTTAACCGTGGTTTTGGCAAGCGTTATAGCTTTATTTGTTTATGATATGCCTTGGAATTTAGTAGGTGCTAGTTTTGTACAAGGCTTTACAAATGGTATGTGGCCTATAGCTTGGATTATTATCGCGGCTATTTTTCTTTACAAACTCTCTATCAAATCAGGTTCTTTTGAAATCATTAAAAAAAGCGTGATGAGCATCACTCCTGATCACAGAATTCAAGTGATTTTGATAGGTTTTTGTTTTGGTTCTTTCTTAGAAGGTGCTATAGGTTTT…	1C02	1C03,1C06,1C07,1C08,1C01,1C04,1C05,1C09,1C10,1C11,1C12,1C13,1C14,1C15,1C16,1C17,1C18	-
hypothetical	Energy production and conversion	Belongs to the cytochrome P450 family	1	2	ATGAGTCAGTGTCCATTTTTTCCCAAACCCTATAAAAATAAAGCTTCAACACTTTTAACCTTTTTATTAAAACGCAGATCATGGCTTGATGGTCTTTATGAGCGTAGCTATAAAATGCAAACAGGTTATGTAAAAATGCCAAATTTTGATCTTTATGTGATCAACGATACTAAAGAAGTTAAAAGAATGATGGTTGATGAGGTTAAAGAATTTCCAAAAAGTGCATTTTTACATGAGCTTTTAAGCCCTCTTTTAGGGGAGAGCATTTTTACAACAAATGGTGAGGTTTGGAAAAAGCAACGCGAACTTTTACGCCCAAGTTTTGAAATGACTCGTATTTCAAAGGTTTTCAATCTCATGAGTGAAGCAGTAAGCGATATGATGAAGCGTTTTGAAAAA…	1C11,1C17,1C18	1C03,1C06,1C07,1C02,1C08,1C01,1C04,1C05,1C09,1C10,1C12,1C13,1C14,1C15,1C16	-
napH	Energy production and conversion	Ferredoxin-type protein, NapH MauN family	1	2	ATGAGGTATTTAATCGCTAGACGCATCGTTCAAATCGGAATTTTAGCTCTTTTTAGTTTTAAGGCTACGGATTTTATCTTAAAAGGAAATTTAAGTTCTTCTAGGCTTTTTGATACCCTGCCTTTAAGTGATCCTTTTGCAGTGATTCAAATTTATTTAGCAAGTTTTAGCATAGATTTAATGGCACTTATGGGAGCTTTGATCGTTTTAATTCTTTATGGAGTTTTCTTAGGTCGTGCTTTTTGTGCTTGGGTATGCCCTGTAAATTTGATTACTGATTTTGCTGCCTTTGTTCGCTCTAAAATGGCTTTTAAACAGAGTAAGGTTTTAATCTTAAGTAAAAATTTAAGATATTATATTTTAGCTTTGAGTTTAATTCTTTCTTTTGTATTGTCTTTG…	1C03,1C06,1C07,1C08,1C01,1C04,1C05,1C09,1C10,1C11,1C12,1C13,1C14,1C15,1C16,1C17,1C18	1C02	-
napG	Energy production and conversion	TIGRFAM MauM NapG family ferredoxin-type protein	1	2	ATGAAAGATAGAAGAGAATTTTTTGCTAGTGCTTTTAAAGGTTTGTGTCTTTGTACTGCGGGTGGATTTTTGGCAAATTTAAGCTTAAAGGCTGACGATGATTACGCCTTGAGGCCACCAGGAGCTGAAGATGAGGCGAGATTTTTAAGCAAATGTATTCGTTGTGGTTTGTGTGTAAAAGCCTGTCCATACAATACTTTAAAACTTGCTACTTTGTTAGATAGTGCAAAAAACGGAACTCCTTTTTTTAAGGCTAGAGAAATTCCTTGTTATCTTTGCAAGGACATACCATGTATTAAGGAATGTCCAACCGATGCTTTGGATAAAAAACATTTAGAGCAGGGTATAGAATCTTTAAAAATGGGTATTGCGATCGTAGATAGTGCTTCTTGTGTAGCG…	1C06,1C07,1C02,1C08,1C01,1C04,1C05,1C09,1C10,1C11,1C12,1C13,1C14,1C15,1C16,1C17,1C18	1C03	-
napA_1	Energy production and conversion	nitrate reductase (NAP). Only expressed at high levels during aerobic growth. NapAB complex receives electrons from the membrane-anchored tetraheme protein NapC	1	2	ATGGGTTATAGCGAAGATGATACGCTTTTTGATGTTTTATTTGCCAATAAAGAAGCAAAAAGCTTTACTTCAAATGATGCTGTTATGAAAGATTATGACAATAGTGAAGTTAAGGGTGATGAAAGAAAAATTCAAGGCAGTGATGGAAAAGAATTTAAAGGATATGGCTTTTTTGTTCAAAAATATCTTTGGGAAGAGTATCGTAAATTTGGTTTAGGCCATGGTCATGATTTGGCTGATTTTAACACTTATCATCAAGTAAGAGGTCTAAGATGGCCAGTGGTAAATGGTAAAGAAACACAATGGAGATTTAATACTAAATTTGATTATTATGCCAAAAAAGCTGCTCCAAATTCAGATTTTGCTTTCTATGGTGAATTTAATAAAATGCTTACCAAT…	1C06,1C07,1C08,1C04,1C09,1C11,1C12,1C13,1C14,1C15,1C16,1C17,1C18	1C03,1C02,1C01,1C05,1C10	-
napA_2	Energy production and conversion	Belongs to the prokaryotic molybdopterin-containing oxidoreductase family	1	2	GTGGCGAATACATTTGGTTATGGCGCTATGACAAACCATCTTGGAGATATTCAAAGAAGTAAATGTATTATTATTATTGGAGCAAATCCAGCAGTAAATCACCCTGTAGGTTTTAGACACTTCTTAAAAGCAAAAGAAAAAGGTGCTAAGCTTATCGTTGTAGATCCTAGATTTACAAAGAGTGCAGCAAAAGCAGATATTTATGCAAGAATTCGTCCAGGTACTGATATTGCTTTCATGTATGGAATGTTAAAAATCATTTTTGATGAAGGTTTAGAAGATACAAAATACCTTGATGAAAGAGTTTTTGGTATCGATAAAATTCGTGAAGAAGCTGCAAAATGGACTGCTGAAGAAGTAGAAAATGTAACAGGAATTTCTAAAGAACTCCTCATTCAA…	1C03,1C06,1C07,1C02,1C08,1C04,1C05,1C09,1C10,1C11,1C12,1C13,1C14,1C15,1C16,1C17,1C18	1C01	-
icd2	Energy production and conversion	Isocitrate dehydrogenase	1	2	ATGCAAGTTACTTACACTTTGACAGATGAGTCTCCAGCACTTGCGACCTATTCGTTTTTACCTATAGTAAAAGCTTTTTTAAGCAAGGCGCATATAGGAGTAAAAACTTCTGATATTTCGCTATCTGGAAGAATTTTAGCTACTTTTAGTGAGTATCTAAAAGAAGATCAAAGATGCGAAGATGCTTTGGAGCTTTTGGGTGAGCTCGTAAAAAAATCAGATGCAAATTTAATCAAAACTCCAAATATTTCAGCTTCTATTCCACAGCTGAAAGCTGCTATTAAAGAATTGCAGGAAAAGGGTTATATGTTACCAAACTACCCAGACGAACCAAAAAACGATGAAGAATTTCAAATAAAAGCAAAATATCAAAAAGTTTTAGGTTCAGCGGTTAATCCT…	1C08,1C04,1C09,1C11,1C12,1C13,1C14,1C15,1C16,1C17,1C18	1C03,1C06,1C07,1C02,1C01,1C05,1C10	-
yfdE	Energy production and conversion	L-carnitine dehydratase bile acid-inducible protein F	1	2	ATGTTACCTTTAGAAGGAAAACTAGTTTTAAGTATAGAACAAGCAATAGCAGCACCTTTTTGTACAAGGCAATTGGCAGATTTGGGAGCTAGAGTTATTAAAATCGAAAAACCTGAAGTGGGAGATTTAGCAAGAGGATATGATAAAAGAGTAGATGGCATAGCTAGTCATTTTGTATGGGTAAATCGTAGCAAAGAAAGTTTGGCTATTGATTTAAAAGATCCTGATGGGCTTGAATTTATCAAGACGATTTTACCAAAAGTAGATATTTTTGTACAAAATTTAGCATTTGGAGCATCTAAAAGATTGGGATTAGATTATGAAAATCTAAAAAAATATAACCCAAAGATTATAGTTTGCGATATTTCTGGATATGGCGAAGGTGGAAATTATGGGCAT…	1C03,1C06,1C07,1C02,1C08,1C01,1C04,1C09,1C10,1C11,1C12,1C13,1C14,1C15,1C16,1C17,1C18	1C05	-
moaA_3	Energy production and conversion	Radical SAM	1	2	ATGAAAATTCTCTTTGGCCCCATCAATTCAAGACGTTTTGGAAGATCTTTAGGTATTGATCTAAGCCCTAGCAAGAAACAATGCAATTTTGATTGCGTATATTGCGAACTTGAGGCTCAAAAACCTCAAGAAAAACAAGATGAGATTGTAAGCGTAGAAGAAATCATTTTAGAAGTTCAAGGCGCTCTTGAAAAAAATGTCCCATTTGACTTTCTTACCTTAACAGCCAATGGGGAACCAAGCCTTTATCCTCATTTAGATGAATTGATCTCATCCTTACGCAAGATTGCTAAAGATAAAAAATTGCTCATTTTAAGCAATGGCACCGTGGTTTTAGATCAAGACAAATTCAATACCTTATTAAAGTTAGATGTGGTTAAATTTAGCCTAGACAGTGCT…	1C03,1C06,1C07,1C08,1C01,1C04,1C05,1C09,1C10,1C11,1C12,1C13,1C14,1C15,1C16,1C17,1C18	1C02	-
atpA	Energy production and conversion	Produces ATP from ADP in the presence of a proton gradient across the membrane. The alpha chain is a regulatory subunit	1	2	ATGAAATTTAAAGCTGATGAAATCAGTTCTATCATAAAAGAAAGAATCGAAAATTTTGATTTAAATTTAGAGATTGAAGAAACAGGAAAAATTATTTCAGTAGCTGATGGTGTGGCTAAGGTTTATGGTCTTAAAAATATTATGGCCGGTGAAATGGTAGAATTTGACAATGGCGATAAAGGTATGGCATTAAACCTTGAAGAAAGTAGCGTGGGTATAGTTATACTTGGAAAAGGAGAAGGCTTAAAAGAAGGTACTTCTGTAAAACGCCTTAAAAAACTTCTTAAAGTTCCAGTAGGGGAAGCTCTTATCGGTCGTGTGGTGAATGCACTTGGTGAACCAATTGACGCTAAAGGTGTTATCAATAGTAATGAATTTAGATTTGTAGAAGAAAAAGCT…	1C17,1C18	1C03,1C06,1C07,1C02,1C08,1C01,1C04,1C05,1C09,1C10,1C11,1C12,1C13,1C14,1C15,1C16	-
msbA	Defense mechanisms	ABC transporter	1	2	ATGCATAAAGATATGACTCTTAAAGATGTTTTAATCCGTTTTAAGCCTTTTTATAAAAAATACAAGAAAGAATTTGCCATTGCTATTTTTGGGATGATACTTACTAGTATAGGAACAGCTGGAAGTTTCGCATCTTTAAAGCCTATTTTAGATTATATTTTTGTTGAAAAAAATGAGGCCTTGCTCTATACCTTACCTTTTCTACTTGTTATTATTTATATTTTAAAGAATTTGGGTTTTTATTTACAAACTTATTATTTAAGTTTTATAGGAATGGATACTTTAAGAATTTTGCGTTTTAAGGTTTTAAAAAATCTTTTAAAGCTTGATATGGATTTTTTTAAACGCAACAGAAGCGGAGAGCTAGTAAGTCGTTGCACTAATGATATTAACGCTCTT…	1C03,1C06,1C07,1C02,1C08,1C01,1C04,1C05,1C09,1C10,1C11,1C12,1C13,1C14,1C15,1C16	1C17,1C18	-
COQ2	Coenzyme transport and metabolism	4-hydroxybenzoate	1	2	ATGAACACAATTTGGAATAAATTTAAAGATATTTTGGAACTTGTGGTATTTAAGCATTCTATTTTTGCCTTGCCCTTTTTATTTTCATCTATGATAGTGGCTTCAAAACTCGTTAATGATAGCGCTTGGTTTGGTTTTAAGGCTTTGATTTTGGGTATTATTTGTGCTGTAAGTGCAAGAAATTTTGCTATGGCGACCAATCGTTTAATGGATGAAGATATCGATAAAGACAATCCTCGCTGTGCAAATCGCCCTAATGTCAGTGGAAAAATAGGACGCAAAAGCGTTTGGATTTTTATTATCCTTAATGCGATTATTTTTATATTGTGTTCTTATTTTATCAATACTTTGGCTTTTTATCTTTCTTTTCCTGTGCTTTTTGTATTGGCAATTTATTCT…	1C03,1C06,1C07,1C02,1C08,1C01,1C04,1C05,1C09,1C11,1C12,1C13,1C14,1C15,1C16,1C17,1C18	1C10	-
rsmI	Coenzyme transport and metabolism	Catalyzes the 2'-O-methylation of the ribose of cytidine 1402 (C1402) in 16S rRNA	1	3	ATGCTTTATTTTATTCCTACACCCATAGGAAATTTAAGCGATATTTCTTTTCGTGCTTTAGAGCTTTTAAAGACTTGCGATATTTTTTTTTGTGAAGATACAAGGGTAAGCAAGTCTTTACTTTCTTTACTTTCTTCTAAATTTGAAATCGATTTTGGAGATAAAAAATTTATATCTTTTCACACCCACAATGAAAAAAAAGTTTTAGAAAATTTAGACTTGGAATTTTTTAATCAAGACATTGCTTTTTTGAGTGATGCGGGTATGCCAGGGATTAGTGATCCTGGGCAATTTTTAATTGATTTTGCTTTAGAAAATGATATCCAATTTGAAGTTTTACCCGGTGCTAATGCAGCTTTGGTGGCACTTGTAAGCTCGGCTTTGTGCGAAAAAGAATTT…	1C06,1C07,1C08	1C03,1C02,1C01,1C05,1C09,1C10,1C11,1C12,1C13,1C14,1C15,1C16,1C17,1C18	1C04	-
tal	Coenzyme transport and metabolism	Transaldolase is important for the balance of metabolites in the pentose-phosphate pathway	1	2	ATGAAAAAATTTTCTCTTTGGTGTGATTTTATAGAAAATAGTTTTTTAGATAATAATTTTTTGAATTTACTATCTCGCGGTGTCAATGGAGCAACTTCAAATCCCGCTATTTTTAAAAATGCTATTTTAAATTCGCCTATCTACAAAGAAAAAATAGCCAAATTAAAAGGAAAAAAGGCAAAAGAAATTTATGAAGAACTTGCTATTGCTGACATACAAAAAGCAGCAGACAAGCTTGCTCCTTTATATCACACGGGAAATGATGGTTTTATAAGTCTTGAAATCGATCCGAGATTTTATGATAATACAAGCTTAAGTTTGGGCGAAGCAAAAAAACTTTATAGTGCCATTGGTAAAGACAATGTGATGATTAAAGTTCCAGCAACCAATGCTTCTTAT…	1C03,1C06,1C07,1C02,1C08,1C01,1C04,1C05,1C10,1C11,1C12,1C13,1C14,1C15,1C16,1C17,1C18	1C09	-
pckA	Coenzyme transport and metabolism	Involved in the gluconeogenesis. Catalyzes the conversion of oxaloacetate (OAA) to phosphoenolpyruvate (PEP) through direct phosphoryl transfer between the nucleoside triphosphate and OAA	1	2	ATGAAGAAATTTGAAAATTTAGGTTTGGAAAATATAAAAAAAGTTTATCATAATTTAAGTTTTGATGAACTCTATGAACATGAGAAAAAGAATGAAGAGGGACAATGCACGGATAATGGAACTTTTACTGTAGATACAGGAATTTTTACAGGAAGAAGTCCAAAGGATAAATATTTTGTAAAACAAGACCCTTCTAGCAAGTATATAGCTTGGGGTAAAGTCAATCAAGCAATCACTAAAGAACTTTTTGATGAGCTTTTAATGAAGGCTAGAAAAGAATTAAGCAATAAAGAAATTTATGTGCAAGATGTTTTTTGCGGCGCTTCTTTGAAAAGTCGTAAGGCTATAAGATTTGTAACTGAAATTGCATGGCAAGCACATTTTGTAAAAAATATGTTC…	1C05,1C10,1C17,1C18	1C03,1C06,1C07,1C02,1C08,1C01,1C04,1C09,1C11,1C12,1C13,1C14,1C15,1C16	-
hypothetical	Coenzyme transport and metabolism	Flavin containing amine oxidoreductase	1	2	ATGAGTAATAGAAAAATAGGTATTATTGGAGCTGGCATATCAGGCATGTCTATTGCGAGACTTTTAAAAGATGATTTTGAAGTGGAGGTTTTGGAAAAGTTTAATAATGTTGGTGGTATCGCAAGGACAAAGGATGTTGGTGGTAAGCCATATCATATTAATGGCGGACATTGTTTTAATTCTAAATTTGACGATGTTTTAGATTTTGTCTTTAATACTGTATTAGATAAAGATAAATGGAACTATTTACCTCGAAAAGCTGAAATTTTATTTAAAAATAATTGGGTTACATATCCTATAGAATTTTCAATTAAAGAAATAGATAGTTTTGATACCAGTTTGGCTTTTCAAATAACTAAAGAAATGTTTAATGCCTCGTATGAAAAAGGAAAAAATCTT…	1C06,1C07,1C02,1C08,1C01,1C04,1C05,1C09,1C10,1C11,1C12,1C13,1C14,1C15,1C16,1C17,1C18	1C03	-
moeA_2	Coenzyme transport and metabolism	molybdopterin biosynthesis	1	2	ATGTTAATGTCTTATGAAGAAAGTTTAAAAATTTTACATTCTCATATTAAAACTTATGAAAAGATTGAAAAAATAGCTCTTACAGAGTGTTTAGGACGCATTTTAGCTCAAGACATAAAAGCCCCTAAAAATCAGCCCGAATTTCCAACTTCGGCTATGGATGGTTATGCGATCAAATTTGAAGATCAAGATAAGCCTTTAAAAATTTTAGGCCTCACACCTGCGGGTACTATGCCACAATTTAGCGTGCAAAATGGTACTTGTGTAAAAACCTTTACAGGCTCACTCATGAGCAAAGGAAGCGATACTTTAGTCCCTGTTGAAAATGTACGCGTAGAAAATGATACTCTTTTTATAGAAAAAAAAGTTCCCCAAGCTTTTGCCGTGCGTGCGGTAGGA…	1C03,1C07,1C02,1C08,1C01,1C04,1C05,1C09,1C10,1C11,1C12,1C13,1C14,1C15,1C16,1C17,1C18	1C06	-
hemH	Coenzyme transport and metabolism	Catalyzes the ferrous insertion into protoporphyrin IX	1	2	ATGAAATTAGTTTTATTTTTAAATATGGGCGGAGCCACAAATTTACAAGATTGTGAAACTTTTTTAAAAAATATGTTTAATGATCCTTATATTTTGGGTATTAAAAATAAATTTATAAGAAGATTTGTGGCGTGGATTATTACGAAATCTCGCGTAAAAGCTATGAGAGAAAATTATAAACAAATGGGTGGAAAATCTCCACTCAATGAACTTACTCAAAGTTTGTGCGAAAAGCTTAATGCAAAAACAAAAGACTTTAAATTTGATTTTGTCAATCTTTATGTGCCGCCTTTTGCCAATGAAGTTTTGCAAAAATACACTTTAAGTGAAAATGATGAAATCATTCTTTTTCCACTTTATCCACACCACTCAAGCACCACAGTTACTTCATCGCTTGAA…	1C03,1C06,1C07,1C02,1C08,1C04,1C05,1C09,1C11,1C12,1C13,1C14,1C15,1C16,1C17,1C18	1C01,1C10	-
selU	Coenzyme transport and metabolism	Catalyzes the transfer of selenium from selenophosphate for conversion of 2-thiouridine to 2-selenouridine at the wobble position in tRNA	1	2	ATGTTAAATGAAGTAGATTTTGCAGAATTTCAAAAAGAAAATTTCTCTCTTTTAATCGATGCAAGAAGCCCTAGGGAATTTTTACATTCTCATTTGATAGGGGCGTTGAATTTTTATGCTTTAAATGATGAAGAATATCAAGAAATAGGAACAATTTATAAAAAAAATCAAGCTTTGGCTAAGGCTAGGGGTGCGAGTTATATTTGTCAAAATATGTCAAAGCATATCTTAGAGCTTGCCCACAAATTCCGTATAGGAGATAAGATCGGAATTTACTGCTCTCGTGGGGGTTTGCGTTCAAAATCTATTGCAGTGATTTTGAGCGAATTGGGCTATAGAGTGGTGCGTTTAAAGGGTGGCTTTAAAGCTTATAGAAGTTTTTTGGCGCATTATTTTGAT…	1C03,1C06,1C07,1C02,1C08,1C01,1C04,1C05,1C09,1C11,1C12,1C13,1C14,1C15,1C16,1C17,1C18	1C10	-
bioB	Coenzyme transport and metabolism	Catalyzes the conversion of dethiobiotin (DTB) to biotin by the insertion of a sulfur atom into dethiobiotin via a radical- based mechanism	1	2	ATGCAAATCATGCTTTGTGCTATTTCAAATATAGCCAGTGGAAATTGTTCTGAAGATTGCAAATACTGCACCCAAAGTGCTTATGTAAAAACAAATATACAAAAATACCGTCAAAAAGAAATTTCACAAATTGTTTTAGAGGCCAAGATAGCTAAGAAAAATGAAGCTTTGGGTTTTTGTTTGGTTACGGCAGGCCTTGGACTTGATGATGAAAAACTCGAATATGTTTGCAAAGCAGCACATGCAGTACAAAAAGAAGTGCCTAATTTACTTCTTATAGCCTGTAATGGTATGGCAAGCGTGGAGCAATTAAAAGAGCTTAAAAAAGCAGGAATTTTTTCTTATAATCACAATCTTGAAGCTTCAAAAGAATTTTTTCCACAAATTTGCACCACTCAT…	1C03,1C06,1C07,1C02,1C08,1C01,1C04,1C05,1C09,1C11,1C12,1C13,1C14,1C15,1C16,1C17,1C18	1C10	-
mqnD	Coenzyme transport and metabolism	Catalyzes the conversion of cyclic dehypoxanthine futalosine (cyclic DHFL) into 1,4-dihydroxy-6-naphthoate, a step in the biosynthesis of menaquinone (MK, vitamin K2)	1	2	ATGAAAAAAACAATTACAATCGCACATTCACCCGATGCGGATGATATTTTTATGTATATGGCAATTAAACTAGGATGGATAGGGAATGATTTTGACTATAAAAATACGGCTTTAGATATACAAACTTTAAATGATTTAGCCTTAAAAAATGAATTTGATGCTACAGCGATCTCGTTTGGACTTTATCCTTTAATTGCTAAAGAATACGCTCTTTTGCGCACCGCAGTAAGTTTTGGTGAGGGTTATGGGCCAAAACTTATCAAAAAACAAAATACACATTTAAAAAGAAATTTTAAAGTTGCATTAAGTGGCGCAAACACTACCAACGCTCTAATTTTTCGTATGAAATATCCAGAAGCTAGAATCATTTATAAAAATTTCTTAGAAATTGAAAATGCA…	1C03,1C06,1C07,1C02,1C08,1C01,1C04,1C05,1C09,1C11,1C12,1C13,1C14,1C15,1C16,1C17,1C18	1C10	-
birA	Coenzyme transport and metabolism	biotin acetyl-CoA-carboxylase ligase	1	2	ATGGAAAAAGGCTTAAAAGTGCAGATAGCTTGTGTTGAAAGTATTGATTCTACCCATCTTTTTTTATGCGAGCAAATTCGCAGTGGCAAAATCAATGAAAATTTTGCCCTTTATGCCTTAAATCAGACAAAGGGTGTGGGTAGTAGAGAAAATTCATGGCAAAGTTCTAGCGGAAATTTACATCTTTCTTTTTGCATTAAAGAAGGCGATTTGCCAAGCGATTTGCCCTTGGCTTCTGTGAGTATTTATTTTGCTTATTTGTTAAAGGAAATTTTACAAGAAAAAGGTTCTAGAATTTGGCTTAAATGGCCCAATGATTTATATTTAGATGATAAAAAAGTGGGAGGGGTAATAAGCACTAAAATTTCAGATTTTATAGTGGGCGGCATGGGTTTAAAT…	1C15,1C16	1C03,1C06,1C07,1C02,1C08,1C01,1C04,1C05,1C09,1C10,1C11,1C12,1C13,1C14,1C17,1C18	-
hypothetical	Cell wall/membrane/envelope biogenesis+Intracellular trafficking, secretion, and vesicular transport	Outer membrane component of efflux system	1	2	ATGTTTGAAAAATATTTAAAATCAGCTATATTTTTAGCTCTTTACCCCTTAGCAATGTTAGCTTCTAATTTGCACGAATTTATAGCACTAAGTCAAAATAATGAATCCTATCTTATTAAGCAAATGCAAAGCGAACAAGCAAATTTAGACAAAGAACAAGCTTTTAGAAATTACCTACCCTCTCTTAGTCTAAACTCAGCTTATGTAGCCAACAATAAAGATCGCTTCATTATCGATCCACAAGAAAGTTTATTTGCTAAAGTTTCTCTTAATTTTTTGCTTTTTGATGGGGGTGCTAGAGAGGCTAATTTAAGAGCTTTAGAAAGCAGAGAAAAATTAAGCCTTTTAGACAAAGAACAAAATAAAAATTACCTTGCCCTAAATGCAATCACACTTTAT…	1C03,1C07,1C02,1C08,1C01,1C04,1C05,1C09,1C10,1C11,1C12,1C13,1C14,1C15,1C16,1C17,1C18	1C06	-
hypothetical	Cell wall/membrane/envelope biogenesis+Cell motility+Posttranslational modification, protein turnover, chaperones	Rod binding protein	1	2	ATGAAAGTGGATAATTTTTTAAATACTTATAGTATGAATAGCGCTTTACTTGATCGTGCAGCCAAAGCAAGAAGTTTAGAATCAAGCATCAAAATAAATGACAATGATATAGTTACAAAGAGCAAAGAAGATGAAGCCTTAAAAGAACAAACGGATGCTTTTGAGGCATTTTTTTTAAAGCAAGTTTTAGATGTATCTTTAAAAAGTCAAAATTCACTCTTTGGAAAAGATGCCAGCGATGAAATATACTCTTCCATGTATAATGATACCATGAGTAAAGCTTTAAGTGGAGGTATGGGTTTTTCAAAATTATTATACGATTTTTTAAAAGAAAGGGGTTAA	1C03,1C06,1C07,1C02,1C08,1C01,1C04,1C09,1C10,1C11,1C12,1C13,1C14,1C15,1C16,1C17,1C18	1C05	-
kdsA	Cell wall/membrane/envelope biogenesis	Belongs to the KdsA family	1	2	ATGAAAAAAATGATACTCATTGCCGGTCCTTGCGTCATTGAAAATAAGGATTTGGTTTTTAAAGTAGCACAGAATTTACAAGAATTTAATGAAAATGAAAATATAGAATTTTATTTTAAATCAAGCTTTGACAAAGCAAATCGTACAAGTATTAATTCTTTTAGAGGCCCTGGTCTTGAAGAAGGATTGAAAGTTTTACAAAGTGTAAAAAATGAATTCGGTATGAAAATCTTAACTGACATACACGAAAGCACGCAAGCAGCACCCGTAAGCGAGGTGGTTGATGTTTTACAAATTCCTGCTTTTTTATGCAGACAAACTGATCTGCTAGTCGCAGCAGCCAAAACAAAGGCGAAAGTAAATATTAAAAAAGGGCAATTTCTTAACCCAAGCGATATT…	1C03,1C06,1C07,1C02,1C08,1C01,1C04,1C09,1C10,1C11,1C12,1C13,1C14,1C15,1C16,1C17,1C18	1C05	-
lepA	Cell wall/membrane/envelope biogenesis	Required for accurate and efficient protein synthesis under certain stress conditions. May act as a fidelity factor of the translation reaction, by catalyzing a one-codon backward translocation of tRNAs on improperly translocated ribosomes. Back- translocation proceeds from a post-translocation (POST) complex to a pre-translocation (PRE) complex, thus giving elongation factor G a second chance to…	1	2	TTGTCGGTAAAAAATATTAGAAATTTTTCCATCATAGCACATATAGATCATGGAAAATCTACTCTTGCAGATAGGATTATTAGCGAGTGCGGTGCTATTAGCGATAGGCAGATGAGTTCGCAAGTTATGGATACTATGGATATAGAAAAAGAGCGTGGTATCACCATAAAAGCACAATCAGTGCGTTTAAATTATAAATTTAATAATGAAAATTTTGTTTTAAATCTTATTGATACTCCTGGCCATGTGGATTTTTCTTATGAAGTGAGTCGTTCTTTGGCAAGTTGTGAAGGGGCTTTACTTGTAGTAGATGCTTCTCAAGGTGTTGAAGCACAGACTATAGCTAATGTTTATATAGCACTTGAAAATAATCTTGAAATCATTCCTGTAATTAATAAA…	1C03,1C06,1C07,1C02,1C08,1C01,1C04,1C09,1C10,1C11,1C12,1C13,1C14,1C15,1C16,1C17,1C18	1C05	-
hypothetical	Cell wall/membrane/envelope biogenesis	peptidase M23	1	2	GTGATAAAAAATAAATTTACCATCACTATTACAGATATTAATGGTTCAAGGCATTTTTATTTAAATCAGATCATTAAAAAAATCGTTCTTTATGTAGTAGCTTTTATATTTTTGTTTTTAATTTTTAGCGGTTTTTATATTAAATATCTTGATAGCAAACTGAGTGATATTAGTACTAAAAGAGAAGAGCTTTTAGCAAAAAGCAAGGAATTAGAACTTGCTAATGCGCAAATGCAAAAAAATGTTGAAGAAAAAGCAAAGCAATATGCAGCTATAGAAGATAAGATTGCTTCTTTTGAAGAAGCTTTGGGCTTAGAAGCTGAAAATAATCTTACTATTACAGATAGGCTTGATAATTTAAAGCTTACAAATGAGCAGCAAATTGGGATTTTAGGACAA…	1C17,1C18	1C03,1C06,1C07,1C02,1C08,1C01,1C04,1C05,1C09,1C10,1C11,1C12,1C13,1C14,1C15,1C16	-
pglH	Cell wall/membrane/envelope biogenesis	General glycosylation pathway protein	1	2	GTGAAAATAACTTTTATCATAGCCACTTTAAATTCAGGAGGTGCTGAGCGTGTTTTAGCGACTTTAGCAAATGCGCTTTGCACTCAGCATGAAGTAAGTATCATCAAATTTCATGTGGGCGATTCTTTTTATAAACTTGAAGAAAATATCAAACTTATAACTTTAGAGCAATTTAGATTTGACACTTTATATCATAAAATCGCAAGCCGTTTTAAAAAATATCTGGCATTAAGAAAAGCTTTAAAAGAAAATGAAAGCGATGTTTTTATCTCTTTTTTAGATACGACAAATATTGCTTGTATTTTTGCTAAGATAGGATTAAAAACCCCATTAATCATAAGCGAACATAGTAATGAAGCTTATTTAAAATCTAAAATTTGGCGTTTTTTAAGACGCTTG…	1C06,1C07,1C02,1C08,1C01,1C04,1C05,1C09,1C10,1C11,1C12,1C13,1C14,1C15,1C16,1C17,1C18	1C03	-
galE	Cell wall/membrane/envelope biogenesis	Belongs to the NAD(P)-dependent epimerase dehydratase family	1	2	ATGAAAATTCTTATTAGTGGTGGTGCAGGTTACATCGGCTCTCATACTTTAAGGCAGTTTTTAAAAACAAATCATGAAATTTGCGTTTTAGATAATCTTTCTAAGGGTTCTAAAATTGCTATTGATGATTTGCAAAATATAAGAGAATTTAAATTTTTTGAGCAAGATTTAAGTGATTTTGAAGGCGTAAAAGCACTTTTTGAAAGGGAAAAATTTGATGCAGTGGTGCATTTTGCAGCGAGTATTGAAGTGTTTGAAAGCATGCAAAATCCTTTAAAATACTATATGAATAACACGATTAATACAACCAATTTAATCCAAACTTGTATCCAAACAGGGGTGGGTAAATTTATCTTTTCTTCTACAGCAGCTACTTATGGCGAACCTACAACCCCTGTT…	1C03,1C06,1C07,1C02,1C08,1C01,1C04,1C09,1C10,1C11,1C12,1C13,1C14,1C15,1C16,1C17,1C18	1C05	-
hypothetical	Cell wall/membrane/envelope biogenesis	capsule polysaccharide	1	2	ATGAAGAATATAATTTTAATAGATGCTCCTGGAGAATGGGTGGAAACTATTTTAGGGTTAAATATTAATATTTCTCTTATAATTACAAATCAAACTTCAAATATCAAGAAAAAATTTGGCAATGTTATAGAAAATATTTTTCCTAGAGATGTTAAAAATAAAGAATTTAATTCGGTTTATTTTTCGAATTACAACTTAAGCTATGAAGAGCTTGAAAAATATAGATCGACCCAGATTAAAGTTGAGCATTATTTACGTAGATTTTTAGTTAATGATGGTCTAATTCAATATTATTATCACATGGCTTTGGCATATTGGCTTGATTTTTTTAGTAAAAAGTCTATTGACATGGTTTTTTTAGGTACTGTTGAACATGGAGCTTTTTGGGATAGCATACTT…	1C03,1C06,1C07,1C08,1C04,1C05,1C09,1C10,1C11,1C12,1C13,1C14,1C15,1C16,1C17,1C18	1C02,1C01	-
mepM	Cell wall/membrane/envelope biogenesis	peptidase M23	1	2	ATGAAAAAACTCTTACTCCTATTTGCATTTGTTATTCAAAGTTTTGCCGCACTTAGCGTTGAAGAACTTACTTGGGATAATGGCGATACTTTGCTTAAATTCTTGCAAAGAAATTCTATCCCTATATCGCTTTATTATGGGCTTGATAGAGAAGATCAAGAACTTGCCTCTGATATAGCTTATAAAGTAAAATATCAAGTTTTAAAAGATGAAAATAATAATATAGAACAAGTTTTAATCCCTATCAGTGATGATTTACAAATTCATATTTATAAAGATAAAAACAATCAATACACCCTTGCCTTTTCTCCTATTTCTTATCAAAAAGAAGATAGAATTTTACATTTAACAATCAAAAGTTCAGCTTATCAAGATGTTTATGAAGAAAGTGGTAGCAGT…	1C03,1C06,1C07,1C02,1C08,1C01,1C04,1C05,1C09,1C10,1C12,1C13,1C14,1C15,1C16,1C17,1C18	1C11	-
hypothetical	Cell wall/membrane/envelope biogenesis	Glycosyl transferase, family 2	1	2	GTGTATGATAAAGTCAAAAGAAAACATCTTAGCCAAATGACTCACTTTGATTATAAAAATGAAGTGATTATCACTTCAAAAGAATGGCTTGATCGAGCTAAGGAAAGAAGACTTTTTTATTTTTGGTTTGCTTGGCAAGGTATGGTAAATTTTACTTTTCTTAAAAACATAAAACTAAAATTTATCAAGGGGATATTTGCGGAAGATTGTCATTTTGGGGTGTTATTGTTTGCTTTGAGTAAAAATATTTATATACTTCCAAAGCAAATATATATTTATCGTTTACGAGAGTCAAGCTCTATGAATTTTACCCGTAAAAAATGGGCGATACATCCTGATTCGCATTTGAAAAAGATTGATATTTTTGAAAATTTGAACAAGGCAAGATTGTATTATGAG…	1C03,1C07,1C02,1C08,1C01,1C04,1C05,1C09,1C10,1C11,1C12,1C13,1C14,1C15,1C16,1C17,1C18	1C06	-
glmU	Cell wall/membrane/envelope biogenesis	Catalyzes the last two sequential reactions in the de novo biosynthetic pathway for UDP-N-acetylglucosamine (UDP- GlcNAc). The C-terminal domain catalyzes the transfer of acetyl group from acetyl coenzyme A to glucosamine-1-phosphate (GlcN-1-P) to produce N-acetylglucosamine-1-phosphate (GlcNAc-1-P), which is converted into UDP-GlcNAc by the transfer of uridine 5- monophosphate (from uridine 5-tr…	1	2	ATGAAAACTTCCATTTTGATTTTAGCAGCAGGACTTGGAACAAGAATGAAATCTGAAAAACCAAAGGTATTGCAAGAGCTGTGTCAAAAAAGCATGATTTTACATATCTTAGAGAAAGCTTTTGCTATAAGTGAAGATGTGAGCGTGGTTTTATCTCATCAAAAAGAACGCGTTGAAAAAGAAATTTTAAAACATTTTCCTAAAACGCAAATTTTAGAACAAGATTTGATCAATTTCCCAGGCACTGCGGGCGCTTTAAAGGAATTTAGGCCTAAAAATGAAAAAGTTTTAATTCTTTGCGGGGATATGCCTTTGGTTGAGCAAACAAGTTTGGAAGCTTTGTTGAGTAATAATGCAAAATTAAATCTAGCAGTTTTTAAAGCAAGAGATCCTAAAAGT…	1C07,1C02,1C08,1C09,1C11,1C12,1C13,1C14,1C15,1C16,1C17,1C18	1C03,1C06,1C01,1C04,1C05,1C10	-
hypothetical	Cell wall/membrane/envelope biogenesis	polysaccharide export protein KPSC	1	2	ATGAAATTTTATACCATATCAAAAAAATTAAAAGAAAATGTTAAAAATTTTTATAAAATAGCTCTATATCATGCTTATAAAAACATCACAAAAGAAGATATTTTTGTAGGTTGGGGTAGAAAAAAATCAGGCTTAAAAGCTGTAGAACTAGCTAAAAAGTACAATGTAAAATTTTTACTTTTGGAAGATGGCTTTTTACGCTCATTAAATTTAGGTGTAGAAAATAGTCCAAGTTTTTCTATCGTTAAAGATGATATAGGAATTTATTACGATGCTACCGCACCATCTAAACTTGAAAATATTTTAAATACCTATGAGTTTAGCCCCAAAGAGCTAGCTTGGGCAAAAAAAGCCATAGAGCTTATTAAAAAAGAAAAACTCAGCAAGTATAATAACAAT…	1C03,1C07,1C02,1C08,1C01,1C04,1C05,1C09,1C10,1C11,1C12,1C13,1C14,1C15,1C16,1C17,1C18	1C06	-
lpxK	Cell wall/membrane/envelope biogenesis	Transfers the gamma-phosphate of ATP to the 4'-position of a tetraacyldisaccharide 1-phosphate intermediate (termed DS-1- P) to form tetraacyldisaccharide 1,4'-bis-phosphate (lipid IVA)	1	2	ATGAATGAAGAAAAAAAGTATCAACTTTGGCTTGATAATTATTTTTTTAAGCCCAGCTTTTTTCAAAAATGTTTAGCTTTTATTTTTTTACCTTTGAGTTTGCTTTATGGTTTATGTGCGATTTTAAATACTTGTTTTCGCCAAAAGATTGATTTTAAAAAACCCATTATAAGCGTAGGAAATTTAAGCTTTGGAGGAAATGGAAAAACGCCTATTTGCAAGGCTATAGCAAGGGAATTTGAAGGCGTTTTTATAGTGCTTAGAGGCTATAGGCGTAAAAGCAAGGGTTTGCTTGTGGTTAAAAATGAAAATGCAATTTTAGCTCAAGTTTCACAAAGTGGCGATGAGGCGATGGAGTACGCATTTGAAGAGTGTGTAAAGGGTGTGATCGTAAGTGAA…	1C03,1C06,1C07,1C02,1C08,1C04,1C05,1C09,1C10,1C11,1C12,1C13,1C14,1C15,1C16,1C17,1C18	1C01	-
mrdA	Cell wall/membrane/envelope biogenesis	penicillin-binding protein	1	2	ATGAGAATGCGTTTGGTTGTTGGCTTTATATTATTGTTTTTTATATTTTTATTAAGCCGTGTGTATTATTTAAGTATAAAATCAAATGTGTATTATGAAGAACTTGCCAAACAAAATGCTATAAAAACTGAATTTATAGCCCCAACTCGCGGACAAATTTTAGATCGCAATGGCACTCCTTTGGCGATTAATGATTTGGGTTTTAGTATTTCTATTAAGCCTTATTTAACTCTAAAAAGGGCAAATAGAGATGTATTAGAAAAAGAATTAAATCAACTTCAAGGATTTTTTCCTGATTTAAACACTACTAAGCTTGCTGAATTTTATAAGAGGAATGACTCTTATTATAATCAAGATTTTATTAAAATCATAGACTTTATACCTTCGCAAGAAATGATG…	1C12,1C13,1C14	1C03,1C06,1C07,1C02,1C08,1C01,1C04,1C05,1C09,1C10,1C11,1C15,1C16,1C17,1C18	-
hypothetical	Cell wall/membrane/envelope biogenesis	peptidase M23	1	2	ATGAGAAAAATTCTAATTTTTCTTTGTTTTTTTTTATTGTCCAATGAAATGCATGCTAATGCCATTAGTGAAAAAACTAAGAATTTAGAAGAAAATAAACGCATTCAAGAGCAGGTAAATAAAAAGCTTGAAGATTTAGCCAATGATATATTAAGTGGAGAAAAGAGCTTGAAAGAGTTAAGTGCTCAAATTGAAACTCTTAATTCTCAAACTCTCAAGCTTGAAGCTCGAGCCAAGGCACAAAATAAAGACTTAAATTTACTCACAAGTCAAAACACAGATCTTTTGAAAAATAAAGCCAATATGGAAGGCAAACTTATAGCCTTGATGGCTAAGGATTTTGCCTATGATTTGCCTATACCGCAAGGTTATGTTGAAAGCAAGGAAAGTTTTATGGCT…	1C12,1C13,1C14,1C15,1C16	1C03,1C06,1C07,1C02,1C08,1C01,1C04,1C05,1C09,1C10,1C11,1C17,1C18	-
ftsI	Cell wall/membrane/envelope biogenesis	Cell division protein FtsI penicillin-binding protein	1	2	ATGCAAGAGCATAAGAAAAATCGTGTTTCAAAAGTCGCCTTTGCTTACTGCATGGCGCTTTTTTTTATGATCATTTTTCTTAGCTCTACCTTTTTTCTCACTTCAAAGCGCCATATCCCCAACACTGAAAAAGATCAATACTCTCTTGCCTTACGCGGAAATATCATCACTAAAGATAATTTTACTATCACAAGCTCAAGGCAAATTTATCGCGCAGAAATTGATTTAAGAAGTATCAATAAGGATAAATTTGATTTATTTTTAAAGCTTTTTCAAATATATAGTGGAATTAGCGATGATGAAATTGCAGATATTAAAAAAAGAATTCAAAAACAGAAAAAACGATCCTATCATTTTATCCTTTCTCAAAATTTAGATTCTAAACAAGCAAGCTATCTT…	1C11,1C17,1C18	1C03,1C06,1C07,1C02,1C08,1C01,1C04,1C05,1C09,1C10,1C12,1C13,1C14,1C15,1C16	-
pbpF	Cell wall/membrane/envelope biogenesis	penicillin-binding protein	1	2	ATGAAAATTTTAAAATATATATTTTCATTTTTTGTTGTGTGTTTGATCGCTGTATTTATTTATGTGGCCTATCTTTTTGCAAATGCAGATACTCAAGGATATACTTTTAAAGAGTATAAACCTCCACTTACAACGCAAATTTACGATAGAAATGGAAAATTAGTAGCCAATATCTTTGAACAACATCGTTTTTATGCAATCTATGAAGAATTACCCCCGCGTCTTATAGAAGCTCTTGTAGCTATAGAAGATACTAGCTTTTTTGAACATGATGGGGTAAATATTGATGCTATTTTTAGGGCTATTGTTAAAATTATAAGAAGTGGTGGAAAAACCATGGAGGGAGCTTCAACGCTTACTCAACAATTTATCAAAAATACAGAATTAACCCCTGAAAGA…	1C17,1C18	1C03,1C06,1C07,1C02,1C08,1C01,1C04,1C05,1C09,1C10,1C11,1C12,1C13,1C14,1C15,1C16	-
mraY	Cell wall/membrane/envelope biogenesis	First step of the lipid cycle reactions in the biosynthesis of the cell wall peptidoglycan	1	2	TTGTATTATCTTTCTTATTTTAGTGATTATGCTTTTTTTACTTATATCAGTGTACGCGCGGGCTTTGCATTTTTCATTGCTTTATGCTTGTCTTTATTTATCATGCCTAAATTTATTGCTTGGGCTAAAAACAAAAATGCAAATCAACCCATTTATGAACTAGCACCCCAAACTCACAAGGTAAAATCTCAAACGCCTACAATGGGTGGGCTTATCTTTATAGGTTGTGCAGTCTTTACAAGTCTTCTTTGTGCTAAATTGGATAATGTATTTACAATCACCGCCTTGCTTTGTCTTGTGCTTTTTTGCCTTATTGGACTTGTGGATGATTTGGGTAAAATTTTAAAAAAAGACAACCACTCAGGACTTAGCCCAAAAATGAAACTTTTAGCACAAATA…	1C03,1C06,1C07,1C02,1C08,1C01,1C04,1C05,1C09,1C11,1C12,1C13,1C14,1C15,1C16,1C17,1C18	1C10	-
lptD	Cell wall/membrane/envelope biogenesis	Involved in the assembly of lipopolysaccharide (LPS) at the surface of the outer membrane	1	2	ATGTGGCGTAAAATTTTATTTTTAAGCGCTAGTCTTACTTTACTCAATGCCACTCAAGTTGATATCTATGCACTTGATGCTAAAAAACAAGGGGATATACTCACTGCAAACGATGATGTGATTATTTTTTCAGATTTTTATTTTATCACTGCCAATAAGGCTATTTACAATGAAAAAACCGGAGATTTAGAGCTTTTTGGTGATGTGAATATATTAAGAGGACAAAATGAACGCTCTCATTCAAACTATGCTAAAATCAATTTAAATTCAAATGAAGCTAATTTTAATAATTTTTTCTTTTCTAATAATAATTTAGAAGTATGGTTTCAAAGCAAGACTAGCTATTTAGATGAGAATGTTTTCAAAAGCGAAATTTCAGCTGTTTCAAGTTGTAATGTC…	1C06,1C07,1C08,1C04,1C05,1C09,1C10,1C11,1C12,1C13,1C14,1C15,1C16,1C17,1C18	1C03,1C02,1C01	-
legF_1	Cell wall/membrane/envelope biogenesis	CMP-N-acetylneuraminic acid synthetase	1	2	ATGAAAAATCTTTGCATAATCCCTGCTCGTGGTGGATCAAAAAGAATTCCTAGAAAAAATATCATTGATTTTCTAGGTAAACCTTTAATCGCTTATAGCATAGAAAATGCTTTAAATTCAGGTATTTTTGATGAAATAGTACTTTCAAGCGACGATGAAGAAATCATAGAAGTAGCCTTAAAATACGGTGCAAAAGCTCCATTTGTGCGTGATAAAAATTTAAGCGATGATTATGCTTCAAGCACTGCTGCAGTGCAAAATGCCATAGAAATTTTACAAAGCCAAAATCAAATTTATGATCATGTCTGTTGTCTTTATGCTACTGCTCCGCTTTTAAATAAAAACATTTTAAAACAAGCTTATGAAAAATTTATACAAAATCAAAGCAAGTTTTTATTT…	1C03,1C07,1C02,1C08,1C01,1C04,1C05,1C09,1C10,1C11,1C12,1C13,1C14,1C15,1C16,1C17,1C18	1C06	-
legF_2	Cell wall/membrane/envelope biogenesis	Cytidylyltransferase	1	2	ATGGCTGAAATTTTATGTACCATTTGTGCTAGAGGTGGAAGCAAAGGTGTTAAAAACAAAAATATTAAAAAGATTAACGAACTTGAAATGATAGCTTATAGCATCATACAAGCTCAAAATTCAAAGCTTTTTAAACACATAGTCATAAGTACTGATAGTGATGAAATCGCAAGTGTAGCCCAAAAATATGGTGCTGAAGTTTTTTTCAAAAGAGAAGCTCATCTTGCCAATGATCGGGCTGCAAAACTTCCTGTCATGCGTGATGCCTTGCTAAGAAGTGAAGAGCATTTTAAAACGCGTTTTGAAACTCTCATAGACTTAGATGCTTCAGCCCCGCTTCGCTCAAGCCTTGATATAAAAAAAGCTTATGAAAGTTTTGTTGAAAATGATAATTCCAAT…	1C03,1C06,1C07,1C02,1C08,1C01,1C04,1C05,1C09,1C11,1C12,1C13,1C14,1C15,1C16,1C17,1C18	1C10	-
murB	Cell wall/membrane/envelope biogenesis	cell wall formation	1	2	ATGATTATCGATTTTAAGAAATATTCATCTGTAAAGATTGGAGGCGAATTTGAGGTCGAAGTTTTAGAACAAATTCGCGAATTTGATGGCTTTTTAATAGGCGGTGCGAACAATCTCCTTATAAGCCCTAAGCCTAAAAATATAGGAATTTTAAGCGATAATTTTAATTTTATTGAAATTTTAGAGCAAAATAAAGACTTTTTACATCTTCGCATAGGTTGTAAGACAAAAGCAAGTCAAATGTATCGTTTTTCCAAAGAAAATAATCTTTATGGTTTTGAATACCTTAGCAAAATTCCTGGTACGCTTGGTGGACTTTTAAAAATGAATGCGGGGCTTAAAGATGAGTGCATCAGTCAGAATTTAGTCAAAATTGCCACTTCAAAAGGTGAAATTTTA…	1C03,1C06,1C07,1C08,1C01,1C04,1C05,1C09,1C10,1C11,1C12,1C13,1C14,1C15,1C16,1C17,1C18	1C02	-
hypothetical	Cell wall/membrane/envelope biogenesis	TonB C terminal	1	2	ATGAAAGAATATGGTCTAGGCAAGATAAATTCATTTTTGCTTGCTGTTGCGGTTTATGTTTTTATTATAATTCTTATTTTTTTTAGACTCGTAACCCACATACAACCTGCAATCCAATATACGGATATTCAAGATAGTTTTATCGACATAGAGCTTATGGAACCCTCAAAAAAAGTCGTAAATGAGCAAAGCGCTCCTAAAGATATTCAAAAACCTGCCCAAGAGCTTGATATTGAAAAACTTTTTGCACAAACTACAAACAAAGCAGTAAAAACTGAAGATGTGGATCAAAAAGCCAGCAATTTTAATGAGCTTTTTGGTAGTATCAAAGAGATACAAGAGGAAAAAACTACTAAAATACAATCAAGCGCTAAATCAGAAACAACAAGCAGTTCAAAA…	1C06,1C07,1C08,1C04	1C03,1C02,1C01,1C05,1C09,1C10,1C11,1C12,1C13,1C14,1C15,1C16,1C17,1C18	-
hypothetical	Cell motility+Signal transduction mechanisms	chemotaxis protein	1	2	ATGTTTAGAACTATAGGTTTTAAAGTTTCTGCGGCGATTTTTGTTGTTTTGGTGTTGAGTTTTATTGCTATGCAATTGATTTTAAATTTAGACTTTAAAAATACCGCAGATAAGATGAGTAAATCTAATTTAAATACCGTTAGTTCTTCTGTCTTTCAAACCATGAGAATGGCTATGAATTTAGGTGATCCTGAAAAAATTCAAGAAGCCATTGAAGATGCTAAAACGATAGAAGGTATTAGTGATATTAAAATTTACCCTTCGAAAGAAACCATAGAACTTTTTGAGATTAAAAACCCTAAAATTTCACAAGAAAAGCTCATTATAGATCAATTTACACAGCCTAATTTAATTTCTTTAGAGCAAAAGCTTGATAATATTAATCACCTAAGGCTTATT…	1C11	1C03,1C06,1C07,1C02,1C08,1C01,1C04,1C05,1C09,1C10,1C12,1C13,1C14,1C15,1C16,1C17,1C18	-
gspF	Cell motility+Intracellular trafficking, secretion, and vesicular transport	Type II secretion system	1	2	ATGAAGCTTTATGAGCTCGAGATTAAAGGCAAAACAAAACAGACAAAGCATTTAAGGGCTAAAAATTTAAACGAAGCTCAAGCAAAAGCTATCGCTAAAAAATGGGAAATTTTAAATATCAAAGAGATACAAAAAGCAAGTTTTAAAAGATTAGATGATGCAAGATTTATCCTTTTCTTTCAAGAATTATCTTTGCTTTGCGAAGTAGGAATCAGCATAAAAGATGCTTTAAAGGAGCTTGATAAAATATATTTTCACAAGATGATTGCCAAGCTTTGCGATAATTTAAATTTAGGACAAAATTTAAGCCTTGCTTTTGAAAATGCAAATTTTGGGCTTACTCATGCGGAATTAGCCCTTATTAAAACTTCCCAAAACACAGGAAAATTAAGTGAAATT…	1C09,1C11,1C17,1C18	1C03,1C06,1C07,1C02,1C08,1C01,1C04,1C05,1C10,1C12,1C13,1C14,1C15,1C16	-												-
hypothetical	Cell motility+Intracellular trafficking, secretion, and vesicular transport	general secretion pathway protein	1	2	ATGAAAAAGGCTTTTACTCTCTTAGAGCTTGTTTTTGTGATATTGATTTTGGGGATATTGGCAAGTTTAAGCTTCTCTTTTGCCAATCAAAATAAAAACGATGCGAAATTATTAAAATTGAAAATAGATTATGAAATGCTAAATTCAGCCCTATCCCTTATGCGTACTCAAGTTGAACTCAAACAAATCAGTTCTTTTTCTCCTAATCTTGATGAAGCAAAAATCAACACTCAAAAAGAAAAACTTTTTTACTGCCAAACTAGTCAAAATTGCACCTATTCTTTGCTTCATACACCTATTTATTCTAGTTTTAATGCTTGGATGAAAACAGCACCCAATCGATATAGATTTTTTTTAAATACAAAAGAATGGGTTGATTTTTTTTATAATGCTGATTTT…	1C06,1C07,1C02,1C08,1C01,1C04,1C05,1C09,1C10,1C11,1C12,1C13,1C14,1C15,1C16,1C17,1C18	1C03	-
hypothetical	Cell motility	flagellar	1	2	ATGAAAGTTTTATTATTAAGCATACTCGCACTGCCCCTTTTTGCTGTAGAATTAATCAGTTATAATATTTACGATAGAAATGATAGAGTAGATTTAATGCTATCTTTTGATAGTGCTTATGGGGGTAAAATTTCTCAGAAAAAAGAAAAAAATCTTACTCTTTTAACCTTGAGTGATTTAAAATACAGCAAAGAAGAACTCAAAAGTTTAAATTCAGGACTTGTGGATAAGATCAGTATCAGTTCTAAAGATAATAATACATATATCATGCTACAGAACAAAGAGCCAATCTCCTTAGAATTAAGCTCTATTAATGATAAATTTGGAGTTAGGATAAGAGCGGTTCAGCAAGGTAAAGAAAGCATAAATCCTGAACAAAGCAATTTAAGTACAAATGAA…	1C03,1C06,1C07,1C02,1C08,1C01,1C04,1C05,1C09,1C11,1C12,1C13,1C14,1C15,1C16,1C17,1C18	1C10	-
fliN	Cell motility	flagellar motor switch protein	1	2	ATGGGCAGTGACATTGATTTTGGAGATCGTCACGGACTTTTGCAGTCTTATGAAGATATCTTAGATATCACAGTAGATTTTGTTAGTGAGCTTGGCACTACCAATATGAGTGTAGCCGAACTTTTAAAACTTGAAGTAGGTTCGGTTATCGATCTTGAAAAACCTGCTGGGGAAAGTGTTGAATTGTATATCAATAAGCGCATCTTTGGTAAGGGCGAAGTTATGGTTTATGAGAAAAATTTAGCAATTAGAATTAATGAAATTCTAGATTCTAAAACCGTACTTCAATATTTCAAAAAAGAAATTTAA	1C02	1C03,1C06,1C07,1C08,1C01,1C04,1C05,1C09,1C10,1C11,1C12,1C13,1C14,1C15,1C16,1C17,1C18	-
fliR	Cell motility	Flagellar biosynthetic protein fliR	1	2	ATGGAATTTGTTAATTATTTAGGAGATAAAAATGTAGCTACCTTTATGTTGCTTTTTGCTAGAATGAGTGGGCTTATAGTATTTTTCCCTTTTTTTTCTCATAATTCTATCCCTATGATTATCAAAACTACTTTTGCATTATTTTTAACAATGTATTTATTTCCTTTAGCAAAACTTGAAATTTTGCATTTAGATAGTTTTTTTATTATACAGCTTTTAAGTGAAATTGTTTTTGGAATGATAGCAGGGCTTATGCTGCAGATTGTTTTTGCTATTGTTATGATGGCGGGCGAGCAGATAGCTTTTACTATGGGATTTACTATGGCAAGCGTTTTAGATCCAAGTTCTGGAACAAATATGCCTATTACTTCTCAAATTTTGCATTTGATTGCTTTATTA…	1C03,1C06,1C07,1C02,1C08,1C04,1C05,1C09,1C10,1C11,1C12,1C13,1C14,1C15,1C16,1C17,1C18	1C01	-
mnmA_1	Cell cycle control, cell division, chromosome partitioning	Thiamine biosynthesis protein (ThiI)	1	2	ATGAAAGCATTAGCTCTTTTTAGCGGTGGGCTTGATAGTATGCTTGCAATGAAACTCATCACTGCACAAGGCATAGAAGTTAAAGCTCTAAATATCAACATAGGTTTTGGAAGCACAAGTGATAAAAGCGAAATCATGAAAAAGCGTGCGGCAATGGTAGGTGCAGATTTTGAAATGATAGATGTAAGAAATTCCTATCTTCAAGAAGTGCTTTTTAATCCACAATATGGCTATGGCAAACATTTTAATCCTTGTATAGATTGTCATGCTTTTATGTTTAAAACTGCTCTTGCTATGTTAAAAGAAGAAAATGCAAGTTTTATCATCACAGGAGAAGTTTTAGGACAACGCCCTATGAGTCAAAGAAGTGATGCGATGGCAAAGGTTAAAAAACTTGCT…	1C03,1C06,1C07,1C02,1C08,1C01,1C04,1C09,1C10,1C11,1C12,1C13,1C14,1C15,1C16,1C17,1C18	1C05	-
hypothetical	Cell cycle control, cell division, chromosome partitioning	tRNA processing	1	2	ATGAAATTTTGTAAAAAATGTGTGATGCCAGATACTAAGCCTGATTTACATTTTGATGAAGAAGGTGTTTGTGATGCTTGTCGTTCTCAAGAAGCTAAAAATCAAAATATTAATTGGCAAGAAAGAGAAAAAGAATTTTTTGAGCTTATAAAAAAATACAAAAAACATCCTGTTTATGATTGCGTTATCGGAGTAAGTGGCGGAAAAGATTCTACTTTTCAAGTGGTTAAAATGCTTGAACTTGGACTTAATCCTTTGTGTGTGTGTTTTGAGCCTAGTGTGCCTACGAAAATAGGGCGCAAAAATTTAGACAATTTAAATCATCTTGGCGTGGATTTGATCCATATCAAGCGTGATCCAAAAGTTTATCAAAAACTTGCCCGTGAAGCTTTTATAAGA…	1C06,1C07,1C08,1C04	1C03,1C02,1C01,1C05,1C09,1C10,1C11,1C12,1C13,1C14,1C15,1C16,1C17,1C18	-
soj	Cell cycle control, cell division, chromosome partitioning	involved in chromosome partitioning	1	2	ATGAGTGAGATTATTACTATAGCAAATCAAAAAGGTGGAGTAGGTAAAACTACAACAGCTGTGAATTTAGCGGCATCTTTGGCGGTAGCTGAAAAAAAAGTTCTTTTAATTGATGTGGATCCACAAGCAAATGCTACAACAGGCTTGGGTTTTAATCGCAATAATTATGAATATAATATTTATCATGTTTTTATAGGTAGAAAAAAACTTTCTGATATTATTTTAAAAACAGAATTACCCCAACTTCATCTAGCTCCTTCAAATATAGGTCTTGTAGGCATAGAGCAAGAACTTGCAAAAGGCGAAAATAACGAAAAAAAAATGATACTCAAAAACCAAATTCAAGAAGTACTTGATGAGTATGATTTTATTATCATCGATTCTCCGCCCGCACTTGGA…	1C03,1C06,1C07,1C08,1C01,1C04,1C05,1C09,1C10,1C11,1C12,1C13,1C14,1C15,1C16,1C17,1C18	1C02	-
pyk	Carbohydrate transport and metabolism	Belongs to the pyruvate kinase family	1	3	GTGCTAAAAAAAACTAAAATTGTAGCTACAGTTGGGCCAGCAAGCGAAAAGGAAGATGTTTTACGCCAGATGATAATCAATGGCGTAAATGTTTTTCGTTTAAATTTCTCTCATGGAACACATGAATACCACAAAAACAATCTTGAAACCATACGCAAAGTTTCAAGAGAACTTAACACTCGCGTAGGAATTTTACAAGATATAAGCGGGCCAAAAATTCGCACAGGAGAGCTGAAAACTCCTTTTGAGCTTAAAAAAGGTGATAGACTTGATTTTTATTATGAAAAAATCATAGGCGAACAAATTGCTCCAAATCATTATAAACTTAGCATCAATCAAAGCGAAATTTTAAATATGCTAAAATTAGACGAATATGTCTATTTATATGATGGTTCAATC…	1C03,1C06,1C07,1C02,1C08,1C04,1C10,1C11,1C12,1C13,1C14,1C15,1C16,1C17,1C18	1C01	1C05,1C09	-
hypothetical	Carbohydrate transport and metabolism	Belongs to the low molecular weight phosphotyrosine protein phosphatase family	1	2	ATGAATAATTTCAAAGAATTAGCAAAACTTGTAAAAAATCGTAAAGAAAATATCAATCTTTTTTATGATCTTTTAGATTCTGAGCAATGGGGCGAGTATTTTGAGAGACTTTTAACTCTTAGTGAGTTGAAAAGAGATAAAACAACTCTTTTGGCTATATTAAGACGCTTAGTAGATCTTAAAGAGGAAAATTTGATACAGGAGTGGAAAAAAAATAATTTCAAAGAAGAAAAAATTACCAAGCTTAAGCATAAATTCTATGAAGAGATAAGAAAATTTTATGAAAAAGAGCATCAAGAGCTAATCTATGAGATCAAAGAAAGAAAAATCGTAAATGATTTTTATCAAGTTCTTATCCAAGGAGTGCATAATATAGGCTTAGTTATCAATGCTTTTGAA…	1C03,1C06,1C07,1C02,1C08,1C01,1C05,1C09,1C10,1C11,1C12,1C13,1C14,1C15,1C16,1C17,1C18	1C04	-
tkt	Carbohydrate transport and metabolism	Catalyzes the transfer of a two-carbon ketol group from a ketose donor to an aldose acceptor, via a covalent intermediate with the cofactor thiamine pyrophosphate	1	2	ATGGATCTATCGATATTACAAGAACAAGCAAATACTTTAAGATTTTTAAGTGCCGATATGGTGCAAAAGGCTAATTCAGGCCACCCAGGTGCACCCTTGGGAATGGCTGATATTTTAACGGTTTTAAGTTATCATCTTTCTCATAATCCTAAAAACCCAACTTGGCTAAACCGCGATAGGCTTGTGTTTTCAGGCGGACATGCCAGTGCTTTGCTTTATAGCTTTTTGCATTTAAGTGGTTATGATTTAAGTTTAGATGATATTAAAAATTTCCGCCAACTTCATTCAAAAACTCCAGGCCATCCTGAAATTTCAACTCAAGGAGTAGAGATTGCTACAGGCCCATTAGGACAAGGTATAGCTAATGCTGTAGGCTTTGCTATGGCAGCTAAAAAAGCT…	1C03,1C06,1C02,1C08,1C01,1C04,1C05,1C09,1C10,1C11,1C12,1C13,1C14,1C15,1C16,1C17,1C18	1C07	-
rhmT	Carbohydrate transport and metabolism	Major Facilitator Superfamily	1	2	ATGGGGCATTTAAAATTAACAAAATTAGAGCTGGTTTGCAAGAAAATATCTTGGCGTATTCTACCTTTAATTGTTTTGATGTTTTGTCTTTCTATGCTTGATAGGACAAATATTAGTTTTGTGAAATCTCACATCGAAATGGATGCGGGTATTAGCGAAACTGCGTATGCTTTGGGTGCTGGGATATTTTTTGTTGGTTATGCTTTGTTTGAAGTGCCTTCAAATTTACTTTTGCATAAATTAGGAGCTAAGATTTGGTTAAGTCGCATAATGATCACTTGGGGACTTGTAACTATGGCTATGATTTTTATACAAGGAGAAACAAGTTTTTATATATTAAGGTTTTTTCTAGGGTTGACTGAAGCAGGTTTTAGTCCAGGGATTATTTTGTATCTTAGT…	1C03,1C06,1C07,1C02,1C08,1C04,1C05,1C09,1C10,1C11,1C12,1C13,1C14,1C15,1C16,1C17,1C18	1C01	-
eno	Carbohydrate transport and metabolism	Catalyzes the reversible conversion of 2- phosphoglycerate into phosphoenolpyruvate. It is essential for the degradation of carbohydrates via glycolysis	1	2	ATGTTAGTAATTGAAGATGTTAGAGCCTATGAAGTGCTTGATAGTAGAGGAAATCCAACCGTAAAAGCCGAAGTTACGCTAAGCGATGGAAGTGTAGGTGCGGCCATAGTTCCAAGTGGTGCAAGTACAGGTTCAAAAGAAGCCTTAGAATTGCGTGATAATGATGAAAGATTTGGAGGAAAAGGTGTTTTAAAAGCTGTTGCAAATGTTAATGAAACCATTGCAGATGAAATTTTAGGACTAGATGCTTTTAATCAAACTCAACTTGATGATACTTTGCGTGAGCTTGATGGAACAAATAATTACTCAAATTTAGGTGCAAATACAACTTTAGGTGTATCTATGGCAACAGCTCGTGCGGCTGCAACTGCTTTGGGAATGCCTTTGTATCGCTACTTA…	1C03,1C06,1C07,1C02,1C08,1C04,1C05,1C09,1C10,1C11,1C12,1C13,1C14,1C15,1C16,1C17,1C18	1C01	-
menF_1	Amino acid transport and metabolism+Coenzyme transport and metabolism	component I	1	2	GTGAGCGCTGAAACAAAATTTGCCATTTTTGGTAAATATTTTTATTATGACTTAAAATTTGTTCTTAAAGCCTATAATAAAAAACAAAGTAAAAAATACTTTAAATTTGTGCAAAAACATAAAGATAAATATTATTTTTTAACTCTTGTGGATTATGAATTTTATAAATACTTACAAGATAAAAACTTCACTAGCAAAGAGGCTTATTTGAGCTTTTATGCTTATAAAAAAAGAAAAAAATTCACTGCGATGAGGGTTGATGAAGAAAATTTTATGCCTATTTTTAAAAATCATTTAGATTTTAAAAACTATGAAAAAAACTTTTTGCAAGTAAAATCCGCTATAGCAAAAGGACGAAGCTATCAGGTCAATCTCACTCAAAGTTTTCATTTTGATAGC…	1C06,1C07,1C02,1C08,1C01,1C04,1C05,1C09,1C10,1C11,1C12,1C13,1C14,1C15,1C16,1C17,1C18	1C03	-
hypothetical	Amino acid transport and metabolism	amino acid abc transporter	1	2	ATGAAAAAAGTTACTTTAGTTTTTAGTGCCTTAGCTTTGGCAAATTGTTTATATGCAAAAACAATTAATTTAGGAGTAGTGTTGCCATTAACAGGACCAGTGGCTGCTTATGGGCAAGATGTTTTTAATGGTATAGAACTTGCTAATAAATTAAATGCTAAGTTAGATAATGGTGATGAAGTAAAGTTAATCGTTATTGATACTAAAGGCGATAAACTTGAAACTACAAGTGCAGTAAATCGTCTTATAGCGCAAGATAAGGTTATAGGGATTATAGGAGAGGCTACCACGCCAAATACTATACAAGCTATATCAATTATAGAAGATAAAAAAATTCCACTCATTGCTCCAGTAGCTTCAGGAGATAAACTTCTAGAGGGCAAAAAATACGCTTCTCGT…	1C03,1C06,1C02,1C08,1C01,1C04,1C05,1C09,1C10,1C11,1C12,1C13,1C14,1C15,1C16,1C17,1C18	1C07	-
metC	Amino acid transport and metabolism	Cys/Met metabolism PLP-dependent enzyme	1	2	ATGAACTCAAAAACCAAACTTATTCATTGCGGTAGAGGTGATCAAAATGTTGAAGTAAGATCAGTCAATCCTACACTTATGCGTGCATCAACCATACTTTTTAAAGATCATGCCACTTGGCAAAAATATAGAGAATTAAGAAAAACTGATCGTGTATTAAGCTATGGTGCTAGAGGAACGACAACTAACTTCGAACTTGAAAAACTTATCTGCAGCTTAGAAGGCGGCTACAGAGCTCAACTTTTCCCAACAGGACTTGCAGCACTTGCTATGGTACTTTTAAACTATGCAAGTAAGGATGCGCATTTTTTAATTACTGATGCAATCTATGGGCCTGTAAGAACAATTTGTGAATTATTTTTAGAAAAAATGGGCGTTGAGATTGATTTCTTAAAAGCT…	1C03,1C06,1C02,1C08,1C01,1C04,1C05,1C09,1C10,1C11,1C12,1C13,1C14,1C15,1C16,1C17,1C18	1C07	-
glnQ_2	Amino acid transport and metabolism	abc transporter atp-binding protein	1	2	TTGATAGAGTTAAGAAATGTAAATAAATATTATGGAACCCATCATGTTCTTAAAAATATTAACCTTTGTGTTAAAGAAGGTGAAAAACTTGTTATCATAGGCCCTAGCGGAAGTGGAAAAAGTACTACTATTCGCTGCATGAATGGACTTGAAGAGGTGAGTTCGGGTGAAGTTGTTGTAAATAATCTTGTTTTAAATCATAAAAATAAGATTGAAATTTGTAGGAAATATTGTGCTATGGTTTTTCAACATTTCAATCTTTATCCTCATATGACTGTTTTGCAAAATTTAACTTTAGCTCCTATGAAACTTCAAAAAAAATTACGCCAAGAAGCCGAAGAAACAGCCTATCAATATCTTAAGGTGGTTGGACTTGTAGACAAGGCAAATGTTTATCCA…	1C03,1C06,1C07,1C02,1C08,1C01,1C04,1C05,1C09,1C11,1C12,1C13,1C14,1C15,1C16,1C17,1C18	1C10	-
sdaC	Amino acid transport and metabolism	serine transporter	1	2	ATGAATACTCCTAAGTGGACTCGTTATGACACGAGATGGGTTTTATCTCTTTTTGGAACCGCTGTGGGTGCGGGGATTTTATTTTTACCTATTAAGGCGGGTGTTGGTGGTTTTTGGCCAGTTGTTGTGATGACTTTGATTATTTTTCCAATGGTGTATTTAAGCCATAGAGCCTTAAGTCGTTTTGTATGTCAAGCAAATGGTAATGATAAAGACATTACCCATGCGGCTGAAGAGTATTTTGGTAGAAAAGTAAGTATTTTTATTTCTGTGCTTTATTTCTTTGCAATTTTTCCAATTTGTTTAGCGTATTGTGTGGGTATAACCAATACTTTTGAAAGTTTTATCTACCATCAATTTTTACCCCTTTTAAATTCAGAGGGTGTATTTGCAGATATT…	1C03,1C06,1C07,1C02,1C08,1C01,1C04,1C05,1C09,1C11,1C12,1C13,1C14,1C15,1C16,1C17,1C18	1C10	-
hypothetical	Amino acid transport and metabolism	branched-chain amino acid	1	2	ATGAAGCAAAGAGAACTCTTTCTTCTTACTATCCCTGTTTTAATGGGTTATATCCCTTTAGGGGCTGCTTTTGGAATTTTAGCTGCTAGTAAAGATTTTTCTTTGTTTGAAATTTTGCTTAGTTCAATTTTTATTTATGCAGGTGCTGGGCAATTTCTTTTAGTAGCTTTAGTGGCGCAAAATGTATCTTTTTTGATGATTTTTTTTACTTTGTTTTTATTGAATTTTCGCCATTTTTTCTATACTTTATCACTTTTAAAAGAGCTAAAATCCATTAATTTTCTAAGGCACTATATTATCTTTGCTTTAACAGATGAAAGTTTTGCTCTTTTAAGCTCTATTAAAGAGAAAATCAAAAATCTTAGTCGTGCGCAAAGATCGCTTATTATGTTTGAAGTT…	1C06,1C07,1C02,1C08,1C01,1C04,1C05,1C09,1C10,1C11,1C12,1C13,1C14,1C15,1C16,1C17,1C18	1C03	-
cysE	Amino acid transport and metabolism	serine acetyltransferase	1	2	ATGGGATTTTTCGGCATTATAAAAGAAGATTTTTCCCAACCAAAAGTACAAGATCCAGCGTATAATTCTTGTGTAGAACTTTTTTTTAATTACCCGGGTGTATGGGCGGTAGTAAATTACCGCTTTGCGCATTTTTTTTATACAAAAAATTTCAAGCGCACCGCTAGGATAATCAGCGGAATTTCACAATTTTTAACAGGCGTAGATCTACATCCGGGTGCAACTTTAGGCAGACGCATTTTTATAGATCATGCTAATGGAGTGGTGATAGGACAAACCGCGGTCATAGAAGATGATGTTTTAATCTATCAAGGCGTAACCCTAGGCGGAACCAGTCTTGAAAAGGGTATTAAACGCCATCCTACCATCAAAAAAGGAGTGATTATAGGCTCGGGTGCA…	1C03,1C06,1C07,1C02,1C08,1C04,1C05,1C09,1C10,1C11,1C12,1C13,1C14,1C15,1C16,1C17,1C18	1C01	-
hypothetical	Amino acid transport and metabolism	HAD-superfamily subfamily IB hydrolase	1	2	ATGAAGCTTGTTTTATTTGATTTAGATGATACTTTAATACAAGGCGATAGTGCTAAACTTTGGCTTAAATTTTGTGTTGAAAAAGGTTTTTTACCTCAAGAATATTTAGAAAAAATCGTTTTTTATCAAAAACAATATCAAGAAAAAAAGCTTGATATGGATGAATTTATGACTTTTTTTCTTCAAAGTGTTAAGGGTAAAAATGAAGATAGAATTTCATCTTTAGTAGATGAATTTATAAAAATTTATATAAAACCTTATGAAAAAGCTAAAGAACTTATAATCAAATATCAAGATCAAAGGTGTATTATAATTTCAGCTACGGCTGAATTTTTAGTTAGAAAAATCGCCTCTTTTTTGGGAGTGAGAGAAAGCATAGCCATAAAATGCGAGCGTGTG…	1C03,1C06,1C07,1C02,1C08,1C01,1C04,1C05,1C09,1C11,1C12,1C13,1C14,1C15,1C16,1C17,1C18	1C10	-
hypothetical	Amino acid transport and metabolism	Belongs to the aspartokinase family	1	2	ATGCTTATAGTTCAAAAATATGGCGGAACAAGTGTCGGCACTTTAGAACGCATTGATGCAGTAGCAGAGCGTGTCATAAAAAGTGCAAAAGAGGGACATCAACTTGTGGTTGTAGTTTCAGCGATGAGCGGAGTTACAAATACTTTAATAGAGCAAGCAGAATATTTTAGCAAAAATCCTAATGGCAAAGATATGGATATGCTTTTAAGTAGTGGTGAGCGCGTAACGAGTGCTTTATTGTCTATTGCACTAAATGAAAGGGGATATCCTTCTCTTGCTTTTTCAGGAAGAAAGGCAGGAATTATTACAGATAGCGTTTCTACAAAGGCTAGAATTTCTTATATCGACACTCAAGCAATCACCAAGGCTTTAAATGAAGGAAAGATAGTTGTTGTAGCA…	1C03,1C06,1C07,1C02,1C08,1C01,1C04,1C05,1C09,1C10,1C12,1C13,1C14,1C15,1C16,1C17,1C18	1C11	-
hypothetical	Amino acid transport and metabolism	no Hp match. A member of the 617 family of C.j. proteins containing homopolymeric tracts	1	2	GTGGATGGTGTGGTTGATAATTCGGGTTCGGCTTTGCCACCTTTAAATTATATTTTAGGAAGAGAAATGGAACATAGTTACGGTGATTATTATGAAGATTTTCCACATAATAGGATTATTTTTTTTCTAAAAACCCACTGGACGCGTAAAGAAAATTCACCTTATTTTTTTAATAATGAAAATTATTTTATTAGAACATTGTTAAATAAGGATCATTTGATTTTGCAAAGTCAAAAAAATAAAAATATTATTTATGTGAGTTATCATAGTAAAGAAGATCCTTTAACTCCAGCAAATTTTAAAGAACAAACCATGCAAATATTAAAAATTTTAGGTTACGATGTAAGCTTAAATTTGATAGATGAAAATAAAATTGATGGAAAATTTATTAAAAATTTA…	1C03,1C08,1C05,1C09,1C10,1C12,1C13,1C14,1C15,1C16,1C18	1C06,1C07,1C02,1C01,1C04,1C11,1C17	-
iscS	Amino acid transport and metabolism	Cysteine desulfurase	1	2	GTGAAAGTATATTTAGATAATAATGCAACAACGATGCTTGATCCAAGCGCATACGAATTAATGTTGCCATTTTTAAAAGACATGTATGGAAATCCAAACAGTCTTCACCAATGGGGCAGCGCAACTCATCCTGCCCTAAGAGAAGCTATGGATAAACTTTATGCGGGACTTGGCGCAAATGATTTAGATGATATAGTTATAACATCCTGTGCTACTGAAAGTATCAACTGGGTGCTTAAGGGTATATATTTTGATCATATTTTAGATAAAGAACGCAATGAAGTGATTATCTCTAGCGTAGAACACCCTGCTGTTGCTGCTGCTGCTTATTTTTTAAAAAGTCTTGGAGTAAAAGTCATAGAACTTCCTGTAAATGAAGAAGGAGTTTCTACTGTAGAA…	1C03,1C06,1C02,1C08,1C01,1C04,1C05,1C09,1C10,1C11,1C12,1C13,1C14,1C15,1C16,1C17,1C18	1C07	-

## Sheet: 1J
gene_name	category	description	n_snps	n_groups	seq	group_1	group_2	group_3	group_4	group_5	group_6	group_7	group_8	group_9	group_10	group_11	group_12	group_13	group_14	group_15	group_16
aspA	Amino acid transport and metabolism	Aspartate ammonia-lyase	160	3	ATGGGAACAAGAAAAGAACATGATTTTATTGGGGAATTGGAAATCTCTGATGAGGTTTATTATGGAGTGCAAACTTTTAGAGCTGTTGAAAATTTTGATATTTCTCATGATAGATTAAAAGATTTTCCTCGCTTTGTTAGGGCTTTGGCTAGAGTAAAAAAAGCTGCAGCTATGGCAAATCATGAATTAGGTCTTTTGGATAAAAATATCCAAGATGCGATTATTAAAGCGTGTGATAAAATTTTAGAAGGTGGGTATTATGATCAATTTGTAGTAGATATGATCCAAGGAGGTGCTGGAACAAGTACAAATATGAATGCTAATGAAGTTATAGCAAACATAGGACTTGAACTTATGGGTCATAAAAAAGGTGAATACCAATATCTTCATCCAAATGAT…	1J03,1J04,1J07,1J05,1J06,1J08,1J12,1J13,1J09,1J10,1J11,1J14,1J15	1J16	1J17	-
purB	Nucleotide transport and metabolism	Belongs to the lyase 1 family. Adenylosuccinate lyase subfamily	133	3	ATGGTTGAAAGATATAGCAGAGAAATCATGGCTAAAAAATGGGACATGCAAGCAAAATACGATGCGTGGTTAAAAGTAGAATTAGCCGCTGTAAAAGCTTGGAATAAACTCGGTCTCATTGATGACACAGACTGCGAAAAAATTCTTAAAAATGCAAAATTTGATATTGCAAGAATAGATGAAATAGAAAAAACCACAAAACACGATGTTATCGCTTTTCTTACAAGTGTAAGTGAAAGTTTGGGAGAAGAGAGTCGTTTTGTGCATTATGCAATGACAAGTTCTGATTGTATAGATACGGCTGTTGCTTTACAGATAAAAGAGAGTTTGGAGCTTATTTTAGAAGATGTTTCTTTGCTTTTAGAAGTGATCAAAAAGCGTGCTTTGGAGCATAAAAAT…	1J03,1J07,1J05,1J06,1J08,1J12,1J13,1J09,1J11,1J14,1J15,1J16,1J17	1J10	1J04	-
obg	Function unknown	An essential GTPase which binds GTP, GDP and possibly (p)ppGpp with moderate affinity, with high nucleotide exchange rates and a fairly low GTP hydrolysis rate. Plays a role in control of the cell cycle, stress response, ribosome biogenesis and in those bacteria that undergo differentiation, in morphogenesis control	101	3	ATGTTTATTGATAGTGTTAAAATTACTTTAGCTTCAGGCGATGGTGGCAAAGGTGCTGTAAGTTTTCGCCGTGAAAAACATGTTCCACTTGGTGGCCCTGATGGAGGAGATGGTGGAAATGGTGGTGATATTATTTTCGTATGTGATAATAATACCCACACTCTTGTAAATTTCAAAGGCAAAAGAGAATTACGCGCGCAAAATGGTGCTGGTGGAATGGGACGCAATAAAAATGGCAAAAAGGGTGAAAATTTAGAACTTATAGTGCCCGAAGGAACGCAAGTTATCGATGCACAAACCAATGAAATTTTACTTGATCTTACCAAAGAAGGACAAAGAGAGCTTTTTTTAAAAGGTGGAAAAGGTGGACTTGGCAACACCCATTTTAAACACGCCACC…	1J16	1J17	1J03,1J04,1J07,1J05,1J06,1J08,1J12,1J13,1J09,1J10,1J11,1J14,1J15	-
htpX	Posttranslational modification, protein turnover, chaperones	Peptidase M48	95	3	ATGACTTTAATTGCAATTTTATGTCTTTACACAGCACTTTTATCTTGGATTTCCTATGCTCAAATTCGTTTCTTAGAAAGAGAAAAAGACAAACAAGCTCAAATTTTAAGCGAAAAAGACTATCAAAATGCAGCAGATATTGCCATCGAAAATGAAAAATTTAAACTATTTTCCAATTTTTATAATTTAATCATCAGTATTGCATGGATAGGTTTTGGATTTTTATACCTTAAAGAATTACTTATCTTAAACAACACTCGTTTTGAAAATACTTTATTTTTATTATCTTTTTTAATAATCACAAGTATTTTAAATCTACCTTTAAGTATTTATGAAAGTTTTATCAAAGATAAAGCCCATGGTTTTTCAAATATGACTGTAAAACTTTTTATCAAAGAT…	1J04	1J08	1J03,1J07,1J05,1J06,1J12,1J13,1J09,1J10,1J11,1J14,1J15,1J16,1J17	-
dcuA	Intracellular trafficking, secretion, and vesicular transport	Responsible for the transport of C4-dicarboxylates from the periplasm across the inner membrane	80	3	ATGGATATAATGATAATTTTGCAAGTAATCGTCCTTCTTGGGGCGATTTTTATCGGTATTCGCCTAGGTGGTATTGCTATAGGTTATGCTGGAGGATTAGGTGTAGTTATATTAGGGCTTGTTTTAGGTATGAAACCTGGTAATATTCCTTGGGATGTTATTTTAATTATTGCCGCAGCTATTGCAGCAATTTCTGCTATGCAACAAGCAGGTGGACTTGATTACATGGTAAGGGTGACAGAAAAAATTTTAAGATCAAGTCCTAAATTTATAAATTATTTAGCTCCAGCTTGTGGGTGGTTGCTTACAATTTTAGCAGGAACAGGAAATGCGGTATTTTCTTTAATGCCTGTTGTAGTTGATGTTGCAAAATCTCAAAACATAAAACCTAGTGTTCCA…	1J03,1J04,1J07,1J05,1J06,1J08,1J12,1J13,1J09,1J10,1J11,1J14,1J15	1J17	1J16	-
gltB_2	Amino acid transport and metabolism	Glutamate synthase	77	5	ATGGATTTAGAAAATATCCTAGAAAATAATCAAAGCATAGGTTTATATCACCCAAAGAACGAACACGATGCCTGTGGTATCGCTGCAGTTGCTAATATACGCGGTATTGCCTCTTATAAGGTTATTTGTGATGCTTTAGAAATTTTGATGAATCTTGAACACCGAGGTGGTGCAGGAGCTGAAGAAAATTCAGGTGATGGGGCGGGGATTTTGATCCAAATTCCACATGATTTTTTTAAAACTCAAGAATTGGGTTTTGAACTTCCTAAAAAGGGTGATTATGCCGTAGCACAGATGTTTTTATCACCCAATACTGATGCAAAAGAAGAAGCAAAAGAGATATTTTTACAAGGTTTAAAGGATAAAAAACTTGAATTTTTAGGTTTTAGAGAAGTGCCT…	1J03,1J04,1J05,1J06,1J12,1J13,1J10,1J14,1J15,1J16,1J17	1J08	1J09	1J07	1J11	-
prmC	Translation, ribosomal structure and biogenesis	Belongs to the protein N5-glutamine methyltransferase family	74	2	TTGACTATAAAAAATGCTCTTATGGAAGCTAAATCTAGCTTAAAAGGTTATGAAAATGAAGCGGTATTTATACTTTGCGAATATCTAAAAAAAGATAAAGCTTGGTTATTTTTAAACCAAGATATAAAAATAGATCATGAACCTTATTTTGAGCTTATAAAGCGTTTTAAATCTGGAGAACCTTTTGAATATATATTTGAAAAAGTGGATTTTTGGGGCTTAGAATTTAAGATAAAAAAAGGCATTCTAATCCCTCGCTACGATAGTGAAATTTTACTTTTTCAAATTTTAAATTTATGCAAAAAAAATACTTTTAATGGGATTTTAGAAATAGGATTTGGAAGCGGAATTTTAAGCATTGTTTTAGCCAAAGAACTTGGGTTAAAAATCACAGCCTGT…	1J08	1J03,1J04,1J07,1J05,1J06,1J12,1J13,1J09,1J10,1J11,1J14,1J15,1J16,1J17	-
nrdA	Nucleotide transport and metabolism	Provides the precursors necessary for DNA synthesis. Catalyzes the biosynthesis of deoxyribonucleotides from the corresponding ribonucleotides	72	2	ATGAAAGTTATTAAAAGAAATGGTCGTACAGAAGAATTGGATGTTTCCAAGATCAAAAAATGCACCTCTGATGCTGTAAAAGATTTAGAGGGTGTGAATTTAAGCGAACTTGAACTCGATGCAAAGATTCAATTTCGCGATGGAATTTCAACTGAAGAAATTCAAAAAACTTTAATTAAAACTGCAGTAGATAAGATAGATATTGATTGTCCAAATTGGACCTTTGTTGCAGCTAGACTTTTTTTATTTGATTTATATAAAAAAGTTAATGGTATGAATCGCTATAATCATTTGTGTGAGTATTTTGAAAAAGGTGAAAAAGAAGGAAGAATTTTACTTGGTCTTAAAGAAAAATATGATTTAGATGATTTAAATGCTTATATTAAACCTGAACGCGAT…	1J03,1J04,1J07,1J05,1J06,1J08,1J12,1J13,1J09,1J11,1J14,1J15,1J16,1J17	1J10	-
pheA	Amino acid transport and metabolism	Chorismate mutase prephenate dehydratase	70	2	ATGCCAAATTTAGAAGAATTTAGAAATAAAATCGATGCGGTTGATGATAAAATTTTAGATCTTTTAAATGAAAGAATGACTTATGTTAAAAGTATAGGTGAGCTTAAGCAAAGTAGTGGGGGAAGTATTTATCGTCCTGAGCGTGAAAGAGCCATTATCAATCGTTTAAAAAATGCAAATTTAGGACTTTTAGATCAAAATGCCATAGAGGCAATTTATCAAGAAATTTTTGCAGTTTCAAGAAATTTAGAAATGCCTCAAACTATAGCTTATTTAGGGCCTGAAGGAACTTATACACATCAAGCAGCAAGAAGTCGTTTTGGTGCGATGAGTCGTTATATAGCCTTGGCTAATATCGAAGATGTTTTTAAAGAGTTAAGCAACAAAGAAGCAAAATAT…	1J03,1J04,1J07,1J05,1J06,1J12,1J13,1J09,1J10,1J11,1J14,1J15,1J16,1J17	1J08	-
hypothetical	Function unknown	Protein of unknown function DUF115	69	5	ATGACCATACTAGAAAAAAACATACAAGCTTTATTAAGTGGGGTAAATGAACCCTTAGGAAATAAACTTTTAAATTTCATACAAAATAAAACTTGTTCTCGTTTTAATATAGATGAAAATTTAAATATCTATGATAAAACTCATAATGTTTTCATGTATAAAAACTTAGAAGAAGAAATAAATTTTTTCTATCAAAGTATTTTAGAAAAAACTCCTAGATATCCTTTTGTATGTATTTATGGTATAGGCAATGCTTTACTGATTAAAAATTTAGCTAAACACTATAAACATCTTTTTGTATTTGAAAGTGAAATAGAACTTTTTATCCTAGCTTTAAGTACACTGGATTTGAGTGAAGAGCTAAAAACTTATAAAGTGATATTGTTTGATGCAACAGCC…	1J13	1J05,1J09,1J10,1J11,1J17	1J16	1J14	1J03,1J04,1J07,1J06,1J08,1J12,1J15	-
ttcA	Coenzyme transport and metabolism	Belongs to the TtcA family	66	3	ATGATAAATCTTAGCAAAAAACTCATACGCCAAGTTGCACAAGCTAATGCTAAATTTGGACTTATTAAAGATGGAGATAGGGTTCTTTTAGGGCTTAGTGGCGGGAAAGATTCTTTGGCTTTAGCCCATCTTTTAAATCGTATGCAAGCTCACGCTCCTTTTAAATTTGAACTTGAAGCGGTAACTTTGAGTTATGGTATGGGCGAGGATTATTCTCATCTTCATGCACATTGTGAAGAACACGGCATTAAACATAGCGTGCTTGATTCAAATATTTATGAAGTTTCAGGCGATACCATAAGAGAAAATTCAAGTTTTTGTAGTTATTTTTCGAGAATGCGTCGTGGAGCTTTATATACTTACGCTCTTGAAAAAGGTTTTAACAAGCTTGCTATAGCT…	1J03,1J04,1J07,1J05,1J06,1J08,1J12,1J13,1J09,1J10,1J11,1J14,1J15	1J17	1J16	-
hypothetical	Amino acid transport and metabolism	no Hp match. A member of the 617 family of C.j. proteins containing homopolymeric tracts	65	14	ATGCTTATAAACCAAACCTTTGAAATTGATTCTTGTGATGATGTAGAACTAGGTATTAAAAGAACCAGTAAGCTTGAATATCGCATAAGTTATGATGATGAAAAAGATATCAAAGCCATAGTTTTTATAGTGGGTGGTTTTGGAGCTAATGCAAATATTTCTTTTTTAGATTTTGATAGGGAATATATTGCTAAAAATTTTGATGTTGTAGTGGTACATGTTTTTTATCATTGTTTTTGTGCAAGACAAAGTATTGATCAAAAGTATAATCCAAAGCTTATTCCCAATCAAGATGATTTAGAGCGTGTAAATGGCATTTTAAAAAATATTAATTTAGGACATTTATCGGTTAATAAAGATAATTTTGAACAAATTATTCCTCTTATAGAGCAAAAAGTT…	1J07	1J09	1J14	1J16	1J12	1J08	1J17	1J13	1J04	1J03	1J15	1J05	1J10,1J11	1J06
mnmG	Cell cycle control, cell division, chromosome partitioning	NAD-binding protein involved in the addition of a carboxymethylaminomethyl (cmnm) group at the wobble position (U34) of certain tRNAs, forming tRNA-cmnm(5)s(2)U34	65	8	ATGTTTGATGTCATTGTTATAGGTGGTGGACATGCAGGTGTTGAAGCAAGTGCTGCTGCTGCTAGAATGGGTAAAAAAACCTTACTTTTAACTACATTGATTGAGCAAATAGGAGCGGCAAGTTGTAATCCAGCCATAGGTGGACTTGCAAAAGGACATTTGGTAAAAGAACTTGATGCCATGGGTGGTCTTATGGGTGAAATCACCGATGAAGCAGGGATACAATTTCGCATTTTAAATGAAAGTAAGGGTGTAGCCGTTCAAGGAAGTAGGGCACAAATTGATATGGATAAATACCGTATCATTACACGTAATAAACTTTTAAAACTTTCAAATTTAGAAATTTCTCAAGAACAAGCGAGTGCTTTAATTGTAGAAAATGATGAAGTTAAAGGCGTG…	1J11	1J13	1J09	1J17	1J12	1J10,1J14,1J15	1J08	1J03,1J04,1J07,1J05,1J06,1J16	-
hypothetical	Posttranslational modification, protein turnover, chaperones	Along with HypE, it catalyzes the synthesis of the CN ligands of the active site iron of NiFe -hydrogenases using carbamoylphosphate as a substrate. It functions as a carbamoyl transferase using carbamoylphosphate as a substrate and transferring the carboxamido moiety in an ATP-dependent reaction to the thiolate of the C-terminal cysteine of HypE yielding a protein-S-carboxamide	56	2	ATGACTTTGGATTTTGATTTTATTTATAATGCAGATAATGATATTTTTGAATATTTATTGCGTTTTTATGCGAAAAATTACAATTATATCCTTAGTAAAGAAGAAAATACTTATCATTTTTCTATCGATGCAGATGAAGAAAATTTAAAGACTTTTTGTGATTCTTTGAATTTCATGAGTCATAGCGTTTTTTTGAAAAAATTTGATGTAAAAGCGGGGCAGGGTTTTAACCCTTGTATACCAGAAGATAAAGAATTTTCAAGATTTTCTTATATTACTCATTTAAATTCTAATGCTTATCAAGAAAAAAAACTTTTAAACAAAAACGAATGGGGCGTGTTTTGTGAGTGTGAATTTTCAAGCAATTTATCAGAATTTGAAAAAATCAATGAAGAAAAT…	1J10	1J03,1J04,1J07,1J05,1J06,1J08,1J12,1J13,1J09,1J11,1J14,1J15,1J16,1J17	-
hypothetical	Function unknown	MmgE/PrpD family	55	4	ATGTTCTATAGCGAAATTTTGGCGGATTTTATTTTCAATCTTCAGTATGAAAATATCCCTAATACAGTTGTTCAAAGAGCTAAAGAGCTTATGCTTGATAGCCTTGGAACGGCTATAGCAGCGAGTAAGGAAGAATGCGTTTTAAATGCCTTTAAAGCTTTTGAAAATTTAAGCACAGAAAAAAATACCCCTGTATGGGTACATGATAAAAAATTAGATCCCATTTATGCAGCCATGCTAAATGGCATTGCTTCTCATGCACTTGATTTTGATGATACGCATACAGAAGCTATTTTGCACGCAAGTGCGATTTTAACTCCTCTTTGTTTAAGTTATGGTTTTCATGTTAGCAAAGATGCGAAAAAAATCATCAAAGCTTTTATAATAGGCTGGGAAATT…	1J16	1J04,1J09	1J11	1J03,1J07,1J05,1J06,1J08,1J12,1J13,1J10,1J14,1J15,1J17	-
hypothetical	Energy production and conversion	D-lactate dehydrogenase	45	8	ATGGCAAATTTTAAAGCTTTTTATAAAGAGGCTAAGTATATTTTTAAGGATAGAATTTTTAATGATTATGCTAGATGCTATGCTTATGGCATTGATGCGTCGTGTTATTTTTATATTCCAAAAATAGTGATTATTGCTAAAAATGAAGATGAAATTAAGCAAATTATTCAATTAGCAAATACTTATAAAACTCCTATAACATTTAGAGCAGCAGGTACAAGTTTAAGTGGACAAAGCTCTTGTGATGGAGTACTTGTAGTGATTAAATTTGCCTTTAAAAAAATAAAAATTAACAAAGACGCTAACGAAATTACTTTAGGATGCGGTGTAGTAGGCATTCATGCTAATGAAAGTCTTGCTTTTTTGAAGAAAAAAATAGGACCTGATCCAGCTACTATA…	1J11	1J13,1J09	1J07	1J16	1J08	1J12	1J03,1J04,1J05,1J06,1J14,1J15,1J17	1J10	-
hypothetical	Cell motility	Flagellar hook protein flgE	44	4	ATGATGAGATCACTTTGGTCTGGCGTAAGCGGACTACAAGCACATCAAGTTGCGATGGATGTTGAAGGTAATAACATTTCAAATGTTAATACCACTGGTTTTAAATACTCCCGTGCAGATTTTGGGACTATGTTTAGTCAAACTGTGAAAATCGCTACAGCTCCAACTGATGGAAGAGGCGGATCTAATCCACTTCAAATCGGTCTTGGCGTTTCAGTAAGTTCTACAACTAGAATTCATTCTCAAGGTTCAGTTCAAACCACAGATAAAAACACTGACGTTGCTATAAATGGTGATGGTTTTTTTATGGTGAGTGATGACGGGGGGCTTACTCGCTATCTTACAAGAAGTGGGGATTTTAAACTCGATGCTTATGGGAATTTTGTAAACAATGCCGGT…	1J16	1J11	1J03,1J04,1J07,1J05,1J06,1J08,1J12,1J13,1J09,1J10,1J14,1J15	1J17	-
pstB	Inorganic ion transport and metabolism	Part of the ABC transporter complex PstSACB involved in phosphate import. Responsible for energy coupling to the transport system	41	3	GTGATAGCAAAAACAACAAATTTAAATTTATTTTATGGAAAAAAACAAGCTTTATTTGATATCAATATGCAAATAGAACAAAACAAAATTACTGCACTCATCGGTGCTTCAGGATGTGGTAAATCCACTTTTTTGCGCTGTTTTAATAGAATGAATGATAAAATTGCAAAAATCGATGGTTTAGTGGAAATTGAAGGAAAAGATGTTAAAAATCAAGATGTAGTAGCCTTGCGTAAAAATGTAGGCATGGTTTTTCAACAACCTAATGTTTTTGTAAAAAGCATTTATGAAAACATCTCTTATGCACCAAAACTTCATGGTATGATTAAAAACAAAGATGAAGAAGAAGCTTTGGTGGTGGATTGCTTGCAAAAAGTGGGGCTTTTTGAAGAGGTTAAA…	1J07	1J03,1J04,1J05,1J06,1J08,1J12,1J13,1J09,1J11,1J14,1J15,1J16,1J17	1J10	-
feoB	Inorganic ion transport and metabolism	transporter of a GTP-driven Fe(2 ) uptake system	40	4	ATGAAAAAAATCAAAATAGCTCTTGTAGGTCAGCCTAATGTAGGCAAAAGTCTTCTTATTAATGCACTTTGCAAAGCCAATATGAAAGTAGGAAATTTTAGCGGAGTTACTATAGAAAAAGCAAGCGCAAAAACTTTTTATAAAAACTATGAATTTGAAGTCATTGATTTGCCAGGAACTTATTCTTTAGATGGATATAGCGAAGAAGAAAAAATCACACGTCATTTTTTAAATCAAAATGACTATGATGTTATTGTTAATGTTTTAGATGCTACCAATTTAGAACGCAATCTTATCCTTAGTGCAGAACTTTTAAGCCTTAATAAAAAAATGCTTTTAGCTTTAAATATGTGCGATGAAGCCAAAAAAGAAGGTATAGAGCTTGACACTTCTATTTTA…	1J03,1J04,1J05,1J06,1J08,1J12,1J13,1J09,1J10,1J14,1J15,1J17	1J16	1J11	1J07	-
mnmA_1	Translation, ribosomal structure and biogenesis	Catalyzes the 2-thiolation of uridine at the wobble position (U34) of tRNA, leading to the formation of s(2)U34	36	2	ATGAAAATTCTAGTCGCTATGAGCGGTGGAGTTGATAGTACAGTCACTGCTTATAAACTTAAAAATTTAGGTCATGAAGTTATAGGTTGTTATATGAAACTTCATGGCAAACCAAATTATCACGAAGAAAATATCAAAAAAGTAGAAAAAGTTGCAAACTTTTTGCAAATTCCTTATCATATTTTAGACTTACAAGAAGATTTTAAAAACAAAGTTTACATGCCTTTTGTGGATACTTATAAAGAGGGTAAAACACCAAATCCTTGCGCTTTATGTAACCGTTTTATCAAACTTGGAAAACTTTTAGAATTTGCTAAAAGTTTAGGTTGTGAAAAACTTGCCACAGGGCATTATGCAAGACTTGAAAACAACTTAATAAAAACCGCAGTAGATGAAAGC…	1J03,1J04,1J07,1J05,1J06,1J08,1J12,1J13,1J09,1J10,1J14,1J15,1J16,1J17	1J11	-
hisC_1	Amino acid transport and metabolism	Belongs to the class-II pyridoxal-phosphate-dependent aminotransferase family. Histidinol-phosphate aminotransferase subfamily	34	3	ATGAAATTTAATGAATTTTTAAATAATTTAAGCAATTATGAACCCGGCAAAGATATAGAAGTTATTGCTAAAGAATATGGCGTTAAAGAAGTGATAAAATTAGCAAGCAATGAAAATCCTTTTGGCACGCCACCAAAAGCTATAGAATGTTTAAGACAAAATGCAAACAAAGCCCATCTTTACCCTGATGATAGTATGATAGAACTTAAAAGCACATTGGCTCAAAAATACAAAGTTCAAAATGAAAATATCATTATCGGTGCAGGCAGTGATCAAGTGATTGAATTTGCTATACATTCTAAGTTAAATTCTAAAAATGCTTTTTTGCAAGCTGGAGTTACTTTTGCTATGTATGAAATTTATGCCAAACAATGTGGTGCAAAGTGTTATAAAACTCAA…	1J08	1J03,1J04,1J05,1J06,1J12,1J13,1J09,1J10,1J11,1J14,1J15,1J16,1J17	1J07	-
yeeO	Defense mechanisms	Mate efflux family protein	34	4	ATGGCAAAAAAACAACTCTCCTTAACAAGACTTAGTTTTCCTATATTTTGGGATTTGCTTTCTAAGTATTTAACTGTGATTATCAATACCGCTATGGTGTCGCATTATTCTAATTTTCTTGTCGGTGCTATGGGCGCTGGAAATCAAATTTTAGATCTTTTTATCACTATTTTTTCATTTTTAAGTGTGGGTTGTAGTGTGCTGATCGCACAAGCAATTGGTGCAAAAGATCATGTTTTAGCAAGAAAAGTGATTCATCAAAGTTTGTTCTTAAATGCACTTTTAGGCTTTGTATGCGGTGTGCTTATTTTATGGCATGGGGAGTATTTGCTTTATCTTTTAAAAATTCCACAAGAATTGCTCAAAGATAGCGAAATTTACTTACATATGCTTGCAATT…	1J04	1J03,1J07,1J05,1J06,1J12,1J13,1J09,1J11,1J14,1J15,1J16,1J17	1J08	1J10	-
hypothetical	Cell motility	Flagellar basal body protein	30	6	ATGATGAATTCATTTTATAATGGGATTTCTGGAGTAAAAAGCAATAGCTTTGGTATTGATATCACTGCTAATAACATAGCAAATGTCAATACCACGGGCTTTAAATACTCTGATGCTCAATTTAAAGATATTTTTTATACTACCATAACAACCCAATCAACCAACCCTGCTCAAGGTGGTTATGGTAGCGGTGCAGCATCTTCTCAAGTTGTTTTCGAACAGGGTTCTCCTGTTGCAAGTGATGGCGAATTTGATGTGGCTTTGCAAGGAAAAGGATTTTTTGGGGTTTTAGGGGCTGATGGCAATGCTTACTATACTAGAAATGGATCATTTAGAAGAGATGCCAATGGATATTTGGTAGATTCTTATGGAAATTTTGTTTTAGGAACAATGAATCCT…	1J11	1J08	1J03,1J04,1J07,1J05,1J06,1J14	1J12,1J13,1J17	1J10	1J09,1J15,1J16	-
bepE	Defense mechanisms	Efflux pump membrane transporter	28	4	ATGTTTTCTAAATTTTTTATCGAAAGACCTGTTTTTGCTTCAGTTGTTGCAATTATCATTTCTTTAGCTGGAGCTATAGGTCTTACAAATTTACCTATAGAACAATATCCTTCTTTAACCCCTCCTACAGTTAAAGTAAGTGCAACTTACACAGGAGCTGATGCACAAACCATTGCTTCAACAGTTGCAAGTCCTATCGAAGATGCAATCAATGGCGCAGATAATATGATTTACATGGATTCAACTTCAAGTTCTTCAGGAACTATGAGTTTGACTGTTTATTTTGATATCGGCACAGATCCTGATCAAGCCACCATAGATGTTAATAATAGAATTTCAGCCGCAACTGCAAAAATGCCAGATGCAGTTAAAAAACTAGGAGTTACAGTTAGAAAAACT…	1J16	1J04	1J03,1J07,1J05,1J06,1J08,1J12,1J13,1J09,1J10,1J11,1J14,1J15	1J17	-
hypB	Transcription+Posttranslational modification, protein turnover, chaperones	Hydrogenase	28	2	ATGTGTAAAGATTGCGGCTGCTCTATAAATTCAAGCCATACGCATGGTCATCATCACGACCACCATCATGAAAATCCAAGCTTAAAAGAGGGTAAAACCATAGAAGTGATTTCTAAAATTTTAAGCAAAAATGATGAAGAAGCTAAGCATAATAGAGCGCATTTTAATGAAGCTAACACGCTTTGTATTAATTTAATGAGTTCTCCAGGTAGTGGAAAAACCACGCTTTTAGAAAGCACGATTAAGGCTTTGAAAAATGAACTTAAAATTGCTGTGATTGAAGGGGATTTAGAAACCAATAATGATGCTCTAAGGGTAAAAAATGCCGGAGCTTTGGCGTATCAAATCACTACAGGACAAAGCTGTCATTTGGACGCTTTTATGGTGCATGAGGCTTTG…	1J03,1J04,1J07,1J05,1J06,1J08,1J12,1J13,1J09,1J11,1J14,1J15,1J16,1J17	1J10	-
lysA	Amino acid transport and metabolism	Specifically catalyzes the decarboxylation of meso- diaminopimelate (meso-DAP) to L-lysine	26	2	ATGGATTATAAACAATTAAAGCAAGAATTTAATACTCCTTTTTATATTTACAATTTTGATTTCATAAAAGAGCGTTTTTTAAATCTCAAAGAGGCTTTTAAGGCAAGAAAATCTCAAATTTTTTACGCTGTAAAAGCCAATTCAAATTTAAGTTTGTTGCAAATGCTTGCAAATTTAGATAGTGGATTTGATTGTGTAAGTATAGGCGAGGTAAAGCGTGCCTTAAAAGCAGGAGCAAAAGCTTATAAGATTATTTTTAGTGGAGTAGGAAAAACCAAAGAAGAGTTAAGACAAGCTTTAGAATATGATATTTTATATATTAACCTTGAAAGCGAAGCTGAAATGATGCTTTTAGAAAGTGTGGCTAAAGAACTTAATCTAAAGGCAAGAATCAGTATT…	1J08	1J03,1J04,1J07,1J05,1J06,1J12,1J13,1J09,1J10,1J11,1J14,1J15,1J16,1J17	-
hypothetical	Function unknown	Protein of unknown function DUF45	26	2	ATGGCAAGGCAAAGCTCTAGTTTAAAATCATTTATTTATAAAGATGAGTGCTATTTTTATTCTAAAAAATGCATAAAAACTTTAAGATTAAGGCTCAATGAAAAGGGTGAATTTGTTCTTAGTATTCCTTATTTTTGCACCTTTAAAAGCGTTTATGAGTTTTTAGATAAATCAAGTTCTTGGATGAATGAGGCAAAAAAAAGATTTGAAAAAAAAGTTTTAAAAGATGATGAGTTAATCTTTTTAGCTAAAAAATATAAAATTATTTTTGATGAAAATACCAAAAAAACTTATTTTGATAAAGATAAAATAATTTGTCAAAATAAAGCAAAATTAGATTTATTTTTAAGACAAAATGCTAAAAAGATTTTTACTTTTTATCTTAAAAAATGGAGTCAA…	1J10	1J03,1J04,1J07,1J05,1J06,1J08,1J12,1J13,1J09,1J11,1J14,1J15,1J16,1J17	-
hypE	Posttranslational modification, protein turnover, chaperones	hydrogenase expression formation protein	26	3	ATGAAAAATATTTCCTTAGCCCACGGAGGCGGTGGAGAAGAGATGAATGAGCTTTTAACTAAGCTTTTTAAGATCTTTGATAATGAAATTTTAAACGCAAATAATGATGCAGCGATTTTGGGAAATTTGGCTTTAAGCACGGATTCTTTTGTTTTAAGTCCGATTTTTTTAGATGAAGAGGTTAATATAGGTAAACTTTGTGTTTGTGGTTCTATTAATGATGTTTTGATGGTGGGTGCTAAGCCAAAATATCTAAGCTTAGGGCTTATCTTAGAAGAAGGTTTTGAGCTAGAAAAATTAGAACGTATTTTAAAAAGCATTAAAGAAGAATGTGAAAAATGTGGAGTTATGTTAGTTTGTGGCGATACTAAAGTTGTTCCTAAGGGTAAAGCAGATGAA…	1J03,1J04,1J07,1J05,1J06,1J12,1J13,1J09,1J11,1J14,1J15,1J16,1J17	1J08	1J10	-
hypD	Posttranslational modification, protein turnover, chaperones	Belongs to the HypD family	25	2	ATGAATTTCATCGATGAATTTAGAGATAAAGAAAGCATTTTAGCTTTAAAAAAACTCATAGAACAAGAACTTAAAAATCCTATTAATATCATGGAAATTTGCGGTGGGCATACGCATAGTATCATGAAATATGCTTTGCCTTCTATTTTGCCAAAGGAAATTAACTTTATCCATGGGCCAGGATGTCCTGTTTGTGTTATGCCAAGAGTTCGCATTGATACAGCTATCAAGTTAGCCTCCATGAAAGATACGATTTTTTGTACTTTAGGGGATCTTTTAAGGGTGCCTGGAAGTGAAATTTCTTTACTGGATTTAAGAGCTAAAGGGGCTGATGTTAGAGCGCTTTATTCTCCGCTTGAGGTTTTGGAAATTGCTAAGCAAAATTTAAACAAAAATATC…	1J10	1J03,1J04,1J07,1J05,1J06,1J08,1J12,1J13,1J09,1J11,1J14,1J15,1J16,1J17	-
hypothetical	Function unknown	hmm pf01973	24	9	ATGGATGGAAAGGGTGAGAAGGTGAGAGAAGAAAATAATTTTAACAAAAATTTAAAAGCTTTAAGCGGTTTTGAGTATAACAACTTACGCAAAAAACTTGAGGATCTAAAAGAGCTTAGAGAATTTACTTTCACTCAAGGAAAAGATAATCTTGATATCAATATCATAAAAAAAAGAAATTTAAAAAAAATGTATCAAGATCCCATCAAAGAGCTTGAAAAAAATTTAGAATATTTTAAAGATTTTACACGCTATCCTGTGCTTTTTTTTTATGGTTTTGGAAATGGAATTTTATATAAAATTCTACTTCAAAATCAAGCACTTAAAAGAATAATCATCTTTGAAAAAGAATTAGAACTTATCTTTTTGGCTTTAAATTTCATAGATTTTAGCAAAGAT…	1J08	1J07	1J14	1J04	1J16	1J05,1J12,1J13,1J15,1J17	1J03	1J06	1J09,1J10,1J11	-
proS	Translation, ribosomal structure and biogenesis	Catalyzes the attachment of proline to tRNA(Pro) in a two-step reaction proline is first activated by ATP to form Pro- AMP and then transferred to the acceptor end of tRNA(Pro). As ProRS can inadvertently accommodate and process non-cognate amino acids such as alanine and cysteine, to avoid such errors it has two additional distinct editing activities against alanine. One activity is designated a…	23	2	ATGAGATTTACTAAATTTTATGCACCAAGTTTAAAAGAAGCGCCAAAAGATGCGAGTTTACCTAGTCATATTTTTTTAACGCGTGCGGGTTTTGTAGAACAAATTGGTAGCGGACTTTATAATTTCTTGCCTTTGGGAAAAAGAGTTTTAGACAAGATTAAAAATATAGTTAAAGAAGAAATGGATAAGGCTGGAGCACAAGAAGTAAATCTTAGTTTTATCACTCCTGCAAGTTTGTGGCAAGAAAGTGGGCGTTATAATGTTTTTGGAAAAGAACTTTTGCGTTTTAAAGACAGAAAAGAAAATGAATTTGTTTTAGGTCCAACACATGAAGAAGCTATGCTTTCTTTGGTAAAAAACAAAATCACAAGCTATAAACAACTTCCTTTGCATTTATAT…	1J17	1J03,1J04,1J07,1J05,1J06,1J08,1J12,1J13,1J09,1J10,1J11,1J14,1J15,1J16	-
hisJ	Amino acid transport and metabolism+Signal transduction mechanisms	Belongs to the bacterial solute-binding protein 3 family	22	2	ATGAAAAAAATATTAAGCATTGCTCTAGTTGCTTTAGTTGGTTTATTTTTAGGTGCTTGTAGTGATTCTAAAAATAAAGAATCAAATGCAAGTGTAGAATTAAAGGTTGGAACTGCTCCAAATTATAAACCTTTTAATTATAAAGAAAACTCAAAACTTACAGGTTTTGATACTGATTTGGTTGAAGAGATTGCCAAAAAAAATGGTATTAAAATTGTTTGGGTTGAAACCAATTTCGATGGATTGATTCCTGCTTTAAAAGCTGGCAAAATCGATATGATTGCCTCAGCTATGAGCGCAACTGACGAAAGAAGACAAAGTGTTGATTTTACCAAACCTTACTATATGAGTAAAAATCTTTATCTTAAGCTAAAAAACAACGACTCTCTTCAAACGAAA…	1J08	1J03,1J04,1J07,1J05,1J06,1J12,1J13,1J09,1J10,1J11,1J14,1J15,1J16,1J17	-
hypothetical	Function unknown	Protein of unknown function (DUF1353)	22	7	ATGACTAAAGCAGAATTAAAAAGAGTATGCGTAAAGCCATACGATAAGGACAGGTTTGAAGTGATACAAGATTATGAGTTTGCTTTGCTTAGTTTTAAAGGCATTGTGCCAAAAGGATTTAAAACTGATGGTGCAAGTATCCCACGCCTTTTTTGGTCTTTGTTTCCACCTTTTAAAAGTGAGTATTTTAGCGCTTGTGTGGTGCATGATTTTTTATGCGAAAAAGCAAATTCAAGAACTGATTATAGGACAGCTGATTTAGCATTAAAAGAAGCTATGACTTTGCTTGGATGTTCTAAGTTTAAAATCTTTGTATTTTATCATTCTTGCAATCTTTATCATGCAATAAAATGCTTGATAAAAGGAAAATAA	1J08,1J12,1J13,1J10,1J14,1J15,1J16	1J04,1J07,1J05	1J17	1J06	1J11	1J03	1J09	-
hypothetical	Inorganic ion transport and metabolism	phosphate transport system permease protein	21	4	ATGAAAAAACTTTTTAAAAAAAGACAAAAAGCTTCAAAGTCTTTTAAAAGACTTTGTAAAATGGGGCTTTATATTAATTTAATTTTTCTTTGTATCTTTTTAGGAAGTGTGGCTTATCTTGGATTTCCTGCTTTTAAGCAAACCTATATTTTTGTAGAGGCTAATAGAAATTCTCCTTCTTATGATCTTTTATCTCGCGCAGAACAAAGAAAAATAAGAACAGGACAAATCGCTGAAAAATCTTGGCTTTTGGCAAATTCAGAAGTAGATCAATATATGAAGCAAAAATATAATCGCCTTAGTGAAAAACAAAGAACTTTAGTCGATGATCTTATGCAAAAAGGCGAGATAGAGCTTAAATTTAATAGCAATTTCTTTTTAAATGGGGACTCAAAATCT…	1J10	1J09	1J17	1J03,1J04,1J07,1J05,1J06,1J08,1J12,1J13,1J11,1J14,1J15,1J16	-
bdlA_1	Cell motility+Signal transduction mechanisms	methyl-accepting chemotaxis protein	20	6	ATGGATTTTAATATTGATGAGATTAAAGGAAAGCATCATAGCATGTTCTGTGATTCTAATTATAGACACTCTAAGGACTATGTTCAATTTTGGGAAGATTTAAGAGAGGGCAAATTTCAATCAGGTAAATATATAAGATACGGAAGAAATAATAAAAAAGTATACCTTGAAGCAAGTTATAATCCGGTTAAAAATGATGATGGAAAAATTTACAAGGTTATTAAATTTGCTACAGATATAAGCGAACAAGTTAAAAAAGATCAAGAAAAACTTTGCCTCATAAGCGAACTTGCAGAAAAAAATGATAATCTTACTCAAGATGGAGATCGTGTAATTGAAAACACTGTTTCAAATGTTCAGAATATTGCTGATATGATGTCTCAAAGTTCAAATCTTGTT…	1J03,1J08,1J17	1J04,1J07,1J06,1J13,1J14,1J16	1J11	1J05	1J12,1J09,1J15	1J10	-
hypothetical	Inorganic ion transport and metabolism	metal ion transport	20	2	TTGTCTCGCTTTTACTTTTATGGGCTGGAGCTTTGGGCTTGTTTTTTTGGAATTTCTCTTGATGCGACTAGTGTGGCTTTGCTTGGGTTGTCTTTGGTGTTGATTAGTGGAGTTTTAACTTTTGGGGAAGTTTTGGCCGAAAAAGCTGCTTGGAATACTTTAGTATGGTTTTCAGCTCTTGTAATGATGGCAACTTTACTTGGCAAACTTGGCGTTACACAGTTTTTAGCTGAAGCTTAA	1J11	1J03,1J04,1J07,1J05,1J06,1J08,1J12,1J13,1J09,1J10,1J14,1J15,1J16,1J17	-
dcuD_2	Energy production and conversion	C4-dicarboxylate	17	4	ATGGTGATTTCAACTTTTGTGGCTATTATTTTTGAAATGATACGCTATAAAAGCGTTGTAGAAACTCTTAATTCTATTATGATTTTCTTTAAAGGAATGGGACATTTATTTGTTATCACAGTTTCACTCATCGTTTGCGGTCAAGTATTTGCAAGTGGTCTTTTATCTGTAGGTTTTGTAGATACTTTAATAGAATTTTGCAAAAATGCAGGATTTGGAGTTTTGGCTATTATTATCGCCGTTTCAATCTTGCTTGCGGTTTGTGCTTTCTTAATGGGTTCAGGAAATGCGGCATTTTTTAGCTTTGCTCCACTTATCCCAAATATAGCAAAACACTTTGGAGTTGAAACTATCACCATGATAGCACCAATTCAAATCATGACGGGCTTTGGAAGATGT…	1J11	1J03,1J04,1J07,1J05,1J06,1J08,1J12,1J13,1J10,1J14,1J15,1J17	1J09	1J16	-
hypothetical	Replication, recombination and repair	Pfam:DUF342	17	5	ATGAATTTTCAAGTAAAAACCTTAGAAACTTTCAATCCTTTTGAAAGTTTAAATCATGAACAAGCAAACACAGAACAAATTCTTGATTTTAGAGTTATAGATTTTAAACTTCTGTGTTCTAGTGTAAAACCAGCAAAAACAAAAACTTATGAAAGAAAGGATTTTGACTTATTTTATGCAGATGATTTTTTTGTAAAAAACTACAATACCATAGTGCAAAAATTTCTTATAGAAATTTACCCAAAAACCCAAAGTTTTCCTTTTACAGTCAAACTTAGATCCAACTCCAACCTAACCCATCTAAAAGCCAGTATCAACCTTACAGAAAATTTTAAATATTATCCTAATTTAAAATTTGATATTTTACAAAATATCTACAAAATAATGATCAAACAAAAA…	1J07	1J11	1J08	1J03,1J04,1J05,1J06,1J14	1J12,1J13,1J09,1J10,1J15,1J16,1J17	-
rpmA	Translation, ribosomal structure and biogenesis	Belongs to the bacterial ribosomal protein bL27 family	17	3	ATGGCACACAAGAAAGGTCAAGGTTCAACTCAAAATAACCGCGATTCCATAGGTCGTCGTTTAGGTGTTAAAAAATTTGGTGGCGAGTTTGTTAGAGCTGGAAATATCATCATCCGCCAAAGAGGAACTGCAACTCATGCAGGTAACAATGTAGGCATGGGAAAAGATCATACTATCTTTGCTCTAATTGATGGTTTTGTAAAATTCGAAAGAAAAGACAAAGATAGAAAAAAAGTTTCTGTATATCCTGCATAA	1J17	1J03,1J04,1J07,1J05,1J06,1J08,1J12,1J13,1J09,1J10,1J11,1J14,1J15	1J16	-
hypA	Function unknown	Probably plays a role in a hydrogenase nickel cofactor insertion step	16	4	ATGCACGAATTAAGTATAGTAGAATCTTTAATCGAACTTTGCGAAGAAAATGCCTTAAACAATAAGGCTTGTAATGTGCAAGAAATTTATGTAAAAATCGGGCGTTTAAGCGGTATAGAAGTGGATCTTTTTAAGCGTTGTTTTGAAACTTTTAAAGAAAACTCAAATATTTGCAAAAATGCTAAACTTTTTATAGAGCTTGCTCCGCTTGAAATTTTATGCTTAAAATGCGATCAAACAAGTATTTTAGAAGAAAATGTTTTTAAGTGTCCTAAATGTCAAAGTATAGAATATAAAATCATACAAGGTGAGGACTTACATCTTATGCGACTTGTGATGAAATAA	1J10	1J05,1J06,1J08	1J04	1J03,1J07,1J12,1J13,1J09,1J11,1J14,1J15,1J16,1J17	-
ttgC	Cell wall/membrane/envelope biogenesis+Intracellular trafficking, secretion, and vesicular transport	RND efflux system, outer membrane lipoprotein	14	3	ATGAATAAAATAATTTCAATTAGCGCTATAGCAAGTTGCACTCTTTTGATTTCAGCTTGCTCTTTAAGTCCAAATTTAAATATCCCCGAAGCAAACTATAGCACTGATAATCAGCTTGGAGCCTTATCTTGGGAAAAAGAAAACAATAGCTCTATCACAAAAAATTGGTGGAAAGATTTTGATGATGAAAATTTAAATAAAGTAGTTGATTTAGCACTTAAAAATAATAATGATTTAAAACTTGCCTTCATACACATGGAACAAGCTGCTGCTCAATTAGGTATAGATTTTAGCAGTTTGTTGCCAAAATTTGATGGTAGTGTAAGCGGAAGTCGTGCAAAAACAGCTATAAATGCTCCAAGCAATCGAACTGGGGAAGTAAGTTATGGTAATGATTTT…	1J03,1J07,1J05,1J06,1J08,1J12,1J13,1J09,1J10,1J11,1J14,1J15,1J16	1J04	1J17	-
rplU	Translation, ribosomal structure and biogenesis	This protein binds to 23S rRNA in the presence of protein L20	13	3	ATGTATGCTATTATCAAACACAGCGGAAAGCAATACAAAGTAAGTGTTGGCGATGAGCTAAAACTAGATCACTTTGAAGCTGAAAGCAAAGCAAGTATTGAAGTAAGCGAAGTTCTTGCTATCAATGATAAAGAATTAAAGGTAGGTGCGCCTTTCGTAGCAGGTGCAAAAGTTGTTTTGGAAGTGATCAATCACGGAAAAGATAAAAAAGTTGTGATTTACAAAAAAAGACGCAGAAAAGATTCTAAACTCAAACGCGGTTTTAGAAGACAATTTACTCGCGTTGTAGTAAAAGATATCAAAGCTTAA	1J16	1J03,1J04,1J07,1J05,1J06,1J08,1J12,1J13,1J09,1J10,1J11,1J14,1J15	1J17	-
hypothetical	Cell motility+Signal transduction mechanisms	FIST N domain	12	6	ATGCAAGAATATACTTTTGCTTTAAAAATTGGAGAAGACTATCTTATTTCCCCTATGGAAATCAACCCAAATAAAACATTATTTAGTTATTGTGATATAGAAAGCGCTCAGGAATTAAGCTTGCTTAAAAAAACAAATTTTATTGAAGCTATAAAAAAAGATTATGAAAAATTTTCTCTTAATAAACCAAAACCACTAGGAGCAATTTTTAACGATTGTATCTTAAGAAGGCTTCACAACAAAGAACATTTAAATCAAATCCATTTTAATGATTTTCCTATAGTTGGTTTTTCTAGTTTTGGAGAAATTTATGGAGTGGGAATTGCAAAAAGTTTAGTGGCAATATTTTTTTATGAAGTTGAAAATTTTAATGATTTCAAACCTAGATATTTAAAAACT…	1J08	1J11	1J13,1J14,1J16	1J07,1J05,1J06	1J03,1J04,1J09,1J10,1J15,1J17	1J12	-
hypothetical	Cell wall/membrane/envelope biogenesis	COG0791 Cell wall-associated hydrolases (invasion-associated proteins)	12	2	ATGAAATCTTGTTTATATTTTACTTTTATAGTGCTATTTTTAACAGCTTGTTCAACAAAAAATTTAACTTCACTTCATCGTGAAAATTTAGAACAAAAAAATGAAAATCAACATTATGTAAAACTTGAATACGAACAAAATGTAAACATTTTGCCACAATTTGCTTACGATATTAATTTTGATGCAAAACGATATAAAAAATATTTCTTTAACCCTTGGCATGATTCATTTAAAAATTACAAAGGACAAAATATTTTTTGGTCCTTTCCTTTATATTTAAATTCAAAAAATACTTATTATTTTTTCAATAAACAAATTATTCCACTTTCATGGTTTAAAAACGCTATAAATAACGCAAATATCCAAGAATTCGGTAAACTTAATCAAAAAGCTTTAATT…	1J04	1J03,1J07,1J05,1J06,1J08,1J12,1J13,1J09,1J10,1J11,1J14,1J15,1J16,1J17	-
hypothetical	Inorganic ion transport and metabolism	ABC transporter permease	12	3	ATGAATGAAAATTTGAGTTTAAAAGCTAAAATTTATCATTATGCAGTTTTGTTTTTGGTTTTTTTATTTTTAGCTTTGCCTTTAATGGCTACTTTTTTATATTCTATTTCCACTTCTTGGGGTGTAAGTGTTTTGCCTGATGATCTTACGCTTAAATGGTATCAAGAACTTTTTCATGACGAAAGATTTTTACTTGCTCTTTGGCATTCTTTGCTTGTTTGTGTGGGCAGTATTTTACTTTCTGTGATTCTTGTTTTCCCTTTGGTTTTTGTGCTAAATTATTATTTTTTAAAATTAAAAGCCTTTGTAAATATACTTATTATCATGCCTTTTGCTGTACCTCCTATAGTTAGCTGTGTGGGGCTTTTGCAACTTTATGCTGACAATATAGGAGGCACA…	1J08	1J03,1J05,1J06,1J12,1J13,1J14,1J16,1J17	1J04,1J07,1J09,1J10,1J11,1J15	-
serB	Amino acid transport and metabolism	phosphoserine phosphatase	10	3	ATGATTAAACTTTGTGTTTTTGACTTTGATGCTACTTTAATGGATGGTGAAACCATCGATATTTTAGCTACAGCGCATGGCAAGGGTAATCAAACAAGCGAAATTACCCGCCATGCTATGACTGGAGAACTTGATTTTTTCGAAAGTCTTCAAAAACGAGTAAGCTTTTTAAAAGGTATGTCTTATAAAAAAGTTTTAGAATTAAGTAGCACACTTCCACTAATGCGTGGAGCACATGAACTTATCCAATATTTAAAATCTAAAAATATACAAATTGTTATTTTTAGCGGTGGTTTTCATGAAGGCATAAATCCTGCTATGCAAAAACTTGGAATTAACCTCGGTTTTGCAAATTATCTGCATCATAAAAATGACATTTTAACAGGGCTAGTTGGTGGG…	1J03,1J04,1J07,1J05,1J06,1J08,1J13,1J09,1J10,1J11,1J14,1J16,1J17	1J12	1J15	-
hypothetical	Function unknown	Protein of unknown function (DUF2972)	10	6	TTGGATTATTTTTGTGGAGGAGACGGGGATATCCGTTATTATAAATTTTATAATAAATTGTTAGAATTAAAAGATAAAAGAAATATTATTACTATAAATGATATAGACCCATCATGGTATGGCAATCAGCATAAAAGAGATAAATTATTTTCATCTTTTCAAAAAATAACTCCTATTCTATTTCAGATAAGGGATCCTATAGAATTGATTAAACATGCTTATGGTAGAAAATGGGGAAATAATTTAGCCAAAACAAAAGAATTTGATTTGAGTTATCAATTTAATGATATCATAACGGAAGTAGAAGTATATAATTATAATTTGCCTAATACTTTGGAAGGACAAAGGCCGCAATCGTTTTTATGGAAATCTTTAATCGAATGTTTTGATAAATTTAAT…	1J16	1J13,1J11,1J17	1J12	1J07	1J10	1J03,1J04,1J05,1J06,1J08,1J09,1J14,1J15	-
hypothetical	Function unknown	Esterase-like activity of phytase	10	2	ATGAAAAAGGTTATTTTAACAAGTGCTATGCTTTGCAGTGTTTTATTTGGAGTTCAAGAGTATGAGGCCAATTTAGCAGGGCATATTATCATAGATTCTAAAAGTACAGTAAAACCTCCTAAGGATGCTCCTGATTTTTTTAAAACTTATGGGAAATTTGCAAATATCGCTAGAGAAGAAAAAATTGGAACTTTTAAATCTAAGGGAAACAGGGAAACAGATTTTTATTTACCTTTTAAAAATCAACCTATACAAGGACATAGTGGGATAAAATATATTCCAAAAAAAGATGTTTTTTGGGTAATTAGCGATAATGGCTTGGGTAAAAAGTATAATTCTTATGATGCCATGCTTTATGCTCACGAGTTTAAATTTGATTTTAAAAACTCAAAATACGAA…	1J03,1J04,1J07,1J05,1J06,1J12,1J13,1J09,1J10,1J11,1J14,1J15,1J16,1J17	1J08	-
cysA	Inorganic ion transport and metabolism	Belongs to the ABC transporter superfamily	10	2	ATGGCTTATTTAAAGATTAAAAATTTTAAAAAAGCTTATGGGGATAAAATTATTTTTGAAGATATTAATTTTAGTGCTAAAAAGGGTGAGTTTATAACCCTTTTAGGCCCAAGTGGCTGTGGAAAATCCACTCTTTTAAGGTGTATAGCAGGGCTTAGCCAAATTAATGGAGGAAAAATTTCTTTAAATGATAAAGATCTTACCAAATTAAGTCCTCAAAAAAGAAATATAGGTATGGTTTTTCAAAATTACGCTCTTTTTCCAAATCTTAACGTTTTTGAAAATGTAGCTTTTGGTTTAAAGATCAAAAAAATGGATAAAAAGGACATAGAAAAAAGAGTGAAAAAAATGTTAAAACTCGTCGAGCTTGAAGAATACGCTAAAACTTATCCACATAAG…	1J03,1J04,1J07,1J05,1J06,1J12,1J13,1J09,1J10,1J11,1J14,1J15,1J16,1J17	1J08	-
corA	Inorganic ion transport and metabolism	Mediates influx of magnesium ions	10	2	ATGCTTTATATTTATATCAAAACTCAAAATGCTTTAGTTCAAAGAATCAATTTTAATCTCGATAGTCAAGAACTACCGCAAAATATTTTATGGATTGATTTACTTCATCCAAGTGCAGCAGAAATTGCTTTTATATCAAGTGAATTTAATCTTGAGTTTCCTACAAAAGAAGAAAGGGAAGAAATAGAGCTTAGCGCAAAATATTGGGAAGATAATGCAACAATAACCATCAATGCTCATTTTTTAGTAAGAGATCTTAAAAGTGATGAAGAAGATAGAAATTTAATCAAGCTTCGCACAGAAATTGTTACTTTTGCTACCGCTAAAAATATCTTATTTACTATAAGATATAACGAATTTAGCACTTTTGAAGAAATTCAAGCAAGGATTTTAGCTAGT…	1J03,1J04,1J07,1J05,1J06,1J12,1J13,1J09,1J10,1J11,1J14,1J15,1J16,1J17	1J08	-
lolD	Defense mechanisms	ABC transporter, ATP-binding protein	9	3	ATGGAACTCTTAAGAGCGGAAAATTTAAGCCATAGTTTTGATTATCCGCTTTTTGAGGGTTTAAATCTTACTTTAAATACTAAAGATTGCATTGCTATTCAAGGGAGTAGCGGTTGTGGTAAATCTACTCTTTTGCATATACTTTCTTCTTTATTAATTCCAAAAAAAGGTGAAGTTTTTTTTAAAGGTTCTAATCTTTATCAGATGGATGAAAACGAAAGATTAAAAATTCGCCGCTATGATTTTGGTATTATTTTTCAGACACATTATCTTTTTAAAGGTTTTTCAGCTTTAGAAAATATCGAACTTGCTAGTGTTTTATCGGGTCAAGATTTAGATGAGAAAATTTTAAAAAGGTTAGGTATTAATACACTTTTGCATCAAAAAATAGGAAAGCTT…	1J01,1J02	1J09	1J03,1J04,1J07,1J05,1J06,1J08,1J12,1J13,1J10,1J11,1J14,1J15,1J16,1J17	-
msrB	Energy production and conversion	Peptide-methionine (R)-S-oxide reductase	9	2	ATGAAAGAATTAAATGAAGAAGAAAAAAAAGTAATTTTAAATAAAGGAACAGAAGCTCCTTTTAGTGGGAAATATAATGATTTTTATGAAAAAGGAATCTATCAATGCAAGCAATGTGGAGCTTCGCTTTATAAATCCGAAGATAAATTTAAATCAGGTTGTGGATGGCCTAGCTTTGATGATGAAATAAAAGGGGCTGTTAAAAGAATTCCTGATAAAGATGGGATTAGAACCGAGATTGTATGTGCAAATTGCAATGGACATTTAGGTCATGTTTTTGAAGGAGAAGGATTTTCTGCTAAAAATGTAAGACATTGTGTAAATTCTATTTCTTTGGAATTTGTAAAAACTAAGGATTGA	1J03,1J04,1J05,1J06,1J08,1J12,1J13,1J09,1J10,1J11,1J14,1J15,1J16,1J17	1J07	-
gltX1_1	Translation, ribosomal structure and biogenesis	Catalyzes the attachment of glutamate to tRNA(Glu) in a two-step reaction glutamate is first activated by ATP to form Glu-AMP and then transferred to the acceptor end of tRNA(Glu)	9	3	ATGTACCGTTTTGCACCTTCTCCCACAGGTGATATGCACATAGGAAATTTACGCGCAGCAATTTTTAATTATATCTGTGCAAGACAAAAAAATATGGATTTTATCTTACGTATTGAAGATACTGATAAGGCTAGAAATATAGCAGGAAAAGAAGAAGAAATCAAAGAAATTTTAAATCTTTTTAGTATTTCATGGCAGCATTACTATATACAAAGTGAAAATTTAAAATTCCATCGCCAAATGGCTTTAAAACTTGTAAGCGAAAAAAAAGCTTTTGCTTGTTTTTGCACCGAAGAAGAACTTGAAGCAAAAAAAGAGCTGGCTAAAAAACAAGGTAAAGCTTATCGCTACGATGGCACTTGTGAAAAACTAGCCGATATTGATGTTTTAGAATGTGAA…	1J03,1J04,1J07,1J05,1J06,1J08,1J12,1J13,1J10,1J11,1J14,1J15,1J16,1J17	1J01,1J02	1J09	-
wbpE	Amino acid transport and metabolism	Belongs to the DegT DnrJ EryC1 family	8	3	ATGAATTTTATCAATCTTCAAGCCCAATATCTCGCATACAAAGATGAAATCAATGCTGAAATTGAAAGCGTTTTATCAAGCTCTTCTTTCATAGGCGGTGCAAAGCTTAACGAATTTGAGCAAAATTTAGCTCATTTCTTAGGTGTTAAACACGCTATAGGTTGCTCAAGTGGAACTAGTGCTTTATACCTTGCCTTAAGAGTCTTAGATATTGGTAAAGATGATGAAGTTATAGTGCCTAGTTTTACTTTCATAGCAACAGCTGAAGTTGTGGCCTTGGTAGGTGCAAAACCTGTTTTTGTAGATATAAATTTATCAAATTACAATCTTGATTTTAAAGCAGTGCAAAAAGCAATAACTCCAAAAACTAAAGCTGTTATAGCAGTGAGTATGTTTGGA…	1J02	1J03,1J04,1J07,1J05,1J06,1J08,1J12,1J13,1J09,1J10,1J11,1J14,1J15,1J16,1J17	1J01	-
hypothetical	Amino acid transport and metabolism	Glyoxalase/Bleomycin resistance protein/Dioxygenase superfamily	8	3	ATGCTTAATACAACACTCAATTTACCCCTTCATCATATAGGCGTGGCTTGTAAAAATTTAGAAAAAGAAAGGGAATGTTTTTTTAAACTAGGTTTTTATAAAGAATCAGAATTTATAGATGAAAAACAAGGGGTAAGAGGCGAATTTATCATTCCTTGTAATGAAGCATTTCCACAGTATAGATTTGAACTTTTGCAAAATTTAAACGATAAAGGACCACTAGATAGCTATTTGAAAAATAATACCAAAATGTATCATTTAGCCTATGAAAGTAAAAATATCGCCCAAGATTTAATTCTTTTGGAACAACAAGGAGGCATTTGTATTGTTCCTATTATGCAAGCAAGCTATTTTGCTAAACTTTGTTTTATCATGATGCCAAATAGGCTTTTAATCGAA…	1J10,1J11	1J03,1J04,1J07,1J05,1J06,1J08,1J12,1J13,1J09,1J14,1J15,1J16,1J17	1J01,1J02	-
hisH_1	Amino acid transport and metabolism	IGPS catalyzes the conversion of PRFAR and glutamine to IGP, AICAR and glutamate. The HisH subunit provides the glutamine amidotransferase activity that produces the ammonia necessary to HisF for the synthesis of IGP and AICAR	8	2	ATGATAGCGCTCATTGATTACAAGGCGGGAAATTTAAACTCTGTTGCTAAGGCTTTTGAAAAAATAGGAGCTATAAATTTCATAGCTAAAAATCCAAAAGATTTGCAAAAAGCAGATAAATTGCTTTTACCTGGAGTGGGATCTTTTAAAGAAGCCATGAAAAATTTAAAAGAATTTGGTTTTATAGAAGCTTTAAAAGAGCAAGTTTTAGTACAAAAAAAACCTATTTTAGGCATTTGTTTGGGAATGCAGCTTTTTTTAGAAAGGGGCTATGAAGGTGGAGTTTGCGAAGGACTTGGTTTTATAGAAGGTGAAGTAGTCAAATTTGAAGAGGATTTAAATTTAAAAATCCCACACATGGGTTGGAATGAGCTTGAAATTTTAAAACAAGTTCCTTTG…	1J03,1J04,1J07,1J05,1J06,1J08,1J12,1J13,1J09,1J10,1J11,1J14,1J15,1J16,1J17	1J01,1J02	-
hdpA	Carbohydrate transport and metabolism	HAD-superfamily hydrolase, subfamily IIA	8	2	ATGTTTTTTTTAGATGTTCAAGGGACTTTAATTTCTGATCATGATAAATCTTTAATCCATGGTGCTAAAGAACTGATCGATTTTTTAAATGCAAAAAATCTTCCTTATCTTATCATCACTAACAATACAAAAAAACTTGATTTTTTAGAAAAATTACAGCAAAAAGGATTGGTTATAAAAGAAAATGCTTATATTGATCCTTTCAGCGTTTTAAAACACCTTTTAAGACCTTGTAAAGTTGCGGCTTTTGGTGCAGATGAGTTTGTAAAAAGTCTTGAAAATCTTGGTTTTGAGCTCGATTTTGTAAATCCTAGTGCTGTGCTTGTGGCTAGTTATGATGATTTTAAATTTAAAGATTTTGCCACTATGATAGAATTGGCTAGAAGAGAAGTTAGATTT…	1J03,1J04,1J07,1J05,1J06,1J12,1J13,1J09,1J10,1J11,1J14,1J15,1J16,1J17	1J08	-
hypothetical	Cell wall/membrane/envelope biogenesis	peptidase M23	8	2	ATGAGAAAAAATATTCTTATCTTTTTTTGTTTTTTTTTGTTTGTTGATATAAGTTTAGCAAACGCTATAAATGAAAAAACAAAAAGTTTAGAAGAAAATAAACGCATACAAGAACAGTTAAATAAAAAACTTGAAGATTTGGCTAGCGATATTTTAAATGGTGAAAAAAGTTTGAAAGATCTAAGTTTGCAAATTGAAAGCTTAAATTCACAAACTTCTAAGCTTGAAGCAAGTGCTAAGGCTCAAAATCAAGAGTTAAACACCCTTACAAGCCAAAATGAAGATTTGCTTAAAAGTAAATCAAATATGGAAGGTAAGCTTATATCTTTAATGGCTAAAGATTTTGCTTATGATTTACCTATCCCTCAAGGCTATATTGAAAGTGAAGAAAGTTTTATG…	1J03,1J04,1J07,1J05,1J06,1J08,1J12,1J13,1J09,1J10,1J11,1J14,1J15,1J16,1J17	1J01,1J02	-
hemA	Coenzyme transport and metabolism	Catalyzes the NADPH-dependent reduction of glutamyl- tRNA(Glu) to glutamate 1-semialdehyde (GSA)	8	2	ATGTATTATTGTATATCTTTTACTCATAAAAATACAGATATTGCCTTAAGGGAAAAGTTAAGCTTTTCCAATGAAGCTAAAAAAAGTGAGTTTTTAAAAATCATTAGCACTCATGAAAATATTGAAGAATGTTTGGTTATAAGTACTTGCAATCGTGTTGAAATTGTTGCTTTTGTAAAAATGGCCTGTGCGGAGTTTATTGTTAAATCTTTGGCTTTACTTTGTGATGTTGATAAAGATATTTTACTTGAAAAAGCTGATATTTTTGAAGATAGTGGAGCAATCCACCATCTTTTTTCTGTAGCAAGTTCTTTGGATAGTTTGGTGGTTGGAGAAACTCAGATAGCAGGACAATTAAAAGATGCCTTTGCTTTTGCTGTAAAAAATAATTTTTGTGGA…	1J03,1J04,1J07,1J05,1J06,1J08,1J12,1J13,1J09,1J10,1J11,1J14,1J15,1J16	1J17	-
hypothetical	Function unknown	Antitoxin component of a toxin-antitoxin (TA) module	8	4	ATGCTCTCTTTTAAACAAGATGAAATTTACACTGCCACTGAGGTGGTAAGAAATTTTAGCCCCATTATGGAAAAACTTAAAAAAAGTGAAAGTGGAAAAATAGTTATTTTAAAAAATAACAAATTTGAAGCTGTAATGCTTAATATGAAAGAATTTGAACGCTTACAAAACGCTATGCAACTTTTAGAAAATATCTACAAAAATCAAAAGGCTTAA	1J09	1J07	1J01,1J02	1J03,1J04,1J05,1J06,1J08,1J12,1J13,1J10,1J11,1J14,1J15,1J16,1J17	-
hypothetical	Function unknown	Autotransporter beta-domain	8	4	ATGGTTTATGGAAAATACTCGGCAATAGGAGTGGGTCGATCGCAAACTCTAGGAGATTTATATATAGATGGACGTTCAAATAATGGCACAGTAAGTGGAATTTATAGTGAAGAACATGGAATTTTATTAGAGAATAACTCACGAACTCAAAAAATAGAACTTAAAAATGGCGGCATTATAAAAGGTAATATCGATGGTATAAGATTGATAAACTCGGCCTCTTTAAGTGGAGAAATGATTTTATCTGGCGAAGGTTCTAGGGTAGAAGGTGGAAGAGGTGTTGGTATATTGAATCGAAGTGGAAAAATAGAAGGCTCTATAACCATAAAAGATGGAGCAACTGTTACAGCTACTTCGAATCGAGCCATAGCTAACTCTGGCTCAGGAAGTATAACAGGT…	1J13	1J03,1J07,1J05,1J06,1J08,1J12,1J09,1J10,1J11,1J14,1J15,1J16,1J17	1J04	1J01,1J02	-
hypothetical	Function unknown	-	8	2	ATGAAAAGAGTTAGAACTAAAATTCGCGCCAATTTTCGTCGTCGTGTAAAACGCACCTTAAAAGGAAGCTTAAAAGAAAAATTAGCAGGTACTATTTTGCTTTGTGCGATAGTACCTTTAGCAGTTTTAGGATATCTTTTTATCGTGATTATAGGAACTTTTTTTAATACCGCACGAGCAAGACAGGGTGTTAGAGCCTTAGATCATTTTGTAAATGCAAGCTTGTTTAATGGCTATGCTTGGGAGAGCGTTTCTTCTCATGCGTGGCGTGAAAGAAATCGTAAAAAATGGGCAAGGATTGTTATAAAAATCACAGATTTTTTTCAAAAAGATCATTGTAAAAGAGCAAATAAAAGAGAACAACCTGTGGTAGATTTCATAATTTCAAGAAATTTAGAC…	1J03,1J04,1J07,1J05,1J06,1J08,1J12,1J13,1J09,1J10,1J11,1J14,1J15,1J16,1J17	1J01,1J02	-
hypothetical	Inorganic ion transport and metabolism	Bacterial extracellular solute-binding protein	8	2	ATGAGTAAGAAATTTTTCTTAAGTTTAGGTCTTGTTGCTTTATTGTTTTCAAATTCACAAGCTATTGATGAGAATTTGATTAAAGCTGCGCAAGCAGAAGGTAGGGTAAATTCTTTAGCTATGCCTGATACTTGGGCAAACTGGAAGGATACTTGGGCAGATCTTAAAAATCTTTATGACATAGAACATAGTGATACAGATATGAGTTCAGCTCAAGAAATTGCTAAATTTAAAACCGAAAAGAAAAATGCAAGCGGTGATATAGGGGATGTAGGGGCGTCTTTTGGAGAGATAGCGGTTAAACAAGGAGTAGCTCAGCCTTTTAAGACAAGTTACTGGGATCAAATTCCAACTTGGGCTAAAGATAAAGATGGAAATTGGCTTTTAGCTTATACAGGA…	1J03,1J04,1J07,1J05,1J06,1J12,1J13,1J09,1J10,1J11,1J14,1J15,1J16,1J17	1J08	-
znuA	Inorganic ion transport and metabolism	periplasmic solute binding protein	8	3	TTGAAAAAAATTATATTATTTATCTTATCTTTAGGGATATTTTATACTTTCACACAAGCTAAAAATTTAGAGCAAGAACAAAATACTAGCAGCAATTTAGTTAGTGTCAGTATAGCACCTCAAGCATTTTTTGTTAAAAAAATAGCTGCAAATACTCTAGATGTCAATGTTATTTTGCCTCCAAATAGCAATGAGCATAATTTTGAATTTAAACCAAGTACTATGAAAAAACTTGAAAAAAGTGATATTTATTTCACCATAGGCTTAGAATTTGAAAAAGTTTTTACGGATAAATTTAAACAAAATTTTCCAAAACTTCAAGTTATAAATATGCAAAAAAACATAGCTTTGATTCAAACTCATGATACACACGAACACTCTCATGAGCATGAACACCAC…	1J03,1J05,1J06,1J08,1J12,1J13,1J09,1J14,1J15,1J16,1J17	1J04,1J07,1J10,1J11	1J01,1J02	-
hypothetical	Inorganic ion transport and metabolism	Bacterial extracellular solute-binding protein	8	2	ATGAGTAAGAAATTTTTCTTAAGTTTAGGTCTTGTTGCTTTATTGTTTTCAAATTCACAAGCTATTGATGAGAATTTGATTAAAGCTGCGCAAGCAGAAGGTAGGGTAAATTCTTTAGCTATGCCTGATACTTGGGCAAACTGGAAGGATACTTGGGCAGATCTTAAAAATCTTTATGACATAGAACATAGTGATACAGATATGAGTTCAGCTCAAGAAATTGCTAAATTTAAAACCGAAAAGAAAAATGCAAGCGGTGATATAGGGGATGTAGGGGCGTCTTTTGGAGAGATAGCGGTTAAACAAGGAGTAGCTCAGCCTTTTAAGACAAGTTACTGGGATCAAATTCCAACTTGGGCTAAAGATAAAGATGGAAATTGGCTTTTAGCTTATACAGGA…	1J08	1J01,1J02,1J03,1J04,1J07,1J05,1J06,1J12,1J13,1J09,1J10,1J11,1J14,1J15,1J16,1J17	-
dcuB	Inorganic ion transport and metabolism	Responsible for the transport of C4-dicarboxylates from the periplasm across the inner membrane	8	2	ATGGACTTTTTAACAAGCCTTAGTGAGGCAGGGCAATTTGCAATCCAAATCATTATCGTTTTAATTTGTCTTTTTTACGGTGCAAAAAAAGGCGGCATAGCGCTTGGTTTACTTGGTGGTATAGGTATTTTAATGCTTGTATTTGCTTTTCATATAAAGCCTGGAAAACCAGCCATAGATGTTATGCTTACGATTTTAGCGGTAGTGGTTGCGAGTGCAACTTTGCAAGCAAGTGGTGGTTTGGATGTTATGCTTCAAATAGCAGAAAGAATTTTAAGACGCAATCCTAAGTTTTTGACAATATTAGCACCTTTTGTAACCTGCTTTTTGACTATACTTTGTGGAACAGGACATGTGGTTTATACTATTATGCCTATTATTTATGATATAGCGATTAAA…	1J03,1J04,1J07,1J05,1J06,1J08,1J12,1J13,1J09,1J10,1J11,1J14,1J15,1J16,1J17	1J01,1J02	-
hypothetical	Intracellular trafficking, secretion, and vesicular transport	MotA/TolQ/ExbB proton channel family	8	2	ATGGATATTAAATCAGATGAAATTTCAGAACTTGTTTTGCCTGAAGGCAAAGATGCAAGAGGTTCTTTGGTTTATTTTAAAATTATTTTTATTCCAGCTTTTCTTTATATTTTGATTTTATTGGGTTATTTTAATGTAATTGACTTTAAGGTCGAATTACATACGGTTATTATGACAGGTGTGATTTTTTTTACAGCATTGATTTTTGCTAGACATAGTGCTGAGTATGCGTATAGTATTTTTGAACAACAAAAAGATGAATTTAAACAGGCTTTAAAAAGACATATTATGAGGCATTTTCTTGCCATAGGGAAAGACACGAAATCAAATGCCAATTTTGATGACTTTGCTTATACATATATTAAGGGTGCAAGAAATGAGAATTTTGCTAGTATAGGT…	1J03,1J04,1J07,1J05,1J06,1J08,1J12,1J13,1J09,1J10,1J11,1J14,1J15,1J16,1J17	1J01,1J02	-
purH	Nucleotide transport and metabolism	Bifunctional purine biosynthesis protein PurH	8	2	ATGAGAGCATTACTTAGTGTGAGTGATAAAGAAGGCATAGTAGAATTTGGCAAAGAGCTTGAAAATTTAGGTTTTGAGATTCTTTCAACTGGGGGGACTTTTAAGCTTTTAAAAGAAAATGGAATAAAAGTTATAGAAGTGAGTGATTTTACAAAGAGTCCTGAGCTTTTTGAAGGGCGTGTGAAGACTTTGCACCCTAAGATTCACGGTGGGATTTTGCATAAAAGAAGCGATGAAAATCATATCAAACAAGCAAAAGAAAATGAAATTTTAGGCATTGATCTAGTTTGTGTAAATTTATATCCTTTTAAAAAAACTACCATTATGAGCGATGATTTTGATGAAATTATAGAAAATATCGACATAGGCGGACCTGCGATGATAAGAAGTGCAGCAAAG…	1J03,1J07,1J05,1J06,1J08,1J12,1J13,1J09,1J10,1J11,1J14,1J15,1J16,1J17	1J04	-
gppA_2	Nucleotide transport and metabolism+Inorganic ion transport and metabolism	Ppx GppA	8	2	ATGTTAGGTATAGATCTTGGTTCAAATACTTTAAGAGCAGTACAAATGGATGAAAAATTAAATAAATTAAAAGAATATGAATTTGTTATTGGGGCAGCGAAAAATCTAAATCAAAGTGGAGAAATTTCTAAAGAAGCCATACAAAGATTAAAAAATACTTTGAGTATTTTAGCTAAAGAGCAAGATTTAAGCAAAGCGAGAGCTGTAGCGACTGCAGCTTTTAGAAAGGCAAACAATACAAATGAAATTTTTGCCCATTTAAAAAAAGAATTTGGGATTGATTTTAAGCTTATAGATGCCAAAAGTGAAGCTAAGATCAGTGTTTTAGGTATGCAATCAGGTTTAAGAAGGCTTAAAATTTGGGGAGAGTTTGCGTATTGTGATTTAGGAGGGGCTTCT…	1J03,1J04,1J07,1J05,1J06,1J08,1J12,1J13,1J09,1J10,1J11,1J14,1J15,1J16,1J17	1J01,1J02	-
recB	Replication, recombination and repair	Belongs to the helicase family. UvrD subfamily	8	2	ATGAGTCAATTTGAGCCTTTTTTGGCATTAGAAGCGAGTGCAGGAAGCGGAAAAACCTTTGCCCTGAGTGTGCGTTTTGTAGCACTTATTTTAAAAGGAGCTAGGATTAATGAAATTTTAGCTTTGACTTTTACCAAAAAAGCTGCTAATGAAATGCAAAAAAGAATTATTGAGACTTTTTTAAACTTAGAAAAAGAAAATAAAACCAGTGAATGCAATGAACTTTGCAAGCTTTTAGGTAAAGATAAAGAAGAGCTTATTTCTTTAAGAGATGCTAAAAAAGAAGAATTTTTAAGAACAGAGTTAAAAATCAGTACTTTTGATGCTTTTTTCGGAAAAATTTTGCGTGTTTTTGCTTTAAATTTGGGCTTAAGTAGTGATTTTACAATGAGTGAAGAG…	1J03,1J04,1J07,1J05,1J06,1J08,1J12,1J13,1J09,1J10,1J11,1J14,1J15,1J16,1J17	1J01,1J02	-
rpsU	Translation, ribosomal structure and biogenesis	Belongs to the bacterial ribosomal protein bS21 family	8	7	GTGCATCCTAACGAGTCTTTTGATGAAGCGTATCGTAAATTCAAAAAACAAGTAGATAGAAATCTAGTTGTGACTGAAGTAAGAGCAAGAAGATTTTTTGAGCCTATGACTGAAATTCGCAAAAAACAAAAAATTTCAGCACGCAAAAAAATGCTTAAAAGACTTTATATGCTTAGACGCTACGAGTCAAGACTCTAA	1J01,1J02	1J03,1J05,1J08,1J09,1J11,1J15	1J04,1J07	1J10,1J16	1J17	1J06,1J12,1J14	1J13	-
cysS	Translation, ribosomal structure and biogenesis	Belongs to the class-I aminoacyl-tRNA synthetase family	8	2	ATGAGATTATTAGATAGTGTAACAAAAGAGAAAATAAAACTTGATAAAAAAGATATTAGTATTTATTTATGCGGACCTACGGTTTATGATGATGCACATTTAGGACATGCAAGAAGTAGTGTTTGTTTTGATCTTTTGCGTAGGGTTTTACTTGCTCAAGGCAATAGGGTAAAATTTGCTAGAAATTATACAGATATCGATGATAAGATTTTGAAAAAAATGGCTCAAAGTGGTCAAACTTTAGAGGAAATTACGGAATTTTATATCAAAAGTTATGAAGAGGATATGAGGGTTTTAAATGTATTAGATCCTGATTTTAAACCTCGTGCAACGCATTATATAACAGCTATGCTTGATTTGATTAAAAAGCTTGCTAAGGATGGGTTTGTTTATACTCTA…	1J03,1J04,1J07,1J05,1J06,1J08,1J12,1J13,1J09,1J10,1J11,1J14,1J15,1J16,1J17	1J01,1J02	-
argS	Translation, ribosomal structure and biogenesis	Arginyl-tRNA synthetase	8	2	TTGAAAAGTATTATTTTTAATGAAATTAAAAAGATTTTAGAGTGTGATTTTGCGCTTGAAAATCCAAAGGATAAAAATTTAGCACATTTTGCTACCCCTTTGGCTTTTTCACTGGCTAAGGAATTAAAAAAATCCCCTATGTTGATCGCTAGCGACTTAGCGAGCAAATTTCAAAATCATGATTGTTTTGAATTAGTTGAAGCTGTAAATGGGTATTTAAATTTTAGAATTTCCAAAACTTTTTTAAATGAACTTGCAAATCAGGCTTTAACAAATCCAAATGATTTTACTAAAGGAGAAAAAAAACAAGAAAGTTTTTTGCTTGAATATGTGAGTGCAAATCCTACTGGGCCTTTACACATAGGACATGCAAGAGGCGCTGTTTTTGGAGACACCTTA…	1J03,1J04,1J07,1J05,1J06,1J08,1J12,1J13,1J09,1J10,1J11,1J14,1J15,1J16,1J17	1J01,1J02	-
trpA	Amino acid transport and metabolism	The alpha subunit is responsible for the aldol cleavage of indoleglycerol phosphate to indole and glyceraldehyde 3- phosphate	7	2	ATGGTTGATTTTAGAAAATTTTATAAAGAAAATGCAAATGTGGCTTATACGGTTTTAGGTTATCCAAATCTTCAAACAAGTGAAGCTTTTTTGCAAAGATTGGATCAAAGTCCTATTGATATTTTAGAACTTGGTGTTGCTTATAGTGATCCTATTGCCGATGGTGAGATTATTGCAGATGCGGCAAAAATAGCTCTTGATCAAGGCGTGGATATTCATAGTGTTTTTGAGCTTTTAGCTAGGATAAAAACTAAAAAAGCTTTGGTTTTTATGGTTTATTATAATTTAATTTTTTCTTATGGCTTGGAAAAATTTGTGAAAAAAGCAAAATCTTTAGGGATTTGTGCTTTGATTGTGCCTGAATTGAGTTTTGAAGAAAGTGATGATTTGATTAAAGAG…	1J01,1J02	1J03,1J04,1J07,1J05,1J06,1J08,1J12,1J13,1J09,1J10,1J11,1J14,1J15,1J16,1J17	-
hdpA	Carbohydrate transport and metabolism	HAD-superfamily hydrolase, subfamily IIA	7	2	ATGTTTTTTTTAGATGTTCAAGGGACTTTAATTTCTGATCATGATAAATCTTTAATCCATGGTGCTAAAGAACTGATCGATTTTTTAAATGCAAAAAATCTTCCTTATCTTATCATCACTAACAATACAAAAAAACTTGATTTTTTAGAAAAATTACAGCAAAAAGGATTGGTTATAAAAGAAAATGCTTATATTGATCCTTTCAGCGTTTTAAAACACCTTTTAAGACCTTGTAAAGTTGCGGCTTTTGGTGCAGATGAGTTTGTAAAAAGTCTTGAAAATCTTGGTTTTGAGCTCGATTTTGTAAATCCTAGTGCTGTGCTTGTGGCTAGTTATGATGATTTTAAATTTAAAGATTTTGCCACTATGATAGAATTGGCTAGAAGAGAAGTTAGATTT…	1J01,1J02,1J03,1J04,1J07,1J05,1J06,1J12,1J13,1J09,1J10,1J11,1J14,1J15,1J16,1J17	1J08	-
hypothetical	Carbohydrate transport and metabolism	Belongs to the 4-oxalocrotonate tautomerase family	7	3	ATGCCTTTTGTAAATATACGCATCACCAAAGAAAACGGAGAACCTACAACAGAACAAAAACAAGAGCTTATCGCAGGAGTAACGGATTTACTTGCTAAGGTTTTAAACAAAAATAAAAGCTCGACTGTGGTAATTATCGATGAAATCGATACGGATAATTACGGACTAGGTGGAAAAAGCATTACCCAAGCAAGAAAAGAAAAAAGCTAA	1J01,1J02	1J03,1J04,1J07,1J05,1J06,1J08,1J12,1J13,1J10,1J11,1J14,1J15,1J16,1J17	1J09	-
hypothetical	Cell wall/membrane/envelope biogenesis	lytic murein transglycosylase	7	2	GTGATAAAAAAAATACTCGTTTTTTTATTTATTTTTTCAAGTTTAAATGCTACACAATATAGTATAGAAAAACTCAAAAAGGAAGAAAATTCACTTGCTAAGGATTATTATATTTATAGGCTTTTAGAAAAAAATAAAATCAGTAAAAAAGATGCACAGGATTTAAATTCTCATATTTTTCGCTATATAGGAAAAATTAAATCCGAACTTGAAAAAATCATCCCTTTAAAGCCTTATATCAACCCAAAATATGCTAAATGCTATACCTATACAGCGAATACTATCTTAGATGCAAATTTAACTTGTCAAAGTGTGCGCTTAAATTCATTAGTTTTTATAGCGAGTCTAAATTCCAAAGACCGAACTACTTTAGCTCAAACCTTTAAAAATCAAAGACCT…	1J01,1J02	1J03,1J04,1J07,1J05,1J06,1J08,1J12,1J13,1J09,1J10,1J11,1J14,1J15,1J16,1J17	-
korA	Energy production and conversion	Oxidoreductase	7	2	ATGAGAGAAGTTATAGCAACAGGTAATGTTTTAATCGCCAAAGCTGCGATTGATTGTGGATGTAAATTTTTTGGAGGTTATCCTATTACTCCTAGTAGTGAGATAGCTCATGAATTAAGCCATATGCTTCCTGCAAATGATGGAACTTTTATACAAATGGAAGATGAAATTTCAGGTATTAGCGTGGCTATTGGTGCGGCAATGAGTGGAGTAAAATCCATGACTGCAAGTAGCGGTCCAGGAATTTCTTTAAAAGCAGAGCAAATAGGACTTGCATTTATTGCTGAAATTCCACTTGTGATTGTAAATGTTATGAGAGGTGGTCCTTCAACAGGTCTTCCAACTCGTGTAGCACAAGGAGATTTGTTTCAAGCTAAAGCACCAACTCATGGGGATTTT…	1J01,1J02	1J03,1J04,1J07,1J05,1J06,1J08,1J12,1J13,1J09,1J10,1J11,1J14,1J15,1J16,1J17	-
hypothetical	Energy production and conversion	ubiquinol cytochrome c oxidoreductase, cytochrome c1	7	3	ATGAGAGAAATAAAAATATTTTTAGTTGTAGTAGTTTTTACTGCACTTGTATATTGGGGGGTAGAGCCTTATGCTCATTCAGTGATGAAGCCTCATGTTGCTCCTGCAAATTTTGATTTTGCTGTTGAAGATACTACTTTTGCAAAAGGTATAGTTGAAGCTAAAGAATTAGCTCTAAAAGATGCACAAGCTTCAGGAGATGCTAAAAGAATAGAGAGTGCAAACAAAGAACTTGAAAAAGCAAAAGAAGAATTAAGCAAGGTTGAAACACTTTGGGTAGATGTTGCAAAGATCGATTTTGCTAAGGGTGATGCAAAAAAAGGTAAAGAATTTTTTGAAAATAACTGTTTTGCATGTCATGGTGTAAAAGAAGATGGAATAGCAGCTAATATTACTGAT…	1J01,1J02	1J03,1J04,1J07,1J05,1J06,1J08,1J12,1J13,1J09,1J10,1J14,1J15,1J16,1J17	1J11	-
hypothetical	Function unknown	-	7	7	ATGATAGTATTTCCTCTAAGCTCTTTTAATAGATATTTTGGAAACAATCCTTTGCAAACACTTACCAAAATAAGAGATGAAAGTATTGAAAATGGAAATCCCGAGCTTACAAAAAAACAAAGAGAAGAATTAGGTAATGATTTGATAGATTTGTATAAGATTTCTAAAAAATTCAGCGATAAAATAGAATTAGTCGAGGGTTCAATAGAAGATAAGCTTAGAAACAATGAATTACCAGAATCAGAAGTTAAAAATTTATTTCAATGGATGGATGAAAATGCTAAACACCCTCGTTGGATGCATATTGATGGCGTGAGTTATGATGAAGCTTATGTTAAAATTTTTCACACAAGCAAAAGTATAGATGAATTTAAAGAAAAATATCTTGAGCTTCAAAAA…	1J05,1J08,1J12,1J09,1J11	1J01	1J03,1J04,1J14	1J06,1J13,1J15,1J17	1J07,1J10	1J16	1J02	-
hypothetical	Function unknown	glutamine amidotransferase	7	3	TTGTTTATAGGTATTACTCAAAGGCTTATTTGCAACGAAAGCTATCATGAAGAAAGAGAATGTTTGGCTTTGGATTGGGGAAAATTATTTAATAAAGATTTATTTAAAAATTTTACTCCTCTTCCTCTTAGCTATGAAATAGATTTTTCTTATTATAAACATCTAATAAAAGCTGTGATATTAAGCGGTGGCAATGATTTAAGTTTTTATAGTCCTAATGTTTTATCTAAAAAGAGAGATTTATATGAAAAGCAAGTTATAGAAATTTGTTTAGAAGAAAAAATACCACTTTTAGGAATTTGCAGAGGGGCTCAGATGATAGCTCATTATTTTAACAGCCATATAAGTCCTTGTGAAAATCATATAGGCAAACATGAAGTATTTTTCTCAAAAGAAAAA…	1J01,1J02	1J03,1J04,1J05,1J06,1J08,1J12,1J13,1J09,1J10,1J11,1J14,1J15,1J16,1J17	1J07	-
hypothetical	Function unknown	Sulfite dehydrogenase (Cytochrome) subunit SorA apoprotein	7	2	ATGAAACAGAACGATCAAAAAGAAAATCGTAGAGACTTTCTAAAAAATATAGGACTTGGTTTATTTGGCATTAGTGTATTGTCAAATTTTTCTTTTGAGAATTTTTTAGGAAGTAAGGCTTTGGCAAAAGAATTGCCTGATTTTAAAATAGAAGGTAAAAAAGATCTTATCTACCATGGCGAAAAACCATTAACAGCAGAAACTGAAATTTATGCTCTTGATTCTGATTTTACTAAACCTGAAAATTTCTTTGTTAGAAATAATGGCTTACCACCAAGCCTAGAAACGATAAAAGAAAGACTTCATAAAGGTTGGACTTTAGAAATCGATGGAGAAAGCATTATCAATAAAAAATCTTACACCATAGAAGATTTAAAAAAGAAATTTAAAACCTATACT…	1J01,1J02	1J03,1J04,1J07,1J05,1J06,1J08,1J12,1J13,1J09,1J10,1J11,1J14,1J15,1J16,1J17	-
cpdA	Function unknown	Metallophosphoesterase	7	3	ATGATATTTTTAATTTTTTCTTTCATTGTATTATTGATTTTTGGCTTAGCAAATGTTTATATTTATAAAAGATTAATCAAGAAAATTACTCTTTTTAAGTATTTTTATAAAATTTTTTCCTTTATTTTTATTGTGCTTTTTTTAGCTCAAGCTGTGTTTTTAATATTTCGTAGAGATGAATATTTAAGTGATACTTGGTATGAAATTTTAGCCATGTTTTATGCGCCGACTTATTGTTTGTTTTTTATGACTTTAGCTTGGGATTTTGTTAAATTGATTTTAGCTCTTATGGGTAAAAGAGATAAAACATATAATCTTATTTTGCGTTTGATTTTTGAACTTTCTCTTATAGTTTTAAGTGTGTTTTTAATTTATGCAAGTATAAATAATGCTCTAAAA…	1J01,1J02	1J03,1J04,1J05,1J06,1J08,1J12,1J13,1J09,1J10,1J11,1J14,1J15,1J16,1J17	1J07	-
hypothetical	Intracellular trafficking, secretion, and vesicular transport	Phosphate transporter	7	4	ATGCAAAAAGACAACCTCATAGCTTTTGTTATTTTTATTATCAGTACTATCGCATTTGTTATTTGGGGATTTGGTTATATTTCGCAACATCAATTGATTCTTTTTATTCTTGCTTCTATATTTGGCATTTTTATGGCATTTAATATAGGTGGAAATGATGTAGCCAATTCTTTTGGAACAAGCGTTGGCGCAAAAACAGTAACCATTAAACAAGCTTTAATTATAGCAGCTGTTTTTGAGCTAAGCGGGGCAATCTTCGCAGGCGCAGAAGTTACTAAAACCATACGCAGCGGTATTGTTATTTTTCCAAATTCTTTAGATCCTATGCTTTTTGTTATCATTATGCTTGCTGCACTTTTAAGCTCTGGGGTTTGGATTTTTATTGCAACCAAGAAAGGC…	1J01,1J02	1J03,1J07,1J05,1J06,1J08,1J09,1J14,1J16	1J12,1J13,1J10,1J11,1J15,1J17	1J04	-
ispDF	Lipid transport and metabolism	Bifunctional enzyme that catalyzes the formation of 4- diphosphocytidyl-2-C-methyl-D-erythritol from CTP and 2-C-methyl- D-erythritol 4-phosphate (MEP) (IspD), and catalyzes the conversion of 4-diphosphocytidyl-2-C-methyl-D-erythritol 2- phosphate (CDP-ME2P) to 2-C-methyl-D-erythritol 2,4- cyclodiphosphate (ME-CPP) with a corresponding release of cytidine 5-monophosphate (CMP) (IspF)	7	3	ATGAGTGAAATTAGCCTCATTATGTTAGCAGCTGGAAATTCTACTCGTTTTAACACAAAGGTAAAAAAACAATTTTTACGACTTGGAAATGACCCTCTTTGGCTTTATGCAACAAAAAATTTAAGCTCTTTTTATCCTTTTAAAAAAATAGTTGTTACCTCTAGTAATATCACTTATATGAAAAAATTTACTAAAAACTATGAATTCATAGAAGGTGGTGATACCAGAGCAGAATCCTTAAAAAAAGCCTTAGAGCTCATAGATAGCGAATTTGTTATGGTAAGTGATGTAGCAAGGGTATTGGTGAGTAAAAATTTGTTTGATCGTTTGATTGAAAATTTAGATAAAGCAGATTGTATTACCCCTGCTTTAAAAGTTGCAGATACAACACTTTTTGAC…	1J01,1J02	1J03,1J05,1J06,1J08,1J12,1J13,1J09,1J10,1J11,1J14,1J15,1J16,1J17	1J04,1J07	-
pyrB	Nucleotide transport and metabolism	Belongs to the ATCase OTCase family	7	2	ATGCGTCATCTCATCACTACAAAGGATTTTAATAAAGTCGAAATTATGGAGCTTTTTAAAGAAGCAAGTGATTTCTTAGATGAAAAACCTAGGACTTTTCTTGAAGGAAAAAGCATCACGACAATTTTTTTTGAAAACTCTACACGCACCCTTTCATCTTTTGAAAGCGCTGCAAGAAGATTAGGTGCTAGGGTTTTACGCCTTGATGTTTCAAGATCAAGCTCTAGCAAAGGAGAAACTCTTTATGATACTGCTGCTAATTTAGATGCCATGAGTCCTAATGCTATTGTTGTAAGACACGCAAACTCAGGAGTTCCTTTGATATTAGCAAAGCATATGCATTGTCCAGTTGTTAATGGAGGAGATGGAAAACACGCCCATCCTACCCAAGCTTTACTC…	1J01,1J02	1J03,1J04,1J07,1J05,1J06,1J08,1J12,1J13,1J09,1J10,1J11,1J14,1J15,1J16,1J17	-
polA	Replication, recombination and repair	In addition to polymerase activity, this DNA polymerase exhibits 5'-3' exonuclease activity	7	2	ATGAAAACTTTAACTATTGTTGATACTTTTGGATTTTTTTTCAGACTTTACTACGCATTAAAAGGTTTTAAAAATTCACAAGGACAAGCTAGTGGAATGATTAGCGGTTTTGCAAATTTTATTTATAGCTTAAAAAATGAATATAAAAGTGATTATATTGTTTTTGCATTAGATTCCAAAGGAAAAACTTTTCGTAGCGAAATTGATCCAAACTATAAACAAAATCGCACTCCACCGCCACCTGAACTTCTAGAACAAATTCCAATTTGCATAAAGATGATAGAAAAAATGGGTTTCATAAGCGTTTCTCAAGAAGGTTATGAAGCTGATGATATCATTGCTTCTTTTGTAAAAACTTGTGAAAATAGAGATATTTTTGTACGTATTATCACTCAAGAT…	1J03,1J07,1J05,1J06,1J08,1J12,1J13,1J09,1J10,1J11,1J14,1J15,1J16,1J17	1J04	-
polA	Replication, recombination and repair	In addition to polymerase activity, this DNA polymerase exhibits 5'-3' exonuclease activity	7	2	ATGAAAACTTTAACTATTGTTGATACTTTTGGATTTTTTTTCAGACTTTACTACGCATTAAAAGGTTTTAAAAATTCACAAGGACAAGCTAGTGGAATGATTAGCGGTTTTGCAAATTTTATTTATAGCTTAAAAAATGAATATAAAAGTGATTATATTGTTTTTGCATTAGATTCCAAAGGAAAAACTTTTCGTAGCGAAATTGATCCAAACTATAAACAAAATCGCACTCCACCGCCACCTGAACTTCTAGAACAAATTCCAATTTGCATAAAGATGATAGAAAAAATGGGTTTCATAAGCGTTTCTCAAGAAGGTTATGAAGCTGATGATATCATTGCTTCTTTTGTAAAAACTTGTGAAAATAGAGATATTTTTGTACGTATTATCACTCAAGAT…	1J01,1J02,1J03,1J07,1J05,1J06,1J08,1J12,1J13,1J09,1J10,1J11,1J14,1J15,1J16,1J17	1J04	-
ruvC	Replication, recombination and repair	Nuclease that resolves Holliday junction intermediates in genetic recombination. Cleaves the cruciform structure in supercoiled DNA by nicking to strands with the same polarity at sites symmetrically opposed at the junction in the homologous arms and leaves a 5'-terminal phosphate and a 3'-terminal hydroxyl group	7	2	ATGTATAAATTTTATCTTAAATTTTATAAAAAAAGGTTAAAATCCGCTTTTGTATTTTATTTTTCAAAAGGTATGAATTTGAAAATTTTAGGTATAGATCCAGGTTCGAGAAATTGTGGTTATGCTATCATAGAAGCTGACAAAGGAAAAAACATTCTCATAGAAGCAGGACTTATAAAGATAAAGCCAAGTACCTTACAGTATCAAATCACAGAGCTTTGCGAGGGTTTGGACTTGATTTTTAAAAATCATTCTTTTGATGAGGTAGCTATAGAAGATATCTTTTTTGCTTACAATCCAAAAACCGTTTTAAAACTCGCACAATTTCGCGGAGCCCTATCTTTAAAAATTCTTCAAATTCATGGAGATTTTGCAGAATACACTCCCTTACAAGTAAAA…	1J01,1J02	1J03,1J04,1J07,1J05,1J06,1J08,1J12,1J13,1J09,1J10,1J11,1J14,1J15,1J16,1J17	-
hypothetical	Signal transduction mechanisms	response regulator	7	3	ATGAAAGTTTTAATTATTGAAAATGAAATTTATCTAGCGCAAAGCATTAGCATTAAACTAAGTGATGCTGGATATAGCTGTGAAATTATCAACTCGTTTGATGAATACAATGGTGAAAAATACTATGATATTGTACTGCTTTCTACAAATACTAATAATTTTCTAAAAGCCGTAGGTCAGTTTAAATATAGTATCATTATTTTGCTTATTTCTTATATAAGTACAGATACAGTTTCAAATCCTTTGAAATTAGGTGCTAGTGATTATATTCAAAAACCCTTTATGATAGAAGAGCTGATTAGAAAAATAAAGCATTATCAGGATTTTAGAAAACTTTCAATCCTTAATAAAGCTTATCAAAGCTATATCAAATCAAGATTAGAAACAATCAAAATTCCA…	1J01	1J02	1J03,1J04,1J07,1J05,1J06,1J08,1J12,1J13,1J09,1J10,1J11,1J14,1J15,1J16,1J17	-
tcrA	Transcription	COG0745 Response regulators consisting of a CheY-like receiver domain and a winged-helix DNA-binding domain	7	2	ATGAGAATTTTAGTTATAGAAGATGAGATTAGCCTAAATAAAACAATTATAGACAATCTTAATGAATTTGGTTATCAAACCGATTCTTCTGAAAATTTTAAAGATGGAGAATACTTTATCGGCATTAGACATTATGATTTAGTTTTAGCAAACTGGACTTTACCTGATGGAGATGGAGCAGAACTTGTTAATACCATTAAACATAAATCTCCAAGAACTTCAGTTATGATTATGTCTTCAAAAACAGACAAAGAAACAGAAATCAAAGCTTTGAAAGCTGGAGCTGATGATTTTGTTAAAAAACCTTTAGATTTTGATATTCTACTCGCAAGAATTGAAGCAAGACTAAGACTTGGCGGAACCAATGTTATTAAAATTGAAGACTTAGTTATTGATCCA…	1J01,1J02	1J03,1J04,1J07,1J05,1J06,1J08,1J12,1J13,1J09,1J10,1J11,1J14,1J15,1J16,1J17	-
aer_2	Transcription+Signal transduction mechanisms	sensor protein	7	5	ATGAAAGAAATAGTTTTGTCTGAAAATGCTTTAATTACTTCTAAAACAGATCTTAAGGGGAATATCATTTATGCCAATAATGACTTTTTAAAATACGCAGGTTATAAAGTCGATGAGCTTTTATATAAATCTCATAATATAGTAAGACATGAAGATATGCCACGCACTGTATTTAAATGTCTTTGGGATTATATTCAAAAAGGAGATGAAATTTTTGCATTTGTGAAAAATAAAGCCAAAGATGGTAATTTTTACTGGGTTTTTGCAAATGTAAGTGCTTCATTTGATACTAATGGAAATATCATCAATTATTATTCTGTTCGTCGTGCACCTAATAGAAAATCTCTTTCTATAATTGAAGAAGTTTATAAAATTTTACTTGAAAAAGAGCAAAAATCG…	1J03,1J12,1J09,1J17	1J07,1J05,1J08,1J13,1J10,1J11,1J14,1J16	1J06,1J15	1J04	1J01,1J02	-
hypothetical	Translation, ribosomal structure and biogenesis	S4 domain protein	7	3	TTGTTCCAAAAATTGATTTTTTTTGCTAAAATTGCTTTTATGAGAGTAGATAAATTTTTAAATGTAGTTAATATCACGAAAAGAAGAGCTATTTCTGAAGATATGTGTAAAAGTGGTGTAGTGGGGATTAATGGCGTTATTGTTAAGGCGAGTAAAGAGGTTAAGGTAGATGATATTATCACTTTACATTTTACTGAATACACTCAAAAATATAAAGTGCTAGCTCTACCTAGTACGAAAAGCATTCCTAAAAACGCACAAAATGAATATGTGGTAAAATTATGA	1J01,1J02	1J03,1J07,1J05,1J06,1J08,1J12,1J13,1J09,1J10,1J11,1J14,1J15,1J16,1J17	1J04	-
rsfS	Translation, ribosomal structure and biogenesis	Functions as a ribosomal silencing factor. Interacts with ribosomal protein L14 (rplN), blocking formation of intersubunit bridge B8. Prevents association of the 30S and 50S ribosomal subunits and the formation of functional ribosomes, thus repressing translation	7	3	ATGCAAGAAAGAATAGATTTAATCGTTAAAATTTTAGATGAAAAAAAAGCTGAAGATATCAAAACCATTGACATGAGCGAGCAAGAATACTTTGTAAAATATGTCATTATCGCAGCTACTTTAGGAGAAAGACACGCTCTATCCTTGATCGATGAGCTTAAAACACAACTTAAAGCCAAAGGTGAGGAATTTTTAAACATAGATAGTAGCGAAGAATGGAGTGTGATTGATCTTGGTGATATTTTAATCCATCTTTTAACACCAGAACACAGAGGAATTTATAATATAGAAGAATTACTAGAAAATCTTAAAAAAGGTAGGGTTTAA	1J01,1J02	1J03,1J04,1J07,1J05,1J06,1J08,1J12,1J13,1J09,1J10,1J14,1J15,1J16,1J17	1J11	-
rpsQ	Translation, ribosomal structure and biogenesis	One of the primary rRNA binding proteins, it binds specifically to the 5'-end of 16S ribosomal RNA	7	2	ATGGCATTTAAAAGAGAAATTCAAGGCGTTGTTGTTAAAATCGCTGGTGAAAAAACCGCAAGTGTTTTGGTTGAAAGAAAAGTGGTTCATCCAAGATATAGAAAAATTGTTAAACGCTTTAAAAAATATCTAATTCATGATGAGAGAAATGAAGTTAAAGTGGGTGATACTGTTGTTGCAGTAGAATGCAGACCACTTTCAAAAAGAAAATCATTTCGCTTAAAATCTGTATTAGCTACAGGAGTTGAGTAA	1J01,1J02	1J03,1J04,1J07,1J05,1J06,1J08,1J12,1J13,1J09,1J10,1J11,1J14,1J15,1J16,1J17	-
hypothetical	Translation, ribosomal structure and biogenesis	Pseudouridine synthase	7	3	ATGGAAAATTTAAAAATTAGCATAAATGAAGCACAAAAACTCATAGACAAAAAAAGACTTTTTTGTGATGGAATTTTAGTAGAAGAAAAGAATAAAATTTTAAATGGTTTAGTAGAGCTTATAGTCTATGAAAACAATCCCAAAGGAGTAGAAATTGTCTTTGAAAATGAAGACTTTGCCATACTTGAAAAAGAAAGTGGGATCTTAAGCCATCCAAATGGTAGACATTGCAAATACAGTCTTAGTGATGAAATTTGGCATCTTTGGGGAAAAGAAGCTTGCGTAGCACACAGGCTCGATAAAGAAACGAGCGGACTTATACTTATAGCCAAAAATAAAAAAGCTCAAATTGATCTTAAAAGCTTGTTTGAAAAAAAACTAGTTCAAAAAGAATACCTT…	1J01,1J02	1J03,1J04,1J07,1J05,1J06,1J08,1J12,1J13,1J09,1J11,1J14,1J15,1J16,1J17	1J10	-
pfs	Amino acid transport and metabolism	Catalyzes the irreversible cleavage of the glycosidic bond in both 5'-methylthioadenosine (MTA) and S- adenosylhomocysteine (SAH AdoHcy) to adenine and the corresponding thioribose, 5'-methylthioribose and S-ribosylhomocysteine, respectively	6	5	ATGAAAATAGCAATTTTAGGAGCCATGAGTGAAGAAATCACTCCTTTGCTTGAAACACTTAAAGATTATACGAGAATAGAACACGCTAACAATACTTATTATTTTGCAAAGTATAAAAACCATGAACTTGTTTTAGCGTATTCTAAAATTGGCAAGGTAAATTCTACTCTTAGTGCTAGTGTGATGATAGAAAAATTTGGCGCACAAGCTTTGCTTTTTACAGGAGTTGCAGGTGCTTTTAATCCTGAACTTGAAATTGGCGATTTGCTTTATGCAACAAAATTAGCTCAATACGATCTTGATATTACTGCTTTTGGACATCCTTTGGGTTTTGTTCCAGGTAATGAAATTTTTATCAAAACCGATGAGAAATTAAACAATCTTGCTTTAGAAGTTGCT…	1J17	1J02,1J03,1J04,1J07,1J05,1J06,1J08,1J12,1J13,1J09,1J11,1J14,1J15	1J10	1J01	1J16	-
hisF_1	Amino acid transport and metabolism	IGPS catalyzes the conversion of PRFAR and glutamine to IGP, AICAR and glutamate. The HisF subunit catalyzes the cyclization activity that produces IGP and AICAR from PRFAR using the ammonia provided by the HisH subunit	6	2	ATGTTAAAAACTAGAATTATCCCTTGTGTTTTGTTAAAAAACGGACAACTTGTTAAAAGTATAGAATTTAAAGATTTTCGCACTATAGGGCATTTAACTTCAACAATGAGAATTTATAATGCACGCAATGTTGATGAGCTTATTATCTTAGATATAGATGCTTCAAAAAGTGGAGAAATAGATTTTGAAAGTATAGAAGATCTTGCTAAAGAATGTTTTATGCCTTTAACTATAGGTGGCGGGATAAAAACCCTTGAAGATATACAAAAGATTTTAAATTTAGGTGCGGATAAAATTTCTATCAATTCTAAGGCCTTAGAAGATATGGATTTTATAAGTAAAGCGGCTAATCGTTTTGGTTCTCAATGTATAGTTTGTTCTATAGATGTTAAAAGAAAA…	1J03,1J04,1J07,1J05,1J06,1J08,1J12,1J13,1J09,1J10,1J11,1J14,1J15,1J16,1J17	1J01,1J02	-
flhA	Cell motility	Required for formation of the rod structure of the flagellar apparatus. Together with FliI and FliH, may constitute the export apparatus of flagellin	6	2	ATGGCAAAAAATAAAATAGTCGATTTAGTTTTTCCTTTCTTGGGGCCTTTAATCGCTCCTGTTTTAAAAGCTAAAAGCTTGACTATTGTTGGTTTTTTAGTTTGTATTTTAGCTATTATTATAGTTCCTTTACCAAGTCCTATTTTGGACTTTTTCTTGGCTTTAAGTATAGCTTTATCGGTATTAATTATTTTAATTTCTATTTATATACCCAAACCGACAGATTTAACAACTTTTCCAACTTTAATCTTGATTATCACTTTATTTAGGCTTTCATTAAATATAGCTACCACAAGGATGATTTTAAGCGAAGGGCAAAACGGTCCTGAAGCTGTGAGTGAGATTATAGCAGCATTTGGAGAATTTGTTGTTGGTGGAAATATGGTCATTGGCGTGATT…	1J03,1J04,1J07,1J05,1J06,1J08,1J12,1J13,1J09,1J10,1J11,1J14,1J15,1J16,1J17	1J01,1J02	-
pctC	Cell motility+Signal transduction mechanisms	methyl-accepting chemotaxis protein	6	5	ATGTTTAAATCTTTAAATATAGGTTTAAAACTTATTTTTTCTGTGGCAGCTGTTGTTGTTATTGGACTTGTTATTTTAATTTCATTAATCACAAAACAAGTAAGTCAAAATATTACCAAAAATACAGAAGATATTCTTGCTTCTATCACGAAAGAATATGCTACTCAAACTCAAGGAATTTTTGGGGAAATGATCGCTTTAAATAAAAGTATTTCAGGTACTTTAACAGAAATGTTTAGATCAACCTCTAAAGAAGATTTAGATATAGACAATATAACAAATATTATAACCAATACTTTTGATAATAGTGCTTATTCTAATTTTACTTATTTATATCTTATTGATCCGCCAGAATACTTTAAAGAAGAGAGTAAATTTTTTAATACTCAAAGTGGAAAA…	1J03,1J04	1J02	1J13,1J14,1J16	1J01	1J07,1J05,1J06,1J08,1J12,1J09,1J10,1J11,1J15,1J17	-
hypothetical	Energy production and conversion	hydrogenase maturation protease	6	2	ATGTTTGCGGATGAAGGCTTAGGCGTTCATCTTTGCAAACAACTTGAAAAAAACTACAAATTCACTCATTCTGAATTTACTTTAGATTTTGTTGATGGTGGAACTTTGGCTTTGCAGCTTAGCTATATCATCGCTCGATACGATAGACTTATCGTTTTAGACTGTATAGAAGCGCAAGGTGCGAGTATAGGAGATGTATTTTTCTTTCCTTATGATGCTATGCCTAATAAAATTAGCTGGAGTGGAAGTGCCCATGAAATAGAAATGCTTCAAACCTTACAATACATGGAACTTGCAGGAGATTTGCCTAAAACACACATCTTAGCTTGTGTGCCAAAGCGTATTGAAGCGATGAGTTTTAAGCTTTCAGATGAGCTTATACAAGGAGCTAAAATCATG…	1J03,1J04,1J07,1J05,1J06,1J08,1J12,1J13,1J09,1J10,1J11,1J14,1J15,1J16,1J17	1J01,1J02	-
hypothetical	Function unknown	-	6	5	ATGATAGTATTTCCTCTAAGCTCTTTTAATAGATATTTTGGAAACAATCCTTTGCAAACACTTACCAAAATAAGAGATGAAAGTATTGAAAATGGAAATCCCGAGCTTACAAAAAAAACAAAGAGAAGAATTAGGTAA	1J08,1J12,1J09,1J10,1J11,1J14,1J16	1J03	1J07	1J05,1J06,1J13,1J15,1J17	1J04	-
hypothetical	Function unknown	COG NOG14600 non supervised orthologous group	6	3	ATGCTTTCAGCGTTTATCCTTTCCAAACTTAGCTACGCTGCGATGCTCTTGGCAGAACAACAGCTACACCAGTGGTTTGTTCAACCCGGTCCTCTCGTACTAGGGTCAAATCTCTTCAATCTTCTTACGCCCACGGCAGATAGGGACCGAACTGTCTCACGACGTTCTGAACCCAGCTCGCGTACCGCTTTAAATGGCGAACAGCCATACCCTTGGGACCTGCTCCAGCCCCAGGATGCGATGAGCCGACATCGAGGTGCCAAACCTCCCCGTCGATGTGAGCTCTTGGGGGAGATCAGCCTGTTATCCCCGGGGTACCTTTTATCCTTTGAGCGATGGCCCTTCCACACAGAACCACCGGATCACTAA	1J10	1J03,1J04,1J07,1J05,1J06,1J08,1J12,1J13,1J11,1J14,1J15,1J16,1J17	1J09	-
hypothetical	Function unknown	COG NOG14600 non supervised orthologous group	6	3	ATGCTTTCAGCGTTTATCCTTTCCAAACTTAGCTACGCTGCGATGCTCTTGGCAGAACAACAGCTACACCAGTGGTTTGTTCAACCCGGTCCTCTCGTACTAGGGTCAAATCTCTTCAATCTTCTTACGCCCACGGCAGATAGGGACCGAACTGTCTCACGACGTTCTGAACCCAGCTCGCGTACCGCTTTAAATGGCGAACAGCCATACCCTTGGGACCTGCTCCAGCCCCAGGATGCGATGAGCCGACATCGAGGTGCCAAACCTCCCCGTCGATGTGAGCTCTTGGGGGAGATCAGCCTGTTATCCCCGGGGTACCTTTTATCCTTTGAGCGATGGCCCTTCCACACAGAACCACCGGATCACTAA	1J10	1J09	1J01,1J02,1J03,1J04,1J07,1J05,1J06,1J08,1J12,1J13,1J11,1J14,1J15,1J16,1J17	-
yagU	Function unknown	Protein of unknown function (DUF1440)	6	2	ATGAAAAAATACTTTCAAAAGCGCTATACTTTAGCCTTTTTTATAGGTATATTAGCGGGTATTTTCGGAGCTATTGTTAAATGGGGTTGGGAAGTACCTTTTCCTCCAAGAAATCCCAATGTTTTTTGGCCAGCAGATGCTTTAGAACGTGTTACTCCACCTAAAATTTTTCTAGAACAACTAGGCTTACCTACTGATTGGACTTATATGTTTTCAGGTATGCAAATGCCTTTGTCAATTTTTATAGTACATGTCGGTTTTTCTATTATTTTTGGAGTGGCTTATTGTATGATAGCGGAAAAATGGCACCGTATTACTATGTGGCAAGGTGCAGTTTTTGGATTTTTTGTTTATCTTTTTGCCCATGTTATTATAATGCCTTTAATTGCAGAAGTTCCA…	1J03,1J04,1J07,1J05,1J06,1J08,1J12,1J13,1J09,1J10,1J11,1J14,1J15,1J16,1J17	1J01,1J02	-
hypothetical	Function unknown	-	6	2	ATGAGGGGTATTTTTTATATAATAGCATTGTTTTCTTTACTCAATGGCGATGAACTTACAGAGGCTTTAGCAAAAAATAATAATCAAAATTCTTGGGAGCACTTTGATTATAAAAATACCAAAGAAGCTCCAAAAATTCAAGAAGAGAATGTGGATTTTAAAAGCACTTTTGATAGCTTACTTTCAAAAACTTTAGAAAATAATAATGGTATAGATAAAACAGATGGGAATTTAGATTTTCAAAATGAAAACGCGCAGGTTAAAAATTTAAGTTCTCTTTATGAGGGGGAGAATAATTCTTTGCTTTTTCAAAAAGAACTTTTTGTGGCTCAAGATAATTATAATTACTCAGGGGGTTTAATCAATCGTTATGAAAAAGATGATTTTTTATTTGGAGTT…	1J03,1J04,1J07,1J05,1J06,1J08,1J12,1J13,1J09,1J10,1J11,1J14,1J15,1J16,1J17	1J01,1J02	-
hypothetical	Function unknown	-	6	2	ATGATTAATACTCAACTAGCAAGTCAAATTGCCAATACGCAAAAAAATGATTTAAAAGTAGATAACTCTGCTTCAAAAGATAAAACAAATTTAAAAGACAATCCAAAAGAAGCACTTGCACAAGCTTTAAAGCAAAATTTAGGTTTAAGCAAGGACGCTAGTAGTGAGGAAATACTAGCAAAATTTGTTCAAAATGAAACAGGTACCAAATTAAAAGAACTTGTTAATAAACTTTTAGATCAAATCAATGCTCAAAAAAATCCCGATTCCCCTGTACTTAAACAAGGAAAAAATTTAAATTTAGCTCCTAATTTTGCTAATGAATTAAAAATCTTAAGTACAGAACTTGCAAAAAGTGATACTTTTACACAAGTTTTAGACAGATTAAATCAAATTTTA…	1J03,1J04,1J07,1J05,1J06,1J08,1J12,1J13,1J09,1J10,1J11,1J14,1J15,1J16,1J17	1J01,1J02	-
dppC	Inorganic ion transport and metabolism	ABC transporter, permease protein	6	2	TTGTTTAAATTTCTTATCATTCTTGCGCCTTTAATTTTTTTGTTTTTATGCGCCTTGTTTGCACCTTTTTTGGCTCTTTTTGATATTTTAAGCACTCATTTAGAAAATTTGCATCAAGCTCCTAATTTTACTTATATTTTAGGGACTGATTTTTTAGGCAGAGATTTGTTTTCTCGTTTGCTTTTTGCTTTGAGAAATTCTTTGATTATAGGTGTTGGTGGATCTTTATTGTCTATTATCTTTGCTTTGTGCTATTTGTTTTTAGCGCGATGTTTTTTTTATGTTTTTTGTATGCGTATTTTAGAGTTTTTTTTAGCCTTGCCTGCTTTTTTACTTATGATGTTTTTTCAAAGTATGATAACTTCTGATGTGTTTTTGATGATTTTTTTAATCGCTTTA…	1J03,1J04,1J07,1J05,1J06,1J08,1J12,1J13,1J09,1J10,1J11,1J14,1J15,1J16,1J17	1J01,1J02	-
acpS	Lipid transport and metabolism	Transfers the 4'-phosphopantetheine moiety from coenzyme A to a Ser of acyl-carrier-protein	6	2	ATGCGTGTAGGCTGTGATATCATCGCCATTTCTAGGATAGAAAAAATTCATTCTAGACATGGCAAAAATTTTTTGGATAAATTTCTAAGCCCAAAAGAACAAATACTCATTAAAAATCCAGCAACTCTAGCAGGTCTTTGGGCTGCTAAAGAAGCCGCTAGCAAGGCTTTAGGTGTTGGAATTTGTGAATTATGCAGTTTTTTTGATATTGAAATATCAAAAGATGAAAAAAACGCACCTAAATTAAAATATTCTCAAAAAATTACAAAAGATTTTAATATCACTCAAACTTCCCTAAGCATTTCTCATGATAATGGTTTTGCTATAGCCATAGTGGCTATAGTTTGA	1J03,1J04,1J07,1J05,1J06,1J08,1J12,1J13,1J09,1J10,1J11,1J14,1J15,1J16,1J17	1J01,1J02	-
folD	Nucleotide transport and metabolism	Catalyzes the oxidation of 5,10- methylenetetrahydrofolate to 5,10-methenyltetrahydrofolate and then the hydrolysis of 5,10-methenyltetrahydrofolate to 10- formyltetrahydrofolate	6	2	ATGACTTTGCTTGATGGTAAAGCTTTAAGCGCAAAAATCAAAGAAGAATTAAAAGAAAAAAATCAATTTTTGAAAAGCAAAGGGATTGAAAGCTGTTTAGCTGTTATCTTGGTTGGAGATAATCCTGCAAGTCAAACTTATGTAAAATCTAAGGCTAAAGCCTGTGAAGAATGTGGAATTAAATCTTTAGTTTATCATCTTAATGAAAATATTACACAAAATGAACTTTTGGCATTGATTAATACCTTAAATCACGATGATAGTGTTCATGGAATTTTGGTTCAGCTTCCCTTACCTGATCATATTTGTAAAGATTTAATACTTGAAAGTATTATAAGTAGTAAAGATGTTGATGGCTTTCATCCTATTAATGTAGGATATTTAAATTTAGGCTTAGAA…	1J03,1J04,1J07,1J05,1J06,1J08,1J12,1J13,1J09,1J10,1J11,1J14,1J15,1J16,1J17	1J01,1J02	-
hypothetical	Transcription	Transcriptional regulator	6	3	ATGCAAAAATTTTTAGCCATTATTTCGGCGATCAATGATGAAAGTAGGGTTTTGATTTTACATCATCTTTTAAGATACAAAGAACTTTGTGTTTGTGATCTACAAGAGCTCTTAAACATGGGTCAATCAAGACTTTCAAGACATTTAAAAATTTTAAAAGATGCGGGTTTTTGTATGTAA	1J07	1J03,1J04,1J05,1J06,1J08,1J12,1J13,1J09,1J10,1J11,1J14,1J15,1J16,1J17	1J01,1J02	-
rpsG	Translation, ribosomal structure and biogenesis	One of the primary rRNA binding proteins, it binds directly to 16S rRNA where it nucleates assembly of the head domain of the 30S subunit. Is located at the subunit interface close to the decoding center, probably blocks exit of the E-site tRNA	6	2	ATGAGAAGAAGAAAAGCTCCGGTAAGAGAAGTCTTGCCTGATCCGATTTATGGTAATAAAGTAATCACAAAATTTATTAATTCTTTAATGTATGATGGTAAAAAAAGCACAGCTACAACAATTATGTATGGTGCTTTGGAAGCTATTGATAAAAAAGGTGGTGAGAAAAAAGGTATTGATATTTTTAATGATGCGATTGAAAATATTAAGCCTTTATTAGAAGTGAAATCTCGTCGTGTAGGTGGTGCAACCTATCAAGTTCCAGTTGAAGTTCGTCCTGCTAGACAACAAGCTTTGGCGATTCGTTGGATTATTTCTTTTGCAAGAAAAAGAAGTGAAAGAACTATGATAGACAAACTTGCAGCTGAGCTTTTAGATGCAGCAAATAGCAAAGGTGCT…	1J03,1J04,1J07,1J05,1J06,1J08,1J12,1J13,1J09,1J10,1J11,1J14,1J15,1J16,1J17	1J01,1J02	-
murJ	Translation, ribosomal structure and biogenesis	Involved in peptidoglycan biosynthesis. Transports lipid-linked peptidoglycan precursors from the inner to the outer leaflet of the cytoplasmic membrane	6	2	ATGAAGAGTTTAGTATTTAAAAATTTTATTATCAATGCTTTAGGAATTTTATTTTCAAGAATTTTAGGGCTTGCTAGAGATGTTTTAATAGCGCTTTTTTTAGGAGCAGGGCTTTATAGTGATATTTTTTTTGTGGCTTTAAAAATGCCTGCTTTTTTTAGAAGAATTTTTGCAGAAGGGGCTTTTGGACAAAGTTTTTTGCCTAATTTTGTAAAAGCGAAAAAAAAAGGAGCTTTTTGCGTTAGTGTAATGATGCAATTTAGCCTTATAGTTTTTTTATTTTGTCTTTTGGTAAGTTTTTTCTCCTCTTTTTTTACCAAGCTTTTTGCTTTTGGGTTTAACGCAGGTACTATAGCTTTAGCGGCTCCTTTGGTGGCGATTAATTTTTGGTATTTGTTT…	1J03,1J04,1J07,1J05,1J06,1J08,1J12,1J13,1J09,1J10,1J11,1J14,1J15,1J16,1J17	1J01,1J02	-
hypothetical	Translation, ribosomal structure and biogenesis	Belongs to the universal ribosomal protein uL29 family	6	3	ATGAAATATACTGAGATTAAAGATAAAACAGCAGCTGAGCTTGCAACAATGCTAAAAGAAAAAAAGGTGCTTTTATTCACTTTAAAACAAAAGCTAAAAACAATGCAACTTACTAATCCAAAAGAGATTAGCCAAGTAAAAAAAGACATTGCTAGAATAAATACAGCAATTAACGCTTTAAGATAA	1J04,1J07,1J09,1J11	1J03,1J05,1J06,1J08,1J12,1J13,1J10,1J14,1J15,1J16,1J17	1J01,1J02	-
rplW	Translation, ribosomal structure and biogenesis	One of the early assembly proteins it binds 23S rRNA. One of the proteins that surrounds the polypeptide exit tunnel on the outside of the ribosome. Forms the main docking site for trigger factor binding to the ribosome	6	2	ATGGCAGATATTACTGATATAAAGACTATACTTTACACAGAAAAAAGTTTGAATTTGCAAGAGCAAGGTGTCGTAGTTATTCAAACTTCGCCAAAAATGACTAAAACAGGCTTAAAAGCGGTTTTAAAAGAGTATTTTGGTGTAACTCCAAAAAGCATCAATTCCTTAAGAATGGATGGAAAAATTAAGCGTTTTAGAGGTCGTTTAGGTCAAAGAAACAATTACAAAAAATTCTATGTTAAGCTACCTGAAGGTGTTAGCTTAGAAAATACGGAGGCTTAA	1J03,1J04,1J07,1J05,1J06,1J08,1J12,1J13,1J09,1J10,1J11,1J14,1J15,1J16,1J17	1J01,1J02	-
hypothetical	Translation, ribosomal structure and biogenesis	ribosomal protein L3	6	2	ATGGAATATATTGTAGAAAAAATTGGAATGAGCAGAACAATTACTAATCCAAGTATCGCTGTAACTTTACTAAGAGTTGTAAATGCAAAAGTATGTGAAGTTGAAGGCGGAAAGGCTTTAGTAGCATATCCAAAAGGTAAAGCAAGTAATAAATGTGTCGCAGGACAACAAAAAAAATACAATCTTTCTGCAGAATACAATAGATTTGCGACTTTAGAAGTAGCAAATACTGAAGCAGGAGATTTAGATGAAACTCCATTAAATGAAGCAAAAATTTTAAAAGTAAGCTTTAACACTAAAGGTAGAGGTTATAGCGGTGTTATGAAAAGACATAACTTCGCAGGGGGTCCAGCAAGTCACGGTTCGAGATTTCATAGACGCCATGGATCTATTGGTAAT…	1J03,1J04,1J07,1J05,1J06,1J08,1J12,1J13,1J09,1J10,1J11,1J14,1J15,1J16,1J17	1J01,1J02	-
rpsB	Translation, ribosomal structure and biogenesis	Belongs to the universal ribosomal protein uS2 family	6	2	ATGGTTAGTATGAGAGATTTATTAGAATGCGGTGTGCATTTTGGACACCAAACAAGACGCTGGAATCCAAAGATGAAAAAATTCATTTTTGGCGAGAGAAAAGGTATTTATGTAATTGATTTACAAAAAACTTTAAGATATTTTAGATATACCTATAATATCGTTCGTGACGCTGCTGCTGAAGGAAAAACTATACTTTTTGTTGGGACAAAAAAACAAGCAGGTGGAGCGATTAAAGAATACGCTGAAAAATGCGGTATGCCTTATGTAAATCATAGATGGCTTGGCGGTATGATGACAAATTTTGGTACTATTCGCCAATCAATTAGAAAATTAGAAGTAATTGAAAAAATGGAAGAAGATGGAAGTATTAAACTTTTAACTAAAAAAGAAGCTTTA…	1J03,1J04,1J07,1J05,1J06,1J08,1J12,1J13,1J09,1J10,1J11,1J14,1J15,1J16,1J17	1J01,1J02	-
pfs	Amino acid transport and metabolism	Catalyzes the irreversible cleavage of the glycosidic bond in both 5'-methylthioadenosine (MTA) and S- adenosylhomocysteine (SAH AdoHcy) to adenine and the corresponding thioribose, 5'-methylthioribose and S-ribosylhomocysteine, respectively	5	4	ATGAAAATAGCAATTTTAGGAGCCATGAGTGAAGAAATCACTCCTTTGCTTGAAACACTTAAAGATTATACGAAAATAGAACACGCTAACAATACTTATTATTTTGCAAAGTATAAAAACCATGAACTTGTTTTAGCGTATTCTAAAATTGGCAAGGTAAATTCTACTCTTAGTGCTAGTGTGATGATAGAAAAATTTGGCGCACAAGCTTTGCTTTTTACAGGAGTTGCAGGTGCTTTTAATCCTGAACTTGAAATTGGCGATTTGCTTTATGCAACAAAATTAGCTCAATACGATCTTGATATTACTGCTTTTGGACATCCTTTGGGTTTTGTTCCAGGTAATGAAATTTTTATCAAAACCGATGAGAAATTAAACAATCTTGCTTTAGAAGTTGCT…	1J10	1J16	1J03,1J04,1J07,1J05,1J06,1J08,1J12,1J13,1J09,1J11,1J14,1J15	1J17	-
hypothetical	Amino acid transport and metabolism	HAD-superfamily subfamily IB hydrolase	5	2	ATGAAGCTTGTTTTATTTGATTTAGATGATACTTTAATACAAGGCGATAGTGCTAAACTTTGGCTTAAATTTTGTGTTGAAAAAGGTTTTTTACCTCAAGAATATTTAGAAAAAATCGTTTTTTATCAAAAACAATATCAAGAAAAAAAGTTTGATATGGATGAATTTATGACTTTTTTTCTTCAAAGTGTTAAGGGTAAAAATGAAGATAGAATTTCATCTTTGGTAGATGAATTTATAAAAATTTATATAAAACCTTATGAAAAAGCTAAAGAACTTATAATCAAATATCAAGATCAAAGGTGTATTATAATTTCAGCTACGGCTGAATTTTTAGTTAGAAAAATCGCCTCTTTTTTGGGAGTGAGAGAAAGCATAGCCATAAAATGCGAGCGTGTG…	1J08	1J03,1J04,1J07,1J05,1J06,1J12,1J13,1J09,1J10,1J11,1J14,1J15,1J16,1J17	-
hisI	Amino acid transport and metabolism	Histidine biosynthesis bifunctional protein hisIE	5	2	ATGCAAAATTTCAAAGAACTTAATGAAAAAATCGCTTGGCAAAAAGTGGATAATCTTTTACCTGTCATCATCCAAGATGCAAAAACTTGCGAAGTTTTAATGCTAGGCTTTATGAATAATGAAGCCTTAGAAAAAAGCTTAGAAAGTGGCAAAGTAGTCTTTTTTTCACGCACAAAACAGCGTCTTTGGATGAAGGGTGAAGAAAGTGGAAATTTCTTAAATATCGTAGATTTAAGCTTAGATTGCGATAATGACACGCTTTTAATTTTAGCAAATCCTGTAGGGCCTACTTGTCATACGGGCGATATTTCTTGTTTTGAAAAAATTTCTAAAAATGCAGATTTTGTTTTTCTAGCCAGACTTGAAAAGCTTATTAATGCACGCAAAAATGCCGATGAA…	1J01,1J02	1J03,1J04,1J07,1J05,1J06,1J08,1J12,1J13,1J09,1J10,1J11,1J14,1J15,1J16,1J17	-
hypothetical	Amino acid transport and metabolism	HAD-superfamily subfamily IB hydrolase	5	2	ATGAAGCTTGTTTTATTTGATTTAGATGATACTTTAATACAAGGCGATAGTGCTAAACTTTGGCTTAAATTTTGTGTTGAAAAAGGTTTTTTACCTCAAGAATATTTAGAAAAAATCGTTTTTTATCAAAAACAATATCAAGAAAAAAAGTTTGATATGGATGAATTTATGACTTTTTTTCTTCAAAGTGTTAAGGGTAAAAATGAAGATAGAATTTCATCTTTGGTAGATGAATTTATAAAAATTTATATAAAACCTTATGAAAAAGCTAAAGAACTTATAATCAAATATCAAGATCAAAGGTGTATTATAATTTCAGCTACGGCTGAATTTTTAGTTAGAAAAATCGCCTCTTTTTTGGGAGTGAGAGAAAGCATAGCCATAAAATGCGAGCGTGTG…	1J08	1J01,1J02,1J03,1J04,1J07,1J05,1J06,1J12,1J13,1J09,1J10,1J11,1J14,1J15,1J16,1J17	-
mreB	Cell cycle control, cell division, chromosome partitioning	rod shape-determining protein mreB	5	4	ATGATATTAGATCAACTTATAGGATTTTTTTCTAGTGATATGGGGATTGATTTAGGAACAGCTAATACGCTAGTTTTGGTAAAAGATAAGGGTATAGTGATAAGTGAGCCTTCTGTTGTGGCAGTTGAAAGAGAAAGGTATGGTTCCAAAGCAAAAATTTTAGCCGTAGGTAAAGAAGCTAAAGATATGGTGGGAAAAACTCCAGGCAATATCGAAGCTATTCGTCCTATGAAAGATGGCGTGATTGCAGATTTTGATATGACTGAAAAAATGATCCGCTATTTTATAGAAAAAACACACCGTAGAAAAAGTTTTTTACGCCCTAGAATTATCATTTCTGTTCCTTATGGTTTAACTCAAGTAGAAAGAAAAGCGGTAAGAGAAAGTGCTTTAAGCGCA…	1J03,1J04,1J07,1J05,1J06,1J08,1J12,1J13,1J09,1J10,1J14,1J15,1J16,1J17	1J01	1J11	1J02	-
spoIIIE	Cell cycle control, cell division, chromosome partitioning	Belongs to the FtsK SpoIIIE SftA family	5	5	ATGCTAGCACCTGGCATGGGAGAATGGGTTTACAAGGCTAATTTATTTTTATTTGGAGAATTTGCGTATTATTATCCTTTTTTCTTATTTATTTTAAATTATGTTTATTATAAAAGAAATTACAAATTAGCTAATTTTACAAGAAGAGAGCTTTTTGGTATAGGATTTGCCTTTTTCTCGAGTTTGCTTTTATTTGCAGTTTTTTATCCTAATTCAGGCTATATACTAGAGCTTGCTTATGCGATTTTTTCTACTATTTTGGGGCATACTGGGAGCGGAATTTTCGCTCTTTTACTTCTACTATTTTCTTTGGTTTTATTGTTTCCAAAATTTGCAAAAGAAATTTTAAAAATAGAATTAGATTTTACTTATTTATTAAAAGTAGAGCAAGCTTTTAAA…	1J01,1J02	1J03	1J07	1J09	1J04,1J05,1J06,1J08,1J12,1J13,1J10,1J11,1J14,1J15,1J16,1J17	-
hypothetical	Cell motility	flagellar protein FlaG	5	3	ATGGATACAGCTTTGGCAAACATTAGCCAAAGAACAAGTGAGACACAGGCTAGTTTAAACATTCAAACCGATAGAAGTCAAAGCCAAGGAGGCGGTGATGGACAGCAACGAGGTGTGAGTGAAAAGTTAGCTGATATTACAAAAAAGTTAAATGAGCAAATGGATTCTCTAGATACCAATGTTCGTTTTGGTTATAGTGATAAAATCGGTTCTATGTATATTAGCGTGACTGAAAAAAGTACTGGAAGGGAAATCCGTCAAATTCCTAGCGAAGAAGCTATGAGATTAGCTGAGTATTTTAGGGATGTGATAGGAATGATATTTGATAAGGAGAGTTAA	1J06,1J08	1J07	1J03,1J04,1J05,1J12,1J13,1J09,1J10,1J11,1J14,1J15,1J16,1J17	-
hypothetical	Cell motility	Flagellar hook-length control protein FliK	5	4	ATGTCAAATTTAGCTCCGCAAAATGATGTTTTAAATCTTACGCCGAGTAAAACTTCTACTACTAGCAGTTCTTTTAGTAAAACTAGTAAAAATAAAGAACATGAAAGTAGTGATAGTAAAAATTCAACTCAAGATGATACGGAAAGTTTTTTAAATTCTTTGCTTAATTCTATCAATGAAACCAATGAATTTTTACCTGATCATATGAAGATCAGTCAAAAAGAAGTTGTTAATGAAGCGATGAGCAGACTTCAAAAAGGAGCTTTTGATGAGAGCGATAAGATAAGCATTTTCGAATCTGCTTCTTTTATGCAAATTCTTTCTTTGTTAGATAAGCTAAAAACAGATACAGCAGATGTTAAACTAGCAAATCTTTCTACTCAACTTTCAAGTCTTATT…	1J03,1J04,1J08,1J16	1J01,1J02	1J07,1J05,1J06,1J12,1J13,1J09,1J10,1J11,1J14,1J17	1J15	-
hypothetical	Cell motility+Signal transduction mechanisms	MCP-domain signal transduction protein	5	2	ATGACAAATAAAAAAAGTTCATTTTTGATAAAATTTATTATTTTATCTACACTAGTTTTAGCTTTCATTCTTGTTTTATTAGGTATTATTTTTAATAACTATTCTTCATCTAAAGATAATAAAGACCTGATAAACACAGTTCAACAACTAGAAATTTCAGATGAAAAAATCAATTCTGTTTTTCAAAATAGCTTCAATTTTATCAACTACGATCCAAGTGTTCAAGCAATAAAAAAAATGCAAGAAAACTTTAAAAAACTTAAAACTTTTGGGATTGACATAAGCAAAGCAGAAGAAATTTTTAATGCCAAACTAATCCAGCTTAATTATTTCAAATCCGCAAATTCCATAGCAGTAAATTCAAAACTTTATTTGTTTGAATTAGCTAAAAATTATTTT…	1J17	1J03,1J04,1J07,1J05,1J06,1J08,1J12,1J13,1J09,1J10,1J11,1J14,1J15,1J16	-
ispB	Coenzyme transport and metabolism	Belongs to the FPP GGPP synthase family	5	2	GTGCAAAAAATAGATGAATTAATAAAACAGTTTTTACAAGAGCTTGGCTATGAACCTATTTTAAATATGCTTTCAAATGTAAAATCAGGAAAGAAATTACGCTCTAAATTATTATTAGCTATCGCAGATGAGAGTGAGATTGCTTTTAAAATTTGTGCGGCTATAGAATTGATACATCTTGCTAGTTTATTACATGATGATATTATCGATGAGAGTGAATTAAGGCGTGGAGCAAGATCTGTTAATGCTGAATTTGGTACAAAAAATGCTCTTATGTTGGGCGATATTTTGTATTCAAAAGCCTTTTATGAATTAAGCAAAATGGATGCTAGATTTGCAAGTATTATTTCAGATGCTGTTGTAAAGCTTGCTATAGGCGAACTTATGGATGTTGATTTG…	1J01,1J02	1J03,1J04,1J07,1J05,1J06,1J08,1J12,1J13,1J09,1J10,1J11,1J14,1J15,1J16,1J17	-
hypothetical	Energy production and conversion	2-oxoglutarate acceptor oxidoreductase	5	2	ATGAAATATCAATTAAGATTTGGCGGTGAAGGCGGACAAGGTGTTATCACCGCAGGAGAAATTTTAGCAGAAGCAGCCATTAAAGAAGGTCGTCAAGCTTTTAAGGCTTCTACTTACACTTCACAAGTGCGTGGTGGCCCTACTAAGGTGGATATTATCATCGATGATAAAGAAATTTTATTTCCTTATGCTGTAGAAGGGGAAGTAGATTTTATGCTTTCGACTGCAGATAAGGGTTATAAAGGTTTTCGTGGGGGTGTAAAAGAAGGAGGTATTATAGTTGTAGAGCCAAATTTAGTACATCCTGAAAGTGAAGATTATAAAAAATGGCAAATTTTTGAAATCCCTATTATTACCATAGCTAAAGATGAGGTAGGAAATGTGGCTACTCAATCAGTT…	1J01,1J02	1J03,1J04,1J07,1J05,1J06,1J08,1J12,1J13,1J09,1J10,1J11,1J14,1J15,1J16,1J17	-
petA	Energy production and conversion	Component of the ubiquinol-cytochrome c reductase complex (complex III or cytochrome b-c1 complex), which is a respiratory chain that generates an electrochemical potential coupled to ATP synthesis	5	2	ATGGCTACATCTGAGAGTAGACGAAGCTTTATGGGCTTTGCATTTGGAAGCGTAGCTGCTGTAGGCGGTGTTTTCTCGCTTGTTGCGATGAAAAAAACTTGGGATCCGCTTCCAAGTGTCAAAGCTGCAGGTTTTACTACAGTAGATTTATCAGGAATGCAAGATGGAGAGCTTAGAACTATAGAATGGCGTAAAAAGCCTATTTTTATATTAAAAAAAGATGCGAGTATGCCAAAAGATGAAAAACGTGATGTTGTGGTAGATAACGCAGCTTATACTGTGGTTATAGGACTTTGTACGCATTTGGGTTGTATACCTGCTTACCAACCAAGTGAGCAATTGTTTAAATGTGCCTGTCATGGTGGAGAATTTGACACAAGTGGAAAAAATGTCTTTGGA…	1J01,1J02	1J03,1J04,1J07,1J05,1J06,1J08,1J12,1J13,1J09,1J10,1J11,1J14,1J15,1J16,1J17	-
hypothetical	Function unknown	-	5	2	ATGACCAAAGGGCAAGAAAACGCTCAAAAAACTTACGATACTGCTGTAAATGCTTATAATGAAGCAGTTAAAGCTTGCAATACAGCTCTAAGTGGTATAACAGGTAATAATGGCGATAAAGTTATTGCAGGTTTAAAACAAGCTATAGATAAAGTTTCTAGTGATTTACAACAAGCTACAATAGCTCTTCAAATCGCTACAGCGAGTACTAATTCTAGTTTAGAAAATTCTAATAAAACTTTAGCAAGTGCGAGCATAAATGGAACTAGTCATCTTACAGTCAATGAAAATATAGTGCAAACTATAAGCCAGTATCCATTATAA	1J01,1J02	1J03,1J04,1J07,1J05,1J06,1J08,1J12,1J13,1J09,1J10,1J11,1J14,1J15,1J16,1J17	-
hypothetical	Inorganic ion transport and metabolism	ABC transporter permease	5	3	ATGAAAGAAAAATTTCTAGCCTTTTTAAGTATTTTACCTTTTTTTATAGTTTTTACTTTTTTTATGATAGCGCCTTTGATTTGGATTGTTTTTAATGCTTTTTATGTAGAAGAGGATGAAATTTATTCTTTAGCCAATTTTATACATATTTTTGAGTCCAAATTCTATCTACAAAGCATTATAAATTCTTTACAAATCAGTTTTATTTCTAGTATTTTTGGACTTTTAATAGGGCTTTTGGCGAGCTATTCTTTATTTGTTTTAGCTCCATCAAAAATATGTAAATTTCTTTTTTCTTTAAATACTATGATAAGTAATTTTTCAGGAGTTCCTTTAGCTTTTGCTTTCATTATAGTTCTTGGAAGCAATGGTGTAGTTAATGTGTTTTTGAAAAATTTA…	1J04	1J03,1J07,1J05,1J06,1J12,1J13,1J09,1J10,1J11,1J14,1J15,1J16,1J17	1J08	-
pstC1	Inorganic ion transport and metabolism	probably responsible for the translocation of the substrate across the membrane	5	4	TTGTTAAAAGAAAAAATAATCAAATTTGCACTTTTTTTATGTGCTTTTGTAAGCGTGATAGTAAGTTTTGCTATCATGCTTACAATTTTAATTGAAGCTTTAAAATTCTTTCAAAAAGAAAGCGTTGTTACCTTTTTATTCTCAAGTCAGTGGGCAGCTGATGCAGCTTTTATGAATGCAGATGGCACGAGTAAACAAGGTGTTTTTGGGGCGCTATCGCTTTTTTGGGGAACTTTTTATATTTCATTGATTGCTATGCTAACGGCTTTACCTTTAGGGGTTATGTGTGCTATATATTTAGGTGTTTTTGCTGGCAAAAAATCTAAAAATTACTTAAAACCTATTTTAGAAATCATTGCAGGGATTCCTACTGTTGTTTTTGGATTTTTTGCGGCTATA…	1J10	1J17	1J01,1J02	1J03,1J04,1J07,1J05,1J06,1J08,1J12,1J13,1J09,1J11,1J14,1J15,1J16	-
hypothetical	Inorganic ion transport and metabolism	Sodium:sulfate symporter transmembrane region	5	7	ATGTTTTTACCTGGTATAGCTGCTATGCTTTTGATGCCTTTGATGCTTTATTTTCTCTCTCCGCTAGAAATTAAATCCACGCCTAATGCTTCTACTTTTGCTAAAGATAAATTAAAAGAACTTGTAAAAATGAAAAATAGTGAAAAAATCATGCTCAGTGTTTTTGTCTCGCTTTTACTTTTATGGGCTGGAGCTTTGGGCTTGTTTTTTTGGAATTTCTCTTGA	1J10,1J14	1J06,1J08,1J13,1J16	1J04	1J01,1J02	1J03,1J07,1J12,1J09,1J15,1J17	1J11	1J05	-
mdtJ	Inorganic ion transport and metabolism	Multidrug resistance protein	5	4	TTGAATATCGCAAAAAAAGAACTTTTTATTGCTTGGTTTTTCTTGATTGCTGCTATTGTATTTGAAGTTTTAGGTACTAGTTTTTTAAAAATGGAAAATCAAATTTTAGGCTATATATTTATGGCTTTATTTATAGCTTTTTCTTATTTTTTTATGGGCAAGGCGATTAAAAAAATTCAAGTAGGCATAGCCTATGCCGTATGGGAACTTTTAGGGATTATTCTTATACTTTTAGTTTCTTTTATAGTTTTTAAAGAGAGTTTAACCTTAACTCAAATTTTAGGCATTGTTCTTTCTATCGTTGGAATTATCATGATTAATATAGGCGAGGTTAAAGAATAA	1J13,1J09,1J11	1J07	1J01,1J02	1J03,1J04,1J05,1J06,1J08,1J12,1J10,1J14,1J15,1J16,1J17	-
hypothetical	Inorganic ion transport and metabolism	ABC transporter permease	5	3	ATGAAAGAAAAATTTCTAGCCTTTTTAAGTATTTTACCTTTTTTTATAGTTTTTACTTTTTTTATGATAGCGCCTTTGATTTGGATTGTTTTTAATGCTTTTTATGTAGAAGAGGATGAAATTTATTCTTTAGCCAATTTTATACATATTTTTGAGTCCAAATTCTATCTACAAAGCATTATAAATTCTTTACAAATCAGTTTTATTTCTAGTATTTTTGGACTTTTAATAGGGCTTTTGGCGAGCTATTCTTTATTTGTTTTAGCTCCATCAAAAATATGTAAATTTCTTTTTTCTTTAAATACTATGATAAGTAATTTTTCAGGAGTTCCTTTAGCTTTTGCTTTCATTATAGTTCTTGGAAGCAATGGTGTAGTTAATGTGTTTTTGAAAAATTTA…	1J08	1J04	1J01,1J02,1J03,1J07,1J05,1J06,1J12,1J13,1J09,1J10,1J11,1J14,1J15,1J16,1J17	-
hypothetical	Inorganic ion transport and metabolism	Major facilitator Superfamily	5	2	TTGATTTTATTGATTTTGTGGCTTTTTGTAGGTAAAGATGAGAATAAAAAAGAAGAAAAAAAGAATAATGCAAAAGATCTTATTTATGCTCTAAAATCTCGTGTTACTTGGGGTATGATTATTTTTTACATAGGGCCTATTTTATTTTTAAATTCTCTTTTTACTTTTTTACCAACTTTTTATGCACAATATGCAGGTTTTAGTAAAGAATTAGCTGATTTTGCTAAAAAAGAAATTCCAGCCTTGGCTAATTTTGCTATTATTTTTGGTCCTTATCTTGGACTATTTTTTAAAAGAAAAAATATTTCTTTTAAAATAATGCTATTGTCTGGAGGAGCGTGTATTTTTATATGTGGATTTTGTATGTTGTTTTTACAAAATTTAGTATTGATACAGATT…	1J01,1J02	1J03,1J04,1J07,1J05,1J06,1J08,1J12,1J13,1J09,1J10,1J11,1J14,1J15,1J16,1J17	-
mdtI	Intracellular trafficking, secretion, and vesicular transport	multidrug resistance protein	5	3	ATGTATATTTTTATTATTGTTCTATCGGCATTGTTAGATATCGTAGCAAATTTATTGCTAAAAAAATCAGATGGTTTTAAGAATAAAATTTGGGGCTTAGCTGCGATTGTCAATGCTATACTTGCTTTTTTTCTACTTTCTTTTTCTTTAAAATATGTTCCTTTAAGCATAGCTTACTCAACTTGGGGTGCTATAGGCATCATAGGAACTTGTCTTGGTGGATGGATTTTATATAAAGAAAAATTAAACAAAATAGGAATTTTAGGTATCATTATCGTGATAATAGCAGTATTTTTACTAAACTATTAA	1J04	1J01,1J02	1J03,1J07,1J05,1J06,1J08,1J12,1J13,1J09,1J10,1J11,1J14,1J15,1J16,1J17	-
hypothetical	Lipid transport and metabolism+Secondary metabolites biosynthesis, transport and catabolism	fatty acid biosynthetic process	5	2	ATGACAAAAACTGAATTTTTAGAAGAGCTTAAAGAAGCTATGCATAGAGATGAAGACTTAAATGAAGATATGCTACTTGATGATATAGATGAGTGGGATAGTTTGGCTTTTGTATCTGTGATGGTGCTTTATAAAAATCTTTTTACTTTAAAAATCACAGCCGAAGACTTGAAAAATTGTCAAAAAGTAAGTGATTTAATCAATTTAGCAAAGCTTGATTAA	1J01,1J02	1J03,1J04,1J07,1J05,1J06,1J08,1J12,1J13,1J09,1J10,1J11,1J14,1J15,1J16,1J17	-
ruvA	Replication, recombination and repair	The RuvA-RuvB complex in the presence of ATP renatures cruciform structure in supercoiled DNA with palindromic sequence, indicating that it may promote strand exchange reactions in homologous recombination. RuvAB is a helicase that mediates the Holliday junction migration by localized denaturation and reannealing. RuvA stimulates, in the presence of DNA, the weak ATPase activity of RuvB	5	3	ATGGTTGTCGGCATCGAAGGAATAATCACAAAAAAAGAACCTACTTTTATCATTGTTAAATGTGCTAGTGGTTTAAGCTATGGGATATTTATTTCGCTTTTTTGTTCTGCTAAAATTCAAACTCAAGAAAAGCATGAGTTTTTTATTACTCAAATCATCAAAGAAGATTCTAATAAATTTTATGGCTTCTTGGATAAAGATGAACAAAAAATGTTTGAAATGCTTTTAAAAGTCAATGGAGTGGGTGCAAATACTGCTATGGCAGTATGCTCTAGTCTTGATGTAAATTCTTTTTACAAAGCGTTAAGTTTGGGCGATGAAAGCGTGCTTAAAAAAGTACCTGGCATAGGTCCAAAAAGTGCAAAACGCATTATAGTAGAACTTTCTGACACAAAAACC…	1J04	1J01,1J02	1J03,1J07,1J05,1J06,1J08,1J12,1J13,1J09,1J10,1J11,1J14,1J15,1J16,1J17	-
hypothetical	Replication, recombination and repair	competence protein	5	4	ATGAAAAAATTACTATTTTTATTTTTTGCTTTAACGGCTTTTCTCTTTGGTGCTGTAAATATCAACACTGCAACACTAAAAGAATTAAAAAGTTTAAATGGTATTGGCGAAGCTAAAGCTAAAGCGATTTTAGAATACCGCAAAGAAGCAAATTTTACAAGTATTGATGATCTTAAAAAAGTTAAAGGCATAGGTGATAAGCTTTTTGAAAAAATCAAAAATGATATCACAATAGAATAA	1J04,1J05,1J06	1J07	1J01,1J02	1J03,1J08,1J12,1J13,1J09,1J10,1J11,1J14,1J15,1J16,1J17	-
yfkJ	Signal transduction mechanisms	Belongs to the low molecular weight phosphotyrosine protein phosphatase family	5	3	ATGAAAAAAATACTCTTTATATGCTTAGGCAATATATGCCGTTCGCCTATGGCAGAATTTATCATGAAAGATCTTGTCAAAAAAGCAAATTTAGAAAAAGAATTTTTTATAAACAGTGCTGGAACTTCAGGAGAACACGATGGAGAAGGTATGCACTATGGCACCAAAAACAAGCTTGCTCAACTTAACATAGAACACAAAAACTTCACAAGCAAAAAACTCACTCAAAAGCTTTGCGATGAAAGCGATTTTTTAATCACCATGGACAATTCTAACTTCAAAAATGTTTTAAAAAACTTCACCAACACCCAAAACAAAGTTTTAAAAATCACTGATTTTAGTCCTAGTCTAAACTACGATGAAGTTCCTGATCCTTGGTATAGTGGGAATTTTGATGAA…	1J09	1J01,1J02	1J03,1J04,1J07,1J05,1J06,1J08,1J12,1J13,1J10,1J11,1J14,1J15,1J16,1J17	-
yabJ_1	Translation, ribosomal structure and biogenesis	endoribonuclease L-PSP	5	2	ATGTCAAACTATCCAAAGGCCATTGGTCCATACTCAGCTTACAGAGAAGTAAATGGACTTTTATTTATATCAGGACAACTTCCTATCAACCCTGCTTCAGGAGAAATAGAAAGCTCTGATATCAAAGAACAAACCAAACAATCTTTAAAAAATATCGGTGCTATCTTAGAAGAAAATGGTATCAGTTATGATAAAGTGATTAAAACCACTTGCTTTTTAGCTGATATTAATGATTTTGTAGCATTCAATGAAATTTATGCTGAATTTTTTAAAGCTCCTTATCCAGCAAGAAGTGCTTTTGCGGTAAAAGATCTACCAAAAAAAGCTAAAGTAGAGATAGAGATCATCGCTCAAAAAGGATAA	1J16	1J03,1J04,1J07,1J05,1J06,1J08,1J12,1J13,1J09,1J10,1J11,1J14,1J15,1J17	-
yabJ_1	Translation, ribosomal structure and biogenesis	endoribonuclease L-PSP	5	2	ATGTCAAACTATCCAAAGGCCATTGGTCCATACTCAGCTTACAGAGAAGTAAATGGACTTTTATTTATATCAGGACAACTTCCTATCAACCCTGCTTCAGGAGAAATAGAAAGCTCTGATATCAAAGAACAAACCAAACAATCTTTAAAAAATATCGGTGCTATCTTAGAAGAAAATGGTATCAGTTATGATAAAGTGATTAAAACCACTTGCTTTTTAGCTGATATTAATGATTTTGTAGCATTCAATGAAATTTATGCTGAATTTTTTAAAGCTCCTTATCCAGCAAGAAGTGCTTTTGCGGTAAAAGATCTACCAAAAAAAGCTAAAGTAGAGATAGAGATCATCGCTCAAAAAGGATAA	1J01,1J02,1J03,1J04,1J07,1J05,1J06,1J08,1J12,1J13,1J09,1J10,1J11,1J14,1J15,1J17	1J16	-
trmB	Translation, ribosomal structure and biogenesis	Catalyzes the formation of N(7)-methylguanine at position 46 (m7G46) in tRNA	5	3	GTGCCAAATTTTAAAAGTAAAAAGATCAAAGAAATAAATCTGCCTTATAGTAAGGATGATGTTGAATTTCTTTGGCTTGCTAAGAATGATAATGTTAGTCTTATTTATACAAAGGTTCAAGAAGAGAGTTTTTTTCTGCAGATTAAAAAAGCACAAAATGGTTTTGTGATTAAAGGCGATAAACATACAAAACCTTCTAAAATAGGTTATTTGCAAAAGGCTTTAAAAATCTTTAAAGAAGGTTTTTGTGAGGATATTATCAATGAAGCTTTTGGACTTAAAAATAATGCTTTAATTGAAAAAACACCATTTATCGTTGATAATTTTGATGAGCTTTTATCTAGACTTCAAGGTAAAATTTATATAGAAATAGGCTTTGGATCAGGAAGACATTTGCTT…	1J01,1J02	1J09	1J03,1J04,1J07,1J05,1J06,1J08,1J12,1J13,1J10,1J11,1J14,1J15,1J16,1J17	-
appA	Amino acid transport and metabolism	Abc transporter	4	3	GTGCTTAGATGGTTTGTTTTACTATTTTTATTGTTTTTGAATCTTGAGGCTAAAATTCCAAAAGATACACTTATTATAGCAGTTGAAAATGAAATCGCAAGGATAAATCCTGCTTATAGCGAGGATCATGATGCAGTGATTAATCTTGTATTTTCAGGGCTTACGCGTTTTGATGAAAATATGAGTTTAAAACCTGATTTGGCTAAGTCTTGGGATATTAGTAAAGACGGGCTTGTTTATGATATTTTTTTAAGAGATGATGTTTTATGGCATGATGGAGTCAAATTTAGTGCTGATGATGTGAAATTTAGTATAGAAGCCTTTAAAAATCCTAAAAACAATTCTTCTATTTATGTCAATTTTGAAGACATTAAAAGTGTGGAAATTTTAAATCCTTCT…	1J03,1J04,1J07,1J05,1J06,1J08,1J12,1J09,1J11,1J14,1J15,1J16,1J17	1J13	1J10	-
appA	Amino acid transport and metabolism	Abc transporter	4	3	GTGCTTAGATGGTTTGTTTTACTATTTTTATTGTTTTTGAATCTTGAGGCTAAAATTCCAAAAGATACACTTATTATAGCAGTTGAAAATGAAATCGCAAGGATAAATCCTGCTTATAGCGAGGATCATGATGCAGTGATTAATCTTGTATTTTCAGGGCTTACGCGTTTTGATGAAAATATGAGTTTAAAACCTGATTTGGCTAAGTCTTGGGATATTAGTAAAGACGGGCTTGTTTATGATATTTTTTTAAGAGATGATGTTTTATGGCATGATGGAGTCAAATTTAGTGCTGATGATGTGAAATTTAGTATAGAAGCCTTTAAAAATCCTAAAAACAATTCTTCTATTTATGTCAATTTTGAAGACATTAAAAGTGTGGAAATTTTAAATCCTTCT…	1J13	1J10	1J01,1J02,1J03,1J04,1J07,1J05,1J06,1J08,1J12,1J09,1J11,1J14,1J15,1J16,1J17	-
argG	Amino acid transport and metabolism	Belongs to the argininosuccinate synthase family. Type 1 subfamily	4	3	ATGAAAAATGAAGTAAAAAAAGTAGTTTTAGCGTATTCTGGAGGGCTTGATACGAGCATTATTTTAAAATGGCTTCAAGATGAGTATAATTGTGAAGTTGTAACTTTTACAGCAGATATTGGTCAAGGCGAAGAACTCGAACCTGCGAGAAAAAAAGCCCTTTCTTTAGGCATAAAAGAAGAAAATATTTTCATTAAAGATTTAAGAGATGAATTTGTTAAAGATTATGTATTTCCTATGTTTAGAGCCAATGCAATTTATGAAGGAGAGTATCTTTTAGGAACAAGTATAGCAAGACCACTCATAGCAAAAACTCAAGCACAAATTGCCCTGCAAACAGGTGCTGATGCGGTAAGTCATGGCGCCACAGGCAAAGGAAATGATCAAGTGCGTTTTGAA…	1J10	1J03,1J04,1J07,1J05,1J06,1J08,1J12,1J13,1J09,1J11,1J14,1J15,1J16,1J17	1J01,1J02	-
metE	Amino acid transport and metabolism	Catalyzes the transfer of a methyl group from 5- methyltetrahydrofolate to homocysteine resulting in methionine formation	4	2	ATGAAAAATTCAATCATTTCTTACCCAAGAATAGGTGCAAATAGAGAATTAAAATTTGCTATTGAAAAATACTTTAAAAACCAAAGTTCTAAAGAGGAGCTTTTAAAGAGTGCTAAGGATTTAAGGATTAGACACTGGCAAGAAATTCAAAAAGCTGGCATTGATTTTATCCCTAGTAATGATTTTTCACTTTATGATAATGTCTTAGATGCAGCTGTGCTTTTTAACATTGTTCATACAAAGTATAAAAATTTAAATTTAGATGCTTTAGATGAATACTTTGCTCAAAGTCGAGGTTATCAAGGAGAAAATGGAGATGTTACAGCCTTAGCAATGAAAAAATGGTTCAATACAAATTATCATTATTTGGTGCCTGAGTGCGATAATGCTGATATTATA…	1J03,1J04,1J07,1J05,1J06,1J08,1J12,1J13,1J09,1J10,1J11,1J14,1J15,1J16,1J17	1J01,1J02	-
uxaA_1	Carbohydrate transport and metabolism	Altronate hydrolase	4	2	ATGAAAAAGATAATGGGTTATAGAAGGGAAGATGGAAAATTTGGCTTAAGAAATAAAGTCATTATCATACCAAGTGTACATTGTGCTAATAAAGTGTGTGAAAATATAGCTAGAAAATGTAATGGAGCAGTTTATATCAACCATCAGCATGGTTGCTCCCAGCTTGAATTTGATGCTTTACAAACTAGAGATGTTTTAATAGGTCATGGGAGCAATGCCAATGTTTTTGGTGTTTTAATTATAGGGCTTGGTTGTGAGGTAATACAAGCCAAAGCAGTAGCAGAAAAAATCAAAGAAGCAATGCCTTATAAAAAGGTTGAATATTTAGTGATACAAGAATGTGGTGGTAGTAAAAATACCATTGAAAATGGTATCAAAATAGTCAATGAAATGCTTGAA…	1J03,1J04,1J07,1J05,1J06,1J08,1J12,1J13,1J09,1J10,1J11,1J14,1J15,1J16,1J17	1J01,1J02	-
spoIIIE	Cell cycle control, cell division, chromosome partitioning	Belongs to the FtsK SpoIIIE SftA family	4	4	ATGCTAGCACCTGGCATGGGAGAATGGGTTTACAAGGCTAATTTATTTTTATTTGGAGAATTTGCGTATTATTATCCTTTTTTCTTATTTATTTTAAATTATGTTTATTATAAAAGAAATTACAAATTAGCTAATTTTACAAGAAGAGAGCTTTTTGGTATAGGATTTGCCTTTTTCTCGAGTTTGCTTTTATTTGCAGTTTTTTATCCTAATTCAGGCTATATACTAGAGCTTGCTTATGCGATTTTTTCTACTATTTTGGGGCATACTGGGAGCGGAATTTTCGCTCTTTTACTTCTACTATTTTCTTTGGTTTTATTGTTTCCAAAATTTGCAAAAGAAATTTTAAAAATAGAATTAGATTTTACTTATTTATTAAAAGTAGAGCAAGCTTTTAAA…	1J04,1J05,1J06,1J08,1J12,1J13,1J10,1J11,1J14,1J15,1J16,1J17	1J07	1J09	1J03	-
hemL	Coenzyme transport and metabolism	Glutamate-1-semialdehyde aminotransferase	4	3	ATGACAAACAAAAAAGCTTTTAAAGAAACGTGTAAATTCATCGCAGGTGGTGTAAATTCTCCAGTTCGTGCTTTTGCAAATGTTCAAAGTGAGCCAAAATTTATTTCTCATGGAAAAGGTGCTTATATTTTCGATATAGATGGAAATTCTTATATAGACTATGTTCAAAGCTGGGGGCCTTTGCTTTTTGGACATTGCGATAAAGATATACAAAAAGCTTGTCAAAAAGCACTTCATAAAGGTTCAAGTTTTGGAGCTCCAACTTTATTAGAAACTGAACTTGCCAAGCTTGTTTTATCTGATTTTCCTCATTTAGAAAAGATCCGCTTTGTAAGCAGTGGAACAGAAGCAACCATGAGTGCTATTCGTCTTGCCCGTGGTTTTACTAAAAAAGATAAA…	1J04	1J03,1J07,1J05,1J06,1J08,1J12,1J13,1J09,1J10,1J11,1J14,1J15,1J16,1J17	1J01,1J02	-
hypothetical	Defense mechanisms	Updated (2006) note Literature search identified paper linking product function of Cj1296 Cj1297 Cj1298 to antimicrobial efflux pumps	4	2	ATGAAATATTTACTTGAATTTGAAAATAAAAAATACTCCACTTACGACTTCATAGAAACTTTTTACAAACTAGGACTACAAAAAGGCGATACCTTGTGTGTGCATACTGAACTTTTTAATTTCGGTTTTCCCTTGCTTTCTAGAAATGAATTTTTACAGACTATATTAGATTGTTTTTTTGAAGTTATAGGCAAAGAAGGCACTTTGATCATGCCAACCTTTACTTATAGTTTTTGCAAAAATGAAGTTTATGACAAAATAAATTCCAAAACAAAAATGGGAGCATTAAATGAATATTTTCGCAAACAAACAGGAGTAAAACGCACAAACGATCCTATATTTTCTTTTGCTATAAAAGGAGCAAAAGAAGAATTATTTTTAAAAGATACAACAAGCTGT…	1J11	1J01,1J02,1J03,1J04,1J07,1J05,1J06,1J08,1J12,1J13,1J09,1J10,1J14,1J15,1J16,1J17	-
hypothetical	Function unknown	Fusaric acid resistance protein-like	4	2	GTGAATAAAATAGAAATACTAAAGCAACACTTTAAAGAAATTGCTAAATTAAATTCAAGCGAACAAGTTTGGCAAATGCCTTTTTTTGCGGCTTTAGGCGTAGGTATAGTTTTAGGGCTTAGTGTATTTTTTGGAAAATTAAACTATGGACTCATTGCCATGATAGGAGCTTTGTCTTTTTTATATGTTCCAAGCACTCCTTTATATCATAGAATGGCTGTTGTGATGTGCTGTTCTTTTGGCATAGTTTCTAGTTTTTTCTTAGGAATTTTAACTCATTTTTTGCCTGCAATTTTTGCCTTCATCCCTATAGGAATTATGGCCATGGGAAGTTCTATTTTAATTAGATACTATAACATTGGTGCACCTGGATATTTTTTCTTTGTATTTTCTTGTGTT…	1J03,1J04,1J07,1J05,1J06,1J08,1J12,1J13,1J09,1J10,1J11,1J14,1J15,1J16,1J17	1J01,1J02	-
hypothetical	Function unknown	FxsA cytoplasmic membrane protein	4	3	ATGAATTATAAATTAAGTTTAAGCCCTTTATTTGTACTTGAAATTATTGCAAGTGTACTTTTTATAGTTTTTTTTGGTTTTGGTAATTTTTTATTTTTCATACTTTTGAGTATGATTTTTGGTGCGGTTTTATTGGGAATTTTTTGGAAAAATATGCTTGAATTTCAAATGGGTGGCTTAAAGGATATGTTAACACAATTTTCTTTTGTTATCGCAGGGTTTTTGCTTATTTTTCCAGGGATTATTACAAGTGTTTTTGGAATTTTTGTATTTTTCTTTGGTATTGCTTTGAAATTAATAACTAAATCAAAATATCAATACACCAAGCAAGAGTATCAAAATTCTAATGAAGAAATTATTGATGTTGAAATTATAGAGGATAGAAAATGA	1J07	1J03,1J04,1J05,1J06,1J08,1J12,1J13,1J09,1J10,1J11,1J14,1J15,1J16,1J17	1J01,1J02	-
hypothetical	Function unknown	-	4	2	TTGTTTAAAATAAGCCCCTATTTAATTTGTATTTTTTTTATTTTTAGTAATGTTTTAGCATCTGAACCAACTTTTGATTATACTTATAAATTTATACTTAAAAAAGATGAGAGAGCTAGTGTGCAGATTAAAGAAATAGGCTATGAAGATAAGGTGCAAAATTTTGATTTTTATTGGACTTTGTTTGATAATACTAATATCATCGTACATTCGAAATTTCGCAAATATCCGCGTCAATTTGTGATGAGTTTAAGAAGAAATTTAGATTGGGTAACTCAAACTTTAATACCTGACTATACTAATCCACATATTGATAGAGCAAGACTTATTTTAGAATTTAGTGGTTATAATAAAGGTTTGGCAACTTTTACGGTTTATATAGAAGATAAGGAATCTCGC…	1J03,1J04,1J07,1J05,1J06,1J08,1J12,1J13,1J09,1J10,1J11,1J14,1J15,1J16,1J17	1J01,1J02	-
yfiC	Function unknown	methyltransferase	4	2	ATGTCAGATCTGATTACGCTAGCACAATTATCACAAGGGTATCGTTACAATAGTGATTCTTTAATTTTAGCTGATTTTATTTTAAAACAAGGAATTAAAGGCGCTGTTTTTGATGTAGGTGCGGGCTGTGGTATCATAGGTATTTTACTTAAAAAAAATATTGCAAATTTAAGTTTATCTTTGATTGATATTCAAAAAGAAAATATAGAATTGATTGAAAAAAATTTAAAATCCAACAAAATACAAGGCGATATTTTTCATGATGATTTTAATCAATTTCAAATCATAAAAAAATTTGACTTCATAGTTTGCAATCCTCCATTTTATAGACAAGGAGCTTACAAGAGTGAAGATCAGCATAAAGCTATAAGTAAATTTCAGGAATTTTTACCCTTGCAT…	1J03,1J04,1J07,1J05,1J06,1J08,1J12,1J13,1J09,1J10,1J11,1J14,1J15,1J16,1J17	1J01,1J02	-
rhaM	Function unknown	L-rhamnose mutarotase	4	2	ATGCAAAGATACGGTCAAATCATAAAAATAAAAAAAGAAAAAATAGAAGAATACAAAGAGCTTCACACAAAGCCTTATGAAGGGGTTTGTGAGATGATTAAGGAATGCAATATACAAAATTATTCCATTTATTTGTTTGGGGAATATTTATTTGCATATTTTGAATATGTGGGTGCTGATTTTGAAGCAGACATGGCTAAAATGGCAAGAGATGAAAGCACACAAAAATGGTGGAAAGTAACAGATCCTTGTCAAATATCTTTAGGCTATGCAGGACAAAAATGGCTAAATATGGAAGAAGTATTTCACTTAGACTAA	1J03,1J04,1J07,1J05,1J06,1J08,1J12,1J13,1J09,1J10,1J11,1J14,1J15,1J16,1J17	1J01,1J02	-
hypothetical	Function unknown	Peptidase C39 family	4	2	ATGGAAAAAATTCTAAAAATTTTATTATTTTTACCCATTCTTGCTTTGAGTACAAAAGCCGAATGGGTAGTTAAGTCTTATCAAGAAATTAAAAACGAAAGAGTAATAAGACAAACTTATGAGCAATCTTGTGGTGCTTCATCTTTAGCAACTTTACTTAATATACTTGATGATCAAAAAAAGTTTGATGAACTTGAACTTTTAAAGATTATGAGCGGACAAGAACTTTATACGGATATGGTAAGCTTTGCAGATTTAAACGATGCAGTTAAAAAACTGGGCTTTCAAAGCAATTCATATCAAATCAATAGAGAAAACTTGGATAAACTTGTAAATATTCCAATGCTTGTAAAAATTGAAGATGATCCACGCTTTCCACATTTTGTTATAATTATCAAT…	1J03,1J04,1J07,1J05,1J06,1J08,1J12,1J13,1J09,1J10,1J11,1J14,1J15,1J16,1J17	1J01,1J02	-
dedA	Function unknown	PFAM SNARE associated Golgi protein	4	3	ATGCAAGAAATCATTTCTTTTATTGTTGAGACGGCTAGTGCTTGGGGGTATTTGGGTATTATTATCTTAATGACCTTAGAGAGTTGTTTTATACCTTTTCCAAGTGAAGTTGTTATGATACCTGCTGGATATTTGGCACATAAAGGCGAGCTTGATATCACTCTTTGTATACTTAGTGGGACTTTAGGTTCTGTTTTAGGGGCTTTGATTAATTATTATATTTGCTTTTTTTGGGGTAAAAATTTTGTATTAAAATGGGGTAAGTATTTTGGTATAAACGAAGCCAAATTTGCTAAATTTGAAGAATTTTTCAACAAACATGGGGAATTTTCAACCTTTACTTGTCGTCTTTTACCAGGGATTCGTCAGTACATCTCTATGCCTGCAGGTTTGGTAAAA…	1J04	1J03,1J07,1J05,1J06,1J08,1J12,1J13,1J09,1J10,1J11,1J14,1J15,1J16,1J17	1J01,1J02	-
hypothetical	Function unknown	Divergent polysaccharide deacetylase	4	2	TTGTCAAAGAAAAAATTAGTTCAAATTCAGCGTTATTTAATCATAGCTATACTTTTTTTACTTTGCATAGCTTTAGCTTTGGGAATTTTAGTAAAATATCAAAATTCCCAAGATGTTTCTTCTGTTAAGCCGGATTATTTTATTGATAAGCAAGAAGATTTAATTTCATTAAATAAAGATCATTATGAAATTGGTATTTTTCAAGAGAATGAGTTTGATAATAATAAATCTGTAAGTATTTTAGAGCAAAAAATTCAAGAAATTGATGATTTAAATACAAGTTTAAATGAGCAAAATTTAAGCAGTGTGGAGCAGAATTTAAGTTTAGAGCAAAATCAGAGTTTAGAACAAAATTTTATTCTAAAAGATACAAATTTAACCCAAGATCAAAATTTAACT…	1J03,1J04,1J07,1J05,1J06,1J08,1J12,1J13,1J09,1J10,1J11,1J14,1J15,1J16,1J17	1J01,1J02	-
pstC1	Inorganic ion transport and metabolism	probably responsible for the translocation of the substrate across the membrane	4	3	TTGTTAAAAGAAAAAATAATCAAATTTGCACTTTTTTTATGTGCTTTTGTAAGCGTGATAGTAAGTTTTGCTATCATGCTTACAATTTTAATTGAAGCTTTAAAATTCTTTCAAAAAGAAAGCGTTGTTACCTTTTTATTCTCAAGTCAGTGGGCAGCTGATGCAGCTTTTATGAATGCAGATGGCACGAGTAAACAAGGTGTTTTTGGGGCGCTATCGCTTTTTTGGGGAACTTTTTATATTTCATTGATTGCTATGCTAACGGCTTTACCTTTAGGGGTTATGTGTGCTATATATTTAGGTGTTTTTGCTGGCAAAAAATCTAAAAATTACTTAAAACCTATTTTAGAAATCATTGCAGGGATTCCTACTGTTGTTTTTGGATTTTTTGCGGCTATA…	1J03,1J04,1J07,1J05,1J06,1J08,1J12,1J13,1J09,1J11,1J14,1J15,1J16	1J10	1J17	-
hypothetical	Inorganic ion transport and metabolism	Membrane protein, TerC	4	2	ATGTTTGAATGGATATTTAGTATTGATGCTTGGATTACTTTAGCTACTTTAAGTGCTCTTGAAATTGTACTAGGGATAGATAATATCATTTTTTTAGCTATTTTAGTAAGCAAACTACCCCCTGAACATCGTGATAAAGGACGTATCTTAGGTTTAGCTTTTGCAATGATTACAAGAATTTTACTTCTTTTATCTCTTTTTTGGGTGATGAAACTTGTAACACCTTTGTTTAGTGTATTGGGCAATGAAATTTCAGGAAGAGATCTAGTTCTTTTACTAGGTGGGCTTTTCTTGATTGTAAAGTCTATTAAAGAAATTAAAGAGCAAATTTCTCATCAAGAAGAAAGTCAAAGTCATTTTAAAGCAAGCAATAAACTTTGGATAGTTGTAGCTGAAATT…	1J03,1J04,1J07,1J05,1J06,1J08,1J12,1J13,1J09,1J10,1J11,1J14,1J15,1J16,1J17	1J01,1J02	-
hugZ	Inorganic ion transport and metabolism	Heme iron utilization protein	4	2	ATGAATTTTGAAAGCATTATTTCTCATATGAATGATCATCATAAATCAAATTTAGTCGATCTTTGTAAAAAATTTGGTGGTATTGAGCAAGTACAAGATGTTTTTCTAAAAAGTGTTGATTTTAATGGCTTAGATCTTGTTTACAATGATAAAGAAAATTTACGAGTGGAATTTCCTAAAAAAGCCGATGAAAACACGATTAAAGATGCTATAATATCCCTTTGCATGAGTGCAAAGAGCGAGCAAAATTTTAGTGGTGTAGAAAAAGAATTAAATGAATTTATGCTAAGTTTTAATTCTGTAGCTTTGGCAACTTTAAATGCAAATGGAGAAGTTGTTTGCTCGTATGCACCTTTTGTAAGCACACAATGGGGAAATTATATTTATATAAGTGAAGTA…	1J03,1J04,1J07,1J05,1J06,1J08,1J12,1J13,1J09,1J10,1J11,1J14,1J15,1J16,1J17	1J01,1J02	-
copA_1	Inorganic ion transport and metabolism	cation transport ATPase	4	3	ATGAAATGTGAACATTGCAAACTTGATTATAAACAAGCCCAAATGATAGAGTATAAGGGTAAATTTTTTTGTTGTAAAGGTTGTGAGAGCGTTTGGGAAATTTTGCATGAAAGTGGATTAGATGAGTTTTATGAAAAGCTTGGAAATCAAACTTTAAGCCCTGTAAATTTTCAAAATGAAATGAAAAATTATGATGAGTTTATCACTAAAACCAAAGAAGGATTTAGTGAAATTTATCTCATGATACACGGTATAGAATGTGCAGCTTGTGTGTGGCTTAATGAGAAAATTTTAACCAAACAAGAAGGAATTTTAGAACTTGATATTAATCATTTAAACCATAAAGCACGCATTGTTTTTGATGAGCAAAGCATTTCTTTGGTGCAAATTTTAAGACTT…	1J08	1J03,1J04,1J07,1J05,1J06,1J12,1J13,1J09,1J10,1J11,1J14,1J15,1J16,1J17	1J01,1J02	-
yclN	Inorganic ion transport and metabolism	Belongs to the binding-protein-dependent transport system permease family. FecCD subfamily	4	2	TTGTTTTTTAAGCATATATTGAGTTTAAAAGTGCTTATAGCTTTACTTTTATTCTTTGGAATGATAAGTTTATTTATAGGAGTTATCAGTATCAATGTAAAAGATATTCTTAATCTTAACTCCACTCAACTAGAAATCATAACTCTCACAAGAATTCCTAGACTTATAGCGATTTTACTCACAGGAATGAGTCTTAGTATATGTGGGCTTATCATGCAACAACTCACGCAAAATAAATTCGTTTCCCCAACTACAGCAGGGACCATGGATTGTGCTAAATTTGGCATACTTATTTCTTTAATATTTTTTACTGGAGCGTCTTTTTTCACTCAAGCTATCATTGCTTCTATATTTGCACTTTTGGGTTCTTTTATATTTATCCAAATTTTAAGAAAAATC…	1J03,1J04,1J07,1J05,1J06,1J08,1J12,1J13,1J09,1J10,1J11,1J14,1J15,1J16,1J17	1J01,1J02	-
eptA	Lipid transport and metabolism	Sulfatase	4	7	ATGCTTAGATTAACTTGGTTTCAGTTTACTTTTTTTAATTCTTTGATGATTGTATTGTTGAATTTTAATTTATTTTATTTTGTGTATGAAAAAAATACACAAAACTGGCTTATAACTTTTGTTTTTATTGTGGCCTATTTTGCACTTGTTCACGTGATTTGCTCTTTGCTTTTTATAAAGTTTTTTACTAAATTTTTTTCTATATTATTTATAATATCATCTTTTTTAAGTGTTTACTTTATTAGTTTTTATGGGGTGCTTATAGATTCTGATATGATGCAAAATGTTGTTCAAACAGACATTAAAGAAGTAAAAGATTTGTTAAATTTAAAATTGATCTTATTTGTTGTTTTGGCTTTATTATTGGTTTTTTATGTTGTTAAAGTAAAAATTGATTAT…	1J03,1J04,1J07,1J05,1J06,1J10,1J16	1J11	1J12,1J13,1J15	1J08,1J17	1J09	1J01,1J02	1J14	-
psd_2	Lipid transport and metabolism	Catalyzes the formation of phosphatidylethanolamine (PtdEtn) from phosphatidylserine (PtdSer)	4	2	ATGAGTTTTTCAAAAGAAAGTTCGAGACTTTTTGGTTTTGTAGCGGGGATTAAATTTCCTAAAATGATACAAAAAGTTATTAATGAAAATTATGTTAAGTATTTTAATATCAATATGAGTGAATTTAAAGCTCCTTGTGAATATGAGAGTTTAAATGCTCTTTTTACAAGAACTTTGCAAATTCCAAGAAAATTTGAAGAAGGTTTTATCAGTCCAAGTGATGGTAAAATTTTAGAGTGTGGAAGTACTTTTTTAGCAAATGAAGAACATTTTGCTTTTTCTATAAAAGGACATGCTTATAGCGTTGAGGAGCTTTTAAAAGATAGCTTTGAAAAAGATGAACTTAAAAATGGGCTTGATTATGTCAATATTTATCTTTCTCCAAAAGATTATCATCGT…	1J03,1J04,1J07,1J05,1J06,1J08,1J12,1J13,1J09,1J10,1J11,1J14,1J15,1J16,1J17	1J01,1J02	-
atpD_2	Nucleotide transport and metabolism	Produces ATP from ADP in the presence of a proton gradient across the membrane. The catalytic sites are hosted primarily by the beta subunits	4	7	ATGCAAGGATTTATTTCACAGGTATTAGGTCCGGTTGTTGATGTAGATTTTAACGACTATTTGCCTCAAATTAATGAAGCAATTGTTGTAAATTTTGAAAGCGAAGGAAAAAAACATAAACTTGTTTTAGAAGTAGCAGCTCATTTAGGAGATAATAGAGTTAGAACTATTGCTATGGATATGACAGATGGTTTGGTAAGGGGCTTAAAAGCTGAGGCTTTAGGTGCTCCCATTAGTGTTCCTGTTGGTGAGAAAGTTTTAGGAAGAATTTTCAATGTTACTGGAGATTTGATCGATGAAGGTGAAGAAATTTCTTTCGATAAAAAATGGGCAATTCATAGAGATCCACCAGCTTTTGAAGATCAAAGCACAAAAAGTGAGATTTTTGAAACAGGGATT…	1J16	1J17	1J08,1J13,1J09	1J01,1J03,1J04,1J07,1J05,1J06,1J14,1J15	1J02	1J12,1J11	1J10	-
pyrH	Nucleotide transport and metabolism	Catalyzes the reversible phosphorylation of UMP to UDP	4	2	ATGCAAGAGAGAAAAAGAGTTTTAGTAAAATTTTCAGGAGAGGCTTTAGCAGGTGAAAATGGCTTTGGTATAGAAAATTCTATTTTAAAATTCATAGCTTCAGAGATTAAAGAACTTATAAAAAATCAAATAGAAGTAGGCATAGTTATAGGCGGTGGTAATATTATTCGCGGAGTAAGTGCTGCTAAGGGCGGATTGATTAAAAGGACAAGTGGAGATCATATGGGGATGCTTGCTACGGTTATCAATGCTATTGCTATACAAGAAGCTTTGGAAAGCTCTGGACTTGAAGTTAGGGTTCAAAGCGCCATTCAGATGGAAGCATTTTGTGAAACTTATATTATGAGAAGAGCGCAAAGACACTTAGAAAAGGGTCGTGTTGTGGTTTTTGCTGCAGGT…	1J03,1J04,1J07,1J05,1J06,1J08,1J12,1J13,1J09,1J10,1J11,1J14,1J15,1J16,1J17	1J01,1J02	-
hypothetical	Posttranslational modification, protein turnover, chaperones	hydrogenase assembly chaperone HypC	4	3	ATGTGTTTGTCTATACCTTCTGAAATTTTAGAAATCGATGAGTTAAACAATGCTTTAGTACAAACTTTAGGCGTGAAAAGAAAAGTTAATTTGGATTTGATTGATGAACCTTTAAAACAAGGCGATTATGTATTAATCCATGTAGGCGTTGCTATGGAAAAAATCGACAAAGAAGCTGCACTAGAAAGCATTAAAACCTATCAAGAAATAGTAGAAAAAATGAATAGTGGAGAGATAAAAAGTGATGAAGGAGATTTGGGTTTAAATGAATTTCATCGATGA	1J03,1J04,1J07,1J05,1J06,1J08,1J12,1J13,1J09,1J11,1J14,1J15,1J16	1J10	1J17	-
hypothetical	Posttranslational modification, protein turnover, chaperones	hydrogenase assembly chaperone HypC	4	3	ATGTGTTTGTCTATACCTTCTGAAATTTTAGAAATCGATGAGTTAAACAATGCTTTAGTACAAACTTTAGGCGTGAAAAGAAAAGTTAATTTGGATTTGATTGATGAACCTTTAAAACAAGGCGATTATGTATTAATCCATGTAGGCGTTGCTATGGAAAAAATCGACAAAGAAGCTGCACTAGAAAGCATTAAAACCTATCAAGAAATAGTAGAAAAAATGAATAGTGGAGAGATAAAAAGTGATGAAGGAGATTTGGGTTTAAATGAATTTCATCGATGA	1J17	1J10	1J01,1J02,1J03,1J04,1J07,1J05,1J06,1J08,1J12,1J13,1J09,1J11,1J14,1J15,1J16	-
recN	Replication, recombination and repair	May be involved in recombinational repair of damaged DNA	4	3	ATGATAAATAGAATTTTTATGAAAGAAAATCTTGGTTTTAAAAAGGCTGAGCTTGAAATTTCTAAAGGGCTTACCGTTTTTACAGGCCTAAGTGGAGCTGGAAAATCGGTCTTGTTTAAAGGAATTTTATCCGCATTTTCTTTGAGTGAAAGTGAGGCTAAAATTGTCGAAATAGAAGTAGATGATAAGTTGGATTTAGAAAGTTTTGGTATAGAAAGTGAAGAGGAGAATGTTTTTAAGCTCTTAAAAGAAAAAAACACAAAATATTTTATTAACAATCAAAGCATAGCGAAAAAAAGTTTGCAAAATTTAAGTAAAACTTTTATTAAGTATTTAAGCGCAAAGGAAAATAACGAATTTGGAAATGAAAAATTTTTAAATCTCTTAGATGCCTTGGAG…	1J03,1J07,1J06,1J12,1J13,1J09,1J10,1J11,1J15,1J17	1J04,1J05,1J08,1J14,1J16	1J01,1J02	-
sasA_2	Signal transduction mechanisms	Histidine kinase	4	2	ATGAAAGATTTTTTTAAAGATCAGTTTTTTAAAGCTCTTGAAAAAAATACAATTTTTTCAAGAGCTGATGTTCAAGGAAATTTAATTTTTGTCAGTGATAAGCTTTGTCAAATAAGTGGATATAGTAAAAAAGAGCTTATAGGAAAAAAACATTCAATATTTAAACATCCAGATGTTGAGGAATGTTATATTGAAGAACTTTTAAAAAAACTTTCATATAAAAAACCTTATCAAGTTATTTTTAAAAATATTGATAAATTAGGCAAAACTTTCTATCTTGAAACTTTATTAATCCCCATATTGGATAAAAATAATGAATTAATAGAAATAGTAGCATTCTCTCATGATGTTAGTAATTCTTTTAAGCTTAATGAAGAGCTTGCTCTAAATCACGCTAAA…	1J03,1J04,1J07,1J05,1J08,1J12,1J13,1J09,1J10,1J11,1J14,1J15,1J16,1J17	1J06	-
nusB	Transcription	Involved in transcription antitermination. Required for transcription of ribosomal RNA (rRNA) genes. Binds specifically to the boxA antiterminator sequence of the ribosomal RNA (rrn) operons	4	2	ATGGCAACGCGTCATCAAGTTCGCCAAAGCGTCATCTCCTTACTTTATGCTTTTGAATTAAATTCTCAAAACAACGTTTTTGTAGATGAAATTTTAGATGAAAAAAAAATACGCAATGAACAAAAAAATTTTACTTTAAATTTATATAATGGAATTTTAGATAATTTAAACAATATTGATGAAACCTTAAATTCATTTCTAAATGATAATCAAATTACAGCTTTAGGACATGTAGAAAGAGCTATACTAAGACTTGGAGCTTATGAGTTACTTTTTACCGATACTCCTAGTGCCATTGTTATCAATGAGGCTATAGAACTTGCCAAAGAACTTGCCAATGACAATTCTCCAAAATTTATAAATGGAGTTTTAGATGCCTTAATAAAGGCTAAAAAATGA	1J03,1J04,1J07,1J05,1J06,1J08,1J12,1J13,1J09,1J10,1J11,1J14,1J15,1J16,1J17	1J01,1J02	-
hypothetical	Transcription	MerR family regulatory protein	4	4	ATGGCTTATACTATAAAAAAAGTAGAAAAAGAAACAAAAATTAGTGCTCATACTTTAAGATTTTGGGCTAAAAAAGGTTTGTTTCCTTTTGTTCAAAAAGATGAAAATAGTGTGAAATATTTTTCAAAAAGCGATATAGAATGGGTAAAATGGATAGAATGGCTTAGAATTTCAGGTATGCCAATAGAACAAGTCAAACATTATATAAAACTTTGCTCTTTGGGTATAAAAACTGCTAAAGAAAGACAAGAGATGTTAAAGCAAACAAAGAAAAAATTACAAAACCAGATTAAAACATTAAAAGAAAGTGAAAAAGTTTTAAGCAAAAAGATAAAAATTTATGAAGAAATGCTTGCAAATGAAGTCGATGGGTTTAATCCAGAAAGCAAGGACTATCAA…	1J08,1J11,1J17	1J03,1J04,1J07,1J05,1J06,1J12,1J13,1J10,1J14,1J15,1J16	1J09	1J01,1J02	-
trpC_2	Amino acid transport and metabolism	Belongs to the TrpC family	3	2	ATGATATTGGATAAAATTTTTGAAAAAACAAAAGAAGATTTAAAAGAACGCAAACTAAAACTTCCTTATGATATGTTAGGGCGTTCTTTAGCTTCAAATCCTTTCTTTCCAAAAGATGTGATTAAGGCTTTAAAAAGAGTAGAAAAAGAAGTTAAAATCATAGCAGAAGTAAAAAAAGCAAGCCCTAGCAAGGGAGTCATTAGAGAAGACTTTGATCCTTTGAGTATCGCTTTAAATTATGAGAAGAACAAAGCTGCGGCGATTTCTGTTTTAACTGAGCCGCATTTTTTTAAAGGTTCTTTAGAATACTTAAGTCTTATACGCCGTTATACGCAAATTCCTTTACTTAGAAAAGATTTTATCTTTGATGAGTATCAAATTTTAGAAGCTTTGGTTTAT…	1J03,1J04,1J07,1J05,1J06,1J08,1J12,1J13,1J09,1J10,1J11,1J14,1J15,1J16,1J17	1J01,1J02	-
glnA	Amino acid transport and metabolism	glutamine synthetase	3	4	ATGGGAAAATTTGTTAATAATATAGATGATTTTTTCAAATTTTGCAAACAAAATGAAGTGCTTTTTGTTGATTTTCGTTTTACAGATATGATAGGAACTTGGCATCATATTACCTATAATCTTCATGCAATCAATGAAGAAACATTTCAAACTGGCATTCCATTTGATGGAAGCTCAATTCATGGATGGCAACCTATAGAAAAATCAGATATGATTTTAAAACCTGATGCTCAAAGTGCTTTTTTAGATCCTTTTACGGCTGATCCTACTATCATAGTATTTTGTGATGTGTATGATATTTACAAAGGACAAATGTATGAAAAATGTCCAAGAAGCATAGCAAAAAAAGCAATAGAACACCTTAAAAATAGTGGCATAGCTGATACTGCTTACTTTGGA…	1J04	1J11	1J01,1J03,1J07,1J05,1J06,1J08,1J12,1J13,1J09,1J10,1J14,1J15,1J16,1J17	1J02	-
hypothetical	Amino acid transport and metabolism	Belongs to the peptidase M24B family	3	2	ATGAGTATTTACAAACAAAGAGTATTAGAACTTAGAAGATTAATGAAAGAAAATAATATTGACGCCTATCTCATCTTAAGCGCGGATCCGCATTTGAGCGAATATTTACCAGAATATTACAAAAACAGAGTCTTTATCAGTGGCTTTAAGGGTTCTGTTGGAACAGTTCTTATCACACAAGAAGAGGGCTTTTTGTGGGTAGATGGAAGATATTGGCTTCAAGCACAAAAGGAATTAGAAGGTAGTGGCATACTTTTACAAAAGCAAGATGCTAAAAATACTTTTACCAAATGGTTGGAAAAAAATTTAAGCGAAGATCAAATTTTAGGCATCGATTTTGCACTTTTACCTTTATCTTTGCAAAAAGATTTAAAGATTAATTGCAAGGCAAATTTAAAA…	1J03,1J04,1J07,1J05,1J06,1J08,1J12,1J13,1J09,1J10,1J11,1J14,1J15,1J16,1J17	1J01,1J02	-
fucP	Carbohydrate transport and metabolism	Major Facilitator Superfamily	3	3	ATGACTGATTCTAAAAATATAAAAATAGCTATTGTTTTGGTAACTTCTCTTTTCTTTTTATGGGGAGTAAGCTATGGACTTATTGATGTGATGAATAAAAATTTTCAAAATCATCTTCATATTAGCCAGCATGAAAGTGGCTTTTTACAGTTTGCTTATTTTGGTGCTTATTTTATCATAGCCTTACCCGCAGGTTATATAGCCAATAGATTTTCTTATAAAATGGGAATCATTTTTGGCTTAGCTCTTTATGCCATAGGAGCTTTGCTTATTATACCTGCTACAAATTTGGCTTCTTTTCATTTGTTTTTGTTTGCGTTTTTTATTTTAGCTTGTGGTATTGGTTCTTTAGAAACTAGTGCAAATCCCTACATGACAAAGCTTGGTGATGAAAAAAAT…	1J09	1J01,1J02	1J03,1J04,1J07,1J05,1J06,1J08,1J12,1J13,1J10,1J11,1J14,1J15,1J16,1J17	-
pctC	Cell motility+Signal transduction mechanisms	methyl-accepting chemotaxis protein	3	3	ATGTTTAAATCTTTAAATATAGGTTTAAAACTTATTTTTTCTGTGGCAGCTGTTGTTGTTATTGGACTTGTTATTTTAATTTCATTAATCACAAAACAAGTAAGTCAAAATATTACCAAAAATACAGAAGATATTCTTGCTTCTATCACGAAAGAATATGCTACTCAAACTCAAGGAATTTTTGGGGAAATGATCGCTTTAAATAAAAGTATTTCAGGTACTTTAACAGAAATGTTTAGATCAACCTCTAAAGAAGATTTAGATATAGACAATATAACAAATATTATAACCAATACTTTTGATAATAGTGCTTATTCTAATTTTACTTATTTATATCTTATTGATCCGCCAGAATACTTTAAAGAAGAGAGTAAATTTTTTAATACTCAAAGTGGAAAA…	1J03,1J04	1J07,1J05,1J06,1J08,1J12,1J09,1J10,1J11,1J15,1J17	1J13,1J14,1J16	-
rfaC	Cell wall/membrane/envelope biogenesis	lipopolysaccharide heptosyltransferase	3	2	ATGAAAATAGCAATTGTTCGTTTATCAGCACTTGGTGATATTATCCAAAGTGCCGTGGTTTTGCAATTTGTCAAAAATTTTAAAAAAGATATAGAAATTCATTGGTTTGTAGATGAAAAATTTGAAGGCATACTTAAAAACCATCCTTTGATAGACAAACTCTATGCCCTGCCCTTAAAAGACAAAAAAATTTTAAAAAGCCTAAAAATTCTTCTTAAAGCAAGAAAAAACAACTATAATGCAGTAATAGATCTACAAGGGCTTATAAAATCTGCTATTGTAAGTCGGATTTTAAGTAGAAATAATTTTGGTTTTGATAAAAATAGTCTTAAAGAAAGTTTTGCTCATAATTTCTACAACCAAAAACTTGAGTTAGATTACAATGAAAATGTATTTGTA…	1J04	1J03,1J07,1J05,1J06,1J08,1J12,1J13,1J09,1J10,1J11,1J14,1J15,1J16,1J17	-
macA	Cell wall/membrane/envelope biogenesis	Belongs to the membrane fusion protein (MFP) (TC 8.A.1) family	3	3	ATGAAAAAGAAGATTGTTTTAATCATTTTAATTGCAATACTTGGAAGTGTTGGGGCTTATTTTATTTTTTTTAATAATGATGAAAAAATCAGCTATTTAACTCAAAAAATACAAAAAAAAGATATATCTCAAACCATAGAGGCAGTAGGAAAGGTATATGCCAAAGATCAAGTCGATGTGGGTGCTCAAGTTAGTGGACAAATTATAAAACTTTATGTTGATGTGGGAACTCATGTAAAGCAAGGTGATTTGATCGCTCAAATTGATAAAGATAAACAACAAAACGATTTAGATATTACAAAAGCTCAGCTTGAAAGTGCTAAGGCTAATTTAGAGAGTAAAAAAGTTGCCCTTGAGATTGCGAATAAGCAATATCAAAGAGAGCAAAAACTTTATGCA…	1J03,1J04,1J07,1J05,1J06,1J08,1J12,1J13,1J09,1J10,1J14,1J15,1J16,1J17	1J01,1J02	1J11	-
ilvI	Coenzyme transport and metabolism	acetolactate synthase	3	3	ATGAAAGAGTTAAGCGGTTCGGCAATGATTTGCGAGGCTTTAAAAGAAGAAAATGTTAAAATTGTTTTTGGTTATCCTGGAGGCGCTGCGCTTAATATTTATGATGAAATTTACAATCAAAAGTATTTTAAACATATTTTAGTGCGTCATGAACAAGCGGCTTTGCATGCTGCTGATGCTTACGCAAGAATGAGCGGAGAAGTGGGCGTAGCTATAGTTACAAGCGGACCAGGTTTTACAAATACTATTACAGGTCTAGCTACGGCTTATAGCGATTCTATCCCTTTGGTGTTGATTTCAGGGCAGGTGGCAAATTCTCTTATTGGTACAGATGCTTTTCAAGAAATTGATGCAGTAGGCATTTCAAGACCTTGTGTAAAGCATAATTATTTAGTTACT…	1J02	1J07	1J01,1J03,1J04,1J05,1J06,1J08,1J12,1J13,1J09,1J10,1J11,1J14,1J15,1J16,1J17	-
selU	Coenzyme transport and metabolism	Catalyzes the transfer of selenium from selenophosphate for conversion of 2-thiouridine to 2-selenouridine at the wobble position in tRNA	3	2	ATGCTCAGTGAAGTTGAATTTGTAGAGTTTCAAAAAGAAAATTTCTCTTTTTTAATCGATGCAAGAAGCCCTAGAGAATTTTTGCATTCTCACTTGATAGGAGCTTTAAATTTTTATGCACTCAATGATGAAGAATATCAAGAAATAGGAACAATTTATAAGAAAAATCAAGCTTTAGCTAAGGCTATGGGTGCGAGTTATATTTGTCAAAATACCGCTAAGCATATATTAGAAATCACTCAAAATTTTCGCATAGGAGAAAAGGTGGGGATTTATTGTTCTCGTGGGGGTTTGCGTTCAAAGTCTATCGCAGTGATTTTAAGTGAGCTTGGCTTTAGGGTGGTGCGTTTAAAAGGTGGGTTTAAAGCTTATAGAACTTTTGTAACGCATTATTTCGAA…	1J03,1J04,1J07,1J05,1J06,1J08,1J12,1J13,1J09,1J10,1J11,1J14,1J15,1J16,1J17	1J01,1J02	-
msbA	Defense mechanisms	ABC transporter	3	3	ATGCATAATGAGATGAATTTAAAAGAGGTTTTAATACGCTTTAAGCCCTTTTATAAAAGATATTGGAAGCAATTTGCTATAGCTATTTTTGGTATGATTTTAGCAAGCGGAGGAACTGCTGGAAGTTTTTATGCTTTAGAGCCTATTTTAAATTATATTTTCGTTGAAAAAAATGAAGCTTTACTTTATACAGTACCTTTTTTGCTAGTATTGATGTATTTTTTTAAAAATCTTGGAACTTATTTACAAAGTTTTTATGTTTCCTTTATAGGAACAGATATGTTAAGAGTATTGCGTGCTAGGGTTTTAAAAAATGTTTTACGCTTGGATATGGATTTTTTTAAACGCTATAGAAGCGGAGAGCTTGTAAGTCGTTGTACTAATGATATTAATGCACTT…	1J03,1J04,1J07,1J05,1J06,1J08,1J12,1J13,1J10,1J11,1J14,1J15,1J16,1J17	1J01,1J02	1J09	-
msrB	Energy production and conversion	Peptide-methionine (R)-S-oxide reductase	3	2	ATGAAAGAATTAAATGAAGAAGAAAAAAAAGTAATTTTAAATAAAGGAACAGAAGCTCCTTTTAGTGGGAAATATAATGATTTTTATGAAAAAGGAATCTATCAATGCAAGCAATGTGGAGCTTCGCTTTATAAATCCGAAGATAAATTTAAATCAGGTTGCGGATGGCCTAGCTTTGATGATGAAATAAAAGGGGCTATTAAAAGAATTCCTGATAAAGATGGGATTAGAACCGAGATTGTATGTGCAAACTGCAATGGACATTTAGGTCATGTTTTTGAAGGAGAAGGATTTTCTGCTAAAAATGTAAGACATTGTGTAAATTCTATTTCTTTGGAATTTGTAAAAACTAAGGATTGA	1J03,1J04,1J07,1J05,1J06,1J08,1J12,1J13,1J09,1J10,1J11,1J14,1J15,1J16,1J17	1J01,1J02	-
hypothetical	Function unknown	-	3	2	ATGCAGGCTAAATTAATTTTTATTTTATTACTTGGTGTTTTATTTTTTAGTGCTTGTAGCACTAAAAATCAGGGTAAATATGATGAATTTTTTAATAATCAAACAGGATGGATTCCTGTTAATACTCAAAACAAAGATTTAAATAAAGGAACTATGGATGAAAAATGA	1J06	1J03,1J04,1J07,1J05,1J08,1J12,1J13,1J09,1J10,1J11,1J14,1J15,1J16,1J17	-
hypothetical	Function unknown	type I phosphodiesterase nucleotide pyrophosphatase	3	2	ATGTCCAAAGCTATTTTAGTTGTGCTTGATGGCTTAAATTGTAAAAGTGCTAGTATAAATATGGGATATTTAAATGCGCTTTGCAAAGAGAATTTAGGCAAATTTTATTCTTTAGAATGCGAACTTCCTAGTATGTCTCGTCCTTTATACGAGTGCTTATTAACAGGCGTAAAGCCTGTTTTAAGTGGGATAATTAATAATAAATTGAGTTTTTCAAAACAAACAAGCATTTTTGACCTTTGCAAAGAACAAGGCTTAAAAGCTGGAGGCGCAGCTTATCATTGGGTTTTTGAGCTTTATAATAAAAAAGAATTTATTCCTTCTTTACATCGCCACATAGAAGATGAAAATTTAACTTTGCCTTATGGACATTTTTATTATGAAGATGATTATTTAGAT…	1J08	1J03,1J04,1J07,1J05,1J06,1J12,1J13,1J09,1J10,1J11,1J14,1J15,1J16,1J17	-
hypothetical	Function unknown	chaperone-mediated protein folding	3	2	ATGTATAGGTATTTGTTATTTGTCTTAGCAGCCTTTTTTTTGGCAGCTTGTGGAAGTTCAAAAATCAATGTTGTTTATCCTGATTATACAAAATATAAAAGCAATGATTTTGATTTAAGGGTTATGAAGGCTTATAATTATGAGTATTATAAACGATACAAAGAAGCCAGAGATGAATTTTTAAGTCTTTATCAAGATTATAATAATACTAATTTTTTAGAAAATGCATTTTTACTTACTTTAGCAAACAATCTTGACAAGCAAGCAGAGTTAGATAATCTAGCAAAGCCTTATTTAAATCAAAATGACAATCTTAAGCGACTTAGTGCTCTTTATGCTTTAAATTCAAATGATATCAACAATGCTCAAAAACTTATGAAAGAGCTTTTAACAAAAAAG…	1J03,1J04,1J07,1J05,1J06,1J08,1J12,1J13,1J09,1J10,1J11,1J14,1J15,1J16,1J17	1J01,1J02	-
hypothetical	Function unknown	Uncharacterised protein family (UPF0153)	3	2	ATGATATTTGATAAAAATTTTTCTTATGCTTTTGATGAAAATGCTTGTGAGAAATGCGGTGGAAAGTGTTGCACTGGAGAAAGTGGCAATATTTTTGCGAGCAAGGAAGAATTAGAAGTATTAAGAAAGCATTTAAATTTAGAAAGCAAAGAATTTGCTGAAAAATACTTGAGAAAAGTGGGCTTTAAAATGAGTTTTAAGGAAGTCGAATGTGAAGATGGTTTTGCTTGCATTTTTTTTGATACTCAAAAAAGAAATTGTAGTATCTACGATTTTCGTCCAAAACAATGCAGAACTTTTCCATTTTGGGAATATTTTAAAACACATCAAAAGGAATTAGAAAAAGAATGTATAGGTATTTGTTATTTGTCTTAG	1J03,1J04,1J07,1J05,1J06,1J08,1J12,1J13,1J09,1J10,1J11,1J14,1J15,1J16,1J17	1J01,1J02	-
hypothetical	Function unknown	-	3	2	ATGTTAAAGATTCTTGAGTATTCCATCACTCATTTTTGCGAGCATATCTTAAGACTTCGCATTGAAGCAGCTCAAGATATAAGCGGTGAACTTTATGGAGCGAGTATTCCTATCATGGGCAAAAGCGAAGGAGAATGTAATTTTTATTTATTTTTTCCAAAAGAATTTTTAAAAAAAATTGCAGAAATTTTAATTAATGATGAAAAATTTAAAGAAGATGACTGGTGCGATTTAACTAAAGAATGTGCCAATCAGATTATAGGTTATGCTAAAAATTTGTTAAATGATGCTAAGGGTGATGACGAGTATAAACTTGGAATTCCCGAATATTTAGGAAAAGTTGATTTTTCTGAAATAGTTCTAGATGAAGCTTTAACTTATAAATTTGAAAATTGTTAT…	1J03,1J04,1J07,1J05,1J06,1J08,1J12,1J13,1J09,1J10,1J11,1J14,1J15,1J16,1J17	1J01,1J02	-
hypothetical	Function unknown	membrane	3	2	ATGACAGAATGGATTAATGATTATTATTTTTGGATTAAATGGGTGCATTATTTGGCATTTGTTTCTTGGATGGCGGGTCTTTTTTATTTACCTCGTCTTTTTGTGTATCATGCTGAACATAAAGACAATAAAGGTTTTGTCGAGGTTGTAAAAATTCAAGAAAGAAAGCTTTATTATTATATACAAACTCCTGCAATGATTGTGACTTTAATCACAGGAAGTTTAATGTTGCATGCTCATAAGGAAGTTTTAATGGTAGGTGCGGGTTTTATGCATGTTAAACTTACCTGTGTTACACTTTTGATTATTTTTCATATACATAATTATTATTGTTTAAAAGCTTTAGCAAATGATACTTCTACTAAAAGTGGAAAATATTTTAGAATTTATAATGAATTT…	1J03,1J04,1J07,1J05,1J06,1J08,1J12,1J13,1J09,1J10,1J11,1J14,1J15,1J16,1J17	1J01,1J02	-
hypothetical	Function unknown	-	3	5	TTGCCCTTAAATGGAGTTCCTTATATTTCAGGATCTGTAGCTTTTGATGGTGAAGCTAAAGACAATAAATTAATCTTAGAGTCAAATACAAAAATTGACCTTCATAATTCCCAGTATTTTTCAGATGAAGAAGGTAAGGATATTTATGATGAAAGAATTACTCGTTTAATGGGAGCTTTTGGCATAAATTCTAATTTACAAAACAATAAAGTTCTTATCGATTCAGCCAATATCGTCCTTCATGGGCCAGATGGTGAGTATACAGCTCGTTCGACCTTTGAAATTTTAGGTGCTTTAGCTGATGTAAATAATCTTAAAAAATACAATGTAAGTAAAAATTCTGTAATAATTAAAAATTTAAATTTAGATTTAATGGTAAATTCGCAAAATAAAATAACT…	1J01,1J02	1J03,1J04,1J05,1J14	1J07,1J06,1J08,1J13,1J10,1J15,1J16,1J17	1J12,1J09	1J11	-
hypothetical	Function unknown	type I phosphodiesterase nucleotide pyrophosphatase	3	2	ATGTCCAAAGCTATTTTAGTTGTGCTTGATGGCTTAAATTGTAAAAGTGCTAGTATAAATATGGGATATTTAAATGCGCTTTGCAAAGAGAATTTAGGCAAATTTTATTCTTTAGAATGCGAACTTCCTAGTATGTCTCGTCCTTTATACGAGTGCTTATTAACAGGCGTAAAGCCTGTTTTAAGTGGGATAATTAATAATAAATTGAGTTTTTCAAAACAAACAAGCATTTTTGACCTTTGCAAAGAACAAGGCTTAAAAGCTGGAGGCGCAGCTTATCATTGGGTTTTTGAGCTTTATAATAAAAAAGAATTTATTCCTTCTTTACATCGCCACATAGAAGATGAAAATTTAACTTTGCCTTATGGACATTTTTATTATGAAGATGATTATTTAGAT…	1J08	1J01,1J02,1J03,1J04,1J07,1J05,1J06,1J12,1J13,1J09,1J10,1J11,1J14,1J15,1J16,1J17	-
hypothetical	Function unknown	-	3	3	ATGACTCAAGAAGAGCTTGATGCTTTGATGAATGGTGATGTTGATCTTGATTCAGAGACAGAAGCAGAGGTAAAAACCGAAGAATCGAATACCGAAGAAGATGCTTTGATGTTAGAAGATGTCAAAATAGCTGATTACAAACCTAATCCTAGTGTAGTATGGCCACCACCCCCACCAAATCAGGAGCATAAAGTTGTACATCAGTTAGATGATGTTACAAAAGATAGCGAGCTTAAAGCAACGGAAATGATGGATAAGCTTGAAAGTATTAATAATTTTTTTGCGGATTCTGAAAGTTTACTCAAAGAAATAAATAAAGCAATAGAAAAAAATATTGATATTTTTTCTAAACTTAATGAAAAATTTCCTAATGTGGAAAGTTTCAGTGAAGCTTTAGAA…	1J03,1J04,1J07,1J05,1J06,1J08,1J12,1J13,1J09,1J10,1J11,1J14,1J15,1J16,1J17	1J02	1J01	-
hypothetical	Function unknown	-	3	2	ATGCCAGTTAGCCCTTTAGGAAATATCAATTATATAAATCAGAATATGGCTTATCCAGCTACACAAGCAAGCAATGAGCTTGCAAAAGAAGGTTTTGCAGCTACGCTAAATATGGCTGAATTTAATGAAAAAGAAAAAACTTTAAACAAGCTTGAGAAAGTCAATGAGACTCATGAAATCAAAGAAGAGATCAAAGAAAAAGCCGAACAAGAAGAAAAAAAGAAAAAACACAATCAAGAAGCTAAAACCAGTGATGATGAGAAAAATGAAGAAGATGAGTCTAAAGATCCAAATTTTAAAGACGCACAAAGCATTCATCGCTTAGATATTAGTATATAA	1J03,1J04,1J07,1J05,1J06,1J08,1J12,1J13,1J09,1J10,1J11,1J14,1J15,1J16,1J17	1J01,1J02	-
hypothetical	Function unknown	Putative F0F1-ATPase subunit Ca2+/Mg2+ transporter	3	3	ATGAGCAATATTTTAAAAGAAGAAAAAAATCACTTAGAAAATTCCAACAGCAAAAGACAAAAAATCATTCGCAAAACTCTTGAAGCTGCGGATGGTTTAAGTCTTGGCATCTCTATGGTTGTTGCTGTATTTATAGGTGTGGGAATAGGATATTTACTTAAAAAATTTACTCCTTATCCTTGGCTTTTTTGGCTTGGAGTTTTTTGGGGGATCAGTGCTGCTATACTTAATGTTTACAAAGCTTATAAAGTTCAAGTAAAAAGCTATGAAGAATTTAAAGAAAGAGATGAGTTGATCAAAGAAAAAATTCAAAAAGAAAAGAACAAATAA	1J03,1J04,1J05,1J06,1J08,1J12,1J13,1J09,1J10,1J11,1J14,1J15,1J16,1J17	1J07	1J01,1J02	-
hypothetical	Function unknown	YGGT family	3	3	ATGGTTATAGACTCTTTTATTATTTCTATTTTTCAAGTACTACAAATTGTCATTAACATTTATACTTGGATTATTATCATCACAGCACTTCTAAGCTGGGTAAACCCTGATCCTTATAATCCTATAGTGCAAATTTTATATAAACTAAGCTACCCTGCTTACGCCTTAGTTAGAAAAATTCCAACACGCATTGGTAATATTGATCTTGCGCCTTTGATTATAGTCTTAGCATTGCAGTTTCTTGGCATTTTTCTTGGGAATATCTTAAGGAGTATATTGTGA	1J03,1J04,1J05,1J06,1J08,1J12,1J13,1J09,1J10,1J11,1J14,1J15,1J16,1J17	1J07	1J01,1J02	-
dtpT_1	Inorganic ion transport and metabolism	Di- tripeptide transporter	3	3	ATGTTTTTCCTAGGGCTTACTTTTATCGTTATTGGTACTGGATTTTTTAAAACTAACGCTTCTGTAACAGTTGGAATATTATATAAACAAAATGATACAAGATGCGATACTGGCTATACGATTTTTTATATAGGAATTAACATTGGAGCATTCATTGCTCCTCTTATATGTGGTTTTGTTCAAGCAAAATGGAATTATCATTTAGGATTTGGCTAG	1J04,1J08,1J12,1J13,1J10,1J11,1J14,1J15,1J16,1J17	1J03,1J07,1J05,1J06,1J09	1J01,1J02	-
kefC	Inorganic ion transport and metabolism	Belongs to the monovalent cation proton antiporter 2 (CPA2) transporter (TC 2.A.37) family	3	3	ATGGATAATTTTTTAGAAATTTTTTTAATCACCGTTGCTATAGCTATAGTTTTAAATGTCATATTTAAAAAATTTGAAATTCCAACTATCATTGGATATATAGCTGCTGGAGAAATCATTTCTGAAATTTATCATTTAAGTGGCAAAGGCGAAATCACTCATATAGCCGAATTTGGTATAGTGTTTTTAATGTTTACCATAGGGCTTGAATTTTCTTTTAAGCATTTAATGGCAATGAAACAAGAAGTTTTTTTAAACGGCTCTTTGCAGATGCTTACTTGTGGCTTTGTTTTTATGCTACTTGCTATAGGAATTTTAGGACTTGGAGATAAAAGCGCTACCATAGTAGGCTTTGCACTAGCGCTTTCTTCAACCGCAGTGGTGCTTAAAATTTTAAAT…	1J03,1J04,1J07,1J05,1J06,1J08,1J12,1J13,1J09,1J10,1J11,1J14,1J15,1J16,1J17	1J01	1J02	-
hypothetical	Intracellular trafficking, secretion, and vesicular transport	TrbL/VirB6 plasmid conjugal transfer protein	3	4	ATGAATTTAGATCTTTTTCAAACTCTAGGCGAAAGCATACAACAAATTGTTGATGCTATAAGACAAGTAGGCACAAATGATAAGGTTGCAGAACTTAGCGTATTGCTTTCTATTATTATCACTTTAGTCATTATGTATAAAGGCTACGAAGTCTTAATGGGTAGAAGTCAAAGTCCTATTAGAGAATTAACTGGGGATATAGTTGGAAAGCTTGTTGCCATTACTTTTGCCTTAAATTTAGGGGGTTGGCTAGATTTAACAATTTCAACAATGGATGGATTATACGAGTGGGCAGGAGGCGGAACGCAAATGTATAAAACACTAGATGAAATGTATGCAAACACGGCACAACTTACAAACATAATTTGGGCTAAATCAAGTGGTGTTGGAGGTGCTATT…	1J14	1J11	1J09	1J03,1J04,1J07,1J05,1J06,1J08,1J12,1J13,1J10,1J15,1J16,1J17	-
hxuB	Intracellular trafficking, secretion, and vesicular transport	Haemolysin secretion/activation protein ShlB/FhaC/HecB	3	2	ATGTTAGAACAATCTCCTTATAAAGAAGATGCTAACTCAAAAAACTACAACAACACTTTAAAAGTAAAAGATGGAGTGATTATCATAGATCATTCTAATACTAGTGATGATAATAATTCAAAAACCATCAACACAAAGAAAAACACTCAAAAAAATCAACCTAACTTGTCTAATGATAATACTTTAAAAACTAAAACCCCAAATTCAAACACTCCTTCTTTAAAAAATACTTCTAAAGAAGAATCAATTCATAAAGTTAGCTTTAGCTTTCATATTACCAATAAAAACATAAACTTTAAAGATCTAGGTTTAGATGAGCAAGTTTTACAAGAAGCCTTAAACGATTACAAAAAAGAAAGTATTTCAGTTCAAGACTTACAAGATATAGCCAATATCATT…	1J03,1J04,1J07,1J05,1J06,1J08,1J12,1J13,1J09,1J10,1J11,1J14,1J15,1J16,1J17	1J01,1J02	-
hypothetical	Intracellular trafficking, secretion, and vesicular transport	UPF0056 inner membrane protein	3	2	GTGTTTTCTAGTATGGGTTCTGAGCTTTATTTGATGTTTTTTGCTGCAATTACTTTACTTGCTATATTAAATCCTTTTGGTAATTTAACTCAATTTTTGGCTATGAGTGATGGATTGCCTTTAATGCTTCGAAAAAAACTTTTTAGAACTATTCTCTATACAGCTTTTACTATAGTTTTGGTGTTTTTATTATCAGGACCTTTATTTATGAACTATATTTTTAGAGTTTCATTGGATGATTTAAGGGTTTCTGGTGGTTTGGTTCTTATTATAATGGCTATTAAAAATTTACTTTTTTCAACAAAAATTGCAACTAAGGATTTTAGTCCTTATCAAGATATGGATGATAAGGAAATTTTAAGACAGAGTTTAATACCTATGGCATTTCCTATGCTTGTT…	1J03,1J04,1J07,1J05,1J06,1J08,1J12,1J13,1J09,1J10,1J11,1J14,1J15,1J16,1J17	1J01,1J02	-
eptA	Lipid transport and metabolism	Sulfatase	3	6	ATGCTTAGATTAACTTGGTTTCAGTTTACTTTTTTTAATTCTTTGATGATTGTATTGTTGAATTTTAATTTATTTTATTTTGTGTATGAAAAAAATACACAAAACTGGCTTATAACTTTTGTTTTTATTGTGGCCTATTTTGCACTTGTTCACGTGATTTGCTCTTTGCTTTTTATAAAGTTTTTTACTAAATTTTTTTCTATATTATTTATAATATCATCTTTTTTAAGTGTTTACTTTATTAGTTTTTATGGGGTGCTTATAGATTCTGATATGATGCAAAATGTTGTTCAAACAGACATTAAAGAAGTAAAAGATTTGTTAAATTTAAAATTGATCTTATTTGTTGTTTTGGCTTTATTATTGGTTTTTTATGTTGTTAAAGTAAAAATTGATTAT…	1J12,1J13,1J15	1J11	1J03,1J04,1J07,1J05,1J06,1J10,1J16	1J09	1J08,1J17	1J14	-
atpD_2	Nucleotide transport and metabolism	Produces ATP from ADP in the presence of a proton gradient across the membrane. The catalytic sites are hosted primarily by the beta subunits	3	6	ATGCAAGGATTTATTTCACAGGTATTAGGTCCGGTTGTTGATGTAGATTTTAACGACTATTTGCCTCAAATTAATGAAGCAATTGTTGTAAATTTTGAAAGCGAAGGAAAAAAACATAAACTTGTTTTAGAAGTAGCAGCTCATTTAGGAGATAATAGAGTTAGAACTATTGCTATGGATATGACAGATGGTTTGGTAAGGGGCTTAAAAGCTGAGGCTTTAGGTGCTCCCATTAGTGTTCCTGTTGGTGAGAAAGTTTTAGGAAGAATTTTCAATGTTACTGGAGATTTGATCGATGAAGGTGAAGAAATTTCTTTCGATAAAAAATGGGCAATTCATAGAGATCCACCAGCTTTTGAAGATCAAAGCACAAAAAGTGAGATTTTTGAAACAGGGATT…	1J08,1J13,1J09	1J17	1J03,1J04,1J07,1J05,1J06,1J14,1J15	1J16	1J12,1J11	1J10	-
thrB	Nucleotide transport and metabolism	Catalyzes the ATP-dependent phosphorylation of L- homoserine to L-homoserine phosphate	3	3	TTGAAAATTTTAGTTCCAGCTACGAGTGCGAATTTAGGGCCAGGTTTTGATTGTTTAGGACTTAGTTTAAAGCTTTTTAATGAAACTCAAATCCAAAAATCAGGTGTTTTTAGCATTAGTATTGGAGGCGAGGGAAGTGATAATATTTTTCTTAAAAAAAACAATATATTTGTAAATATTTTTTATGAAATTTATGAAAAACTAAGCGGAAAAAAAGATAATTTTCGTTTTATTTTTCAAAATAACATTCCTCTTTCAAGAGGATTAGGAAGCTCTTCAGCTATGATTGTTGGAGCTATTGCCAGTGCTTATTATATGAGTGGATTTAAGGTAGAAAAAGAATGTATTTTAGATGAAGCTTTAATTTATGAAAACCATCCAGATAATATCGCTCCAGCT…	1J03,1J04,1J07,1J05,1J06,1J08,1J12,1J13,1J09,1J10,1J11,1J14,1J15,1J16,1J17	1J02	1J01	-
purL	Nucleotide transport and metabolism	Part of the phosphoribosylformylglycinamidine synthase complex involved in the purines biosynthetic pathway. Catalyzes the ATP-dependent conversion of formylglycinamide ribonucleotide (FGAR) and glutamine to yield formylglycinamidine ribonucleotide (FGAM) and glutamate. The FGAM synthase complex is composed of three subunits. PurQ produces an ammonia molecule by converting glutamine to glutamate.…	3	3	ATGAATAAAGAAACCATAAAAGCACATAAAATCAGCGATGAAGAATATGCACAAATTTTAGAAATTTTAGGACGTGAGCCAAATTTATTAGAACTTGGGGTTATTTCTGCGATGTGGAGTGAGCATTGCTCTTATAAATCCAGTAAAAAATATCTTAATGGTTTTCCAACTAAAGCACCTTGGGTGATTCAAGGTCCAGGTGAAAACGCAGGGGTTATTGATATCGGGCAAGGTATGGCAGCGGTTTTTAAAGTGGAAAGTCACAATCACCCTAGTTTTATCGAACCTTTTGCAGGTGCGGCTACAGGAGTAGGGGGAATTTTGCGTGATGTTTTTACTATGGGTGCAAGAGTGGTTGCGGGGCTAAATTCTTTAAAATTTGGCGATATTCATGATGAA…	1J05,1J06,1J12,1J13,1J10,1J14,1J15,1J16,1J17	1J03,1J04,1J07,1J08,1J09,1J11	1J01,1J02	-
hypothetical	Nucleotide transport and metabolism+Carbohydrate transport and metabolism	HIT family	3	2	ATGCAGTATTTGTATGCACCATGGCGGAGTGAGTATTTTGAAAAAGAAAAAAGCATTTGTCCATTTTGTGATTATGCTAATAAGATCAAAAGCGATGAAGAATTAGGCGTGATTTTTAGAGCAAAGCATTGTTTTGGAGTGATGAACCGCTATCCTTATTCTGCAGGGCATTTTATGGTGATTCCTTATATACATGAAGAGCATATAGAAAATTTAAGTGATGAAATTTGGCAAGAAATGAGTTATTTTGTGCGTTTGGGGGTAAAAATTTTAAAAGAGCAAATTCATGCAAATGGAGTGAATATCGGTATGAATTTAAGCAAGGATGCAGGAGCTGGCATAGCTTTTCATTGTCATTATCATCTAGTGCCACGCTGGTCAGGAGATACAAATTTTATC…	1J03,1J04,1J07,1J05,1J06,1J08,1J12,1J13,1J09,1J10,1J11,1J14,1J15,1J16,1J17	1J01,1J02	-
hypothetical	Posttranslational modification, protein turnover, chaperones	pyridine nucleotide-disulfide oxidoreductase	3	2	ATGAAAAAAATAGATTTAATTGTAGTAGGTGCAGGTCCAACAGGGATAGGCTGTGCAGTTGAAGCCAAGCTTAAAAACAAAGAAGTTTTGATACTAGAAAAATCAAATAACATTTGTCAAACTTTAATGCAATTTTATAAGGATGGCAAAAGAGTAGATAAAGCTTATAAGGGATGCGAAGGAACCAATCACGGACATGTTCCTTTTGAAGATGGCACCAAAGAAAGCACTATAGAAACTTTTCAAAACGCTTTAAAAGAGCACAATATAGAAGTTGAATTTGGTTCTGAAGTTGAGAGCGTTAAAAATGAAAATGGAGTTTTTTTAGTAAGTACAGCTAAAGGTGTTTATGAGTGTAAAAACATTATTGTTGCTATAGGTAGAATGGGTAAACCTAAT…	1J03,1J04,1J07,1J05,1J06,1J08,1J12,1J13,1J09,1J10,1J11,1J14,1J15,1J16,1J17	1J01,1J02	-
lexA	Transcription	Peptidase S24-like	3	4	ATGAATATTTCTCAAAAAATTAAAAATGCTAGAGAAGCTAAAAACTTAACACAATTAGAATTAGCTAAATCAAGCGGCGTTTCACTGGATTCAATAAAAAGATATGAAACAAAAGAATCTAATATAACAATACATAATTTAATAAAAATTGCAAAAGTTTTAGATATTGATTTGAATTATTTTGCGAATGTCCCTAAGTTGTCCCTTAGTCTGTCTTCTAAAATGTCCCTAAGCCAAGATAAATATGTCCCTAAGTTGGAAAATCAACAAGAAGCCTTAAGCGATGATATGATAAACATTCCTTTTTTTGAAAATGTAAGAGCAAGTGCTGGAAGTGGCGCTTATAACGATGAAGAAAGCACTCAAGCTTTGGGACTTTCTAAAAGTTTTTTGCGTGAA…	1J04,1J05,1J06	1J08	1J12,1J13,1J09,1J10,1J11,1J14,1J15,1J16,1J17	1J03,1J07	-
hypothetical	Transcription	Acetyltransferase (GNAT) domain	3	4	ATGAAAGAAATTAAGCTAAAAGAAGACTTGGAAAAAATTTATCCCTTGATAAAACAATTAAGAAATAACCTATCTTTGAAAGATTTTTTAGACAAAATCCAACTTGCTACACAAACTCAACATTATAAACTTTTTGCCTATGAAAATGAGGGAAGCTACAAAGCAGCTTGTGGAGTCATGCCCTTTAATGTGCTTTATCATAATCATTGTCTTTATATTTGTGATTTTGTCGTAGATGAAGCTTTAAGAGGAAAAGGTATAGGTCAAGCTTTTTTGAAAAAAATCCAAATTTGGGCAAAAGATCAAGGATATGAAGAATTAGAACTAAGTTCAAGTTTTTTTAGAACACAAGCTCATGAATTTTATATCCAAAAAATGGGTTTTGAAAAATCCGGTTTT…	1J07	1J09	1J01,1J02	1J03,1J04,1J05,1J06,1J08,1J12,1J13,1J10,1J11,1J14,1J15,1J16,1J17	-
aer_2	Transcription+Signal transduction mechanisms	sensor protein	3	2	ATGAAAGAAATAGTTTTGTCTGAAAATGCTTTAATTACTTCTAAAACAGATCTTAAGGGGAATATCATTTATGCCAATAATGACTTTTTAAAATACGCAGGTTATAAAGTTGATGAACTTTTGTATAAATCTCATAATATAGTAAGACATGAAGATATGCCACGCACTGTATTTAAATGTCTTTGGGATTATATTCAAAAAGGAGATGAAATTTTTGCATTTGTGAAAAATAAAGCCAAAGATGGTAATTTTTACTGGGTTTTTGCAAATGTAAGTGCTTCATTTGATACTAATGGAAATATCATCAATTATTATTCTGTTCGTCGTGCACCTAATAGAAAATCTCTTTCTATAATTGAAGAAGTTTATAAAATTTTACTTGAAAAAGAGCAAAAATCG…	1J03,1J12,1J09,1J17	1J04,1J07,1J05,1J06,1J08,1J13,1J10,1J11,1J14,1J15,1J16	-												1J17	1J16
fusA	Translation, ribosomal structure and biogenesis	Catalyzes the GTP-dependent ribosomal translocation step during translation elongation. During this step, the ribosome changes from the pre-translocational (PRE) to the post- translocational (POST) state as the newly formed A-site-bound peptidyl-tRNA and P-site-bound deacylated tRNA move to the P and E sites, respectively. Catalyzes the coordinated movement of the two tRNA molecules, the mRNA and…	3	2	ATGTCAAGAAGTACTCCTTTAAAAAAAGTTAGAAATATCGGTATTGCTGCTCACATCGATGCGGGTAAAACGACTACATCTGAAAGAATTCTTTTCTTTACTGGTATGAGTCATAAAATCGGTGAAGTTCATGATGGTGCTGCAACTATGGACTGGATGGAACAAGAGAAAGAGCGTGGGATTACTATCACTTCTGCGGCTACAACTTGTTTTTGGAAAGATCATCAAATCAATCTTATTGACACTCCAGGCCACGTGGATTTTACAATTGAAGTTGAAAGATCTATGCGTGTTCTTGATGGTGCTGTTGCGGTATTTTGTTCAGTGGGTGGGGTGCAGCCTCAAAGTGAAACAGTTTGGAGACAAGCAAATAAATATGGTGTTCCAAGAATAGTATTT…	1J03,1J04,1J07,1J05,1J06,1J08,1J12,1J13,1J09,1J10,1J11,1J14,1J15,1J16,1J17	1J01,1J02	-
rbfA	Translation, ribosomal structure and biogenesis	One of several proteins that assist in the late maturation steps of the functional core of the 30S ribosomal subunit. Associates with free 30S ribosomal subunits (but not with 30S subunits that are part of 70S ribosomes or polysomes). Required for efficient processing of 16S rRNA. May interact with the 5'-terminal helix region of 16S rRNA	3	2	ATGAACCCAAGTGAGATTAAAAAACTACGCACTGAAAGTATCTTAAAAGAGCTAATCCCTGAAGCTTTAGCAAATTTAGATGATGAAAATTTGAAAAATTTGTGTGTAGTGGATGTAGAGTGTAAAAAAGGCAGATACGATGCTTTTGTGTATCTTGATAAGATGTTTTTTAATGTTCATGAGCAAGAAAAAATTTTATCTTCTTTAAAAAAGGCAAGTAGAGCTTTGCAAAATTACTGCATGAGTGAGCAGGGCTGGTATAGGTGTCCGAATTTTCATTTTAAATTTGATGATAGGCTTGAGTATCAAAACCATATGGATGCACTTTTTGAAAAAATAAAAAAGGATAAAAATGAATCTTGA	1J03,1J04,1J07,1J05,1J06,1J08,1J12,1J13,1J09,1J10,1J11,1J14,1J15,1J16,1J17	1J01,1J02	-
aspS	Translation, ribosomal structure and biogenesis	Aspartyl-tRNA synthetase with relaxed tRNA specificity since it is able to aspartylate not only its cognate tRNA(Asp) but also tRNA(Asn). Reaction proceeds in two steps L-aspartate is first activated by ATP to form Asp-AMP and then transferred to the acceptor end of tRNA(Asp Asn)	3	3	TTGCGAAGTCATTATAATACAGACTTGGGAATTTCCCATGTTGGTCAAAGCGTTAAACTTTGCGGTTGGGTAAATAGCTACCGCGATCATGGTGGAGTTATTTTTATAGATTTAAGAGATAGAAGCGGTATTATCCAACTTGTTTGCGATCCAAATGATAGTAAAGAAGCTCATGAAATCGCTTCCAATGCAAGAAATGAATTTGTACTTATTACAGAAGGTACTATTCGTCCGCGTGGCGAAGGACTTGTAAATCCTAAGTTAAAAACAGGAGAAATCGAAGTAGTTGTTTCTAAACTTACCATAGAAAATGAAAGTGCCGTACCTCCTTTTGCTATCGCTGATGAAAGTGTAAATGAAGAATTACGCTTAAAATATCGCTTTTTAGATTTAAGAAAT…	1J02	1J03,1J04,1J07,1J05,1J06,1J08,1J12,1J13,1J09,1J10,1J11,1J14,1J15,1J16,1J17	1J01	-
rpsR	Translation, ribosomal structure and biogenesis	Binds as a heterodimer with protein S6 to the central domain of the 16S rRNA, where it helps stabilize the platform of the 30S subunit	3	2	ATGGCAGAAAAAAGAAAATACTCTCGCAAATATTGCAAATACACTGAAGCAAAAGTTGAATTTATTGATTATAAAGATACAGCAATGTTAAAACATGCTTTATCTGAAAGATTTAAAATCATGCCACGCCGTTTAACAGGCACAAGCAAAAAATACCAAGAAATGGTAGAAGTTGCAATCAAACGCGCAAGACATGTAGCCCTTATCCCTTATATAGTGGATAGAAAAGAAGTAATCAATAATCCTTTTGAAGGACTATAA	1J03,1J04,1J07,1J05,1J06,1J08,1J12,1J13,1J09,1J10,1J11,1J14,1J15,1J16,1J17	1J01,1J02	-
rluD	Translation, ribosomal structure and biogenesis	Responsible for synthesis of pseudouridine from uracil	3	2	ATGCAAACTTTTTTAGTAGATGAAAATTCAAGGCTTGATGTATTTTTGGCTAAAAAATTAAACCAAAGTCGCAATCAAGTTGCTTTACTTATAGAAAAAGATTGTGTACAGGTTAATGATAAAATTCAAGATAAAAATTCATTTAAGCTTAAAAATGGTGATATTATTTCTATTGCAAGTTTAAAGCTTTGCAATGAGATAAAACCTCAGTTTGAAGTGGATTTTGATATTGATGTGTTATACGAAGATGAAGACTTGCTTGTTTTAAATAAACCTTCAAATTTAGTCGTTCATGGAGCAAGTAGCGTTAAAAATGCCACTTTGGTGGATTGGTTAATAGAAAAAAAATATACTTTATCAAATTTAGGAGGAGAGATAAGAGCTGGTCTTGTCCATAGA…	1J03,1J04,1J07,1J05,1J06,1J08,1J12,1J13,1J09,1J10,1J11,1J14,1J15,1J16,1J17	1J01,1J02	-
epsN	Amino acid transport and metabolism	Belongs to the DegT DnrJ EryC1 family	2	2	ATGTTTGAAAAAGAAATTTCTTTTATAAAAAGTCTTTTTAATAAAGAAAATATCGCCCTACATGAGCCTTGCTTTATAGGCAATGAGAAAAAATATCTCTTAGAATGTATCGATAGCGGTTTTGTTTCAAGCGTAGGAGAATTTGTAACGCGTTTTGAAGAAGCTTTAAAAGAAAAAACCAAAGCACGCTTTGTCATCGCTACAAATACAGGTACAGCAGCCCTTCATATCGCTTTATTAGCTAATGGTATCGATGAAAACTGCGAAGTCATCACTCAAAGCATAAGCTTTGTCGCTACGGCCAATGCTATCGCTTATACAGGTGCAAAACCCGTTTTTTTAGATATAGATGAAAACACTCTAAGTTTAAGTCCTAAGGCTTTAGAGCATTTTTTAGAA…	1J09	1J03,1J04,1J07,1J05,1J06,1J08,1J12,1J13,1J10,1J11,1J14,1J15,1J16,1J17	-
dapA_2	Amino acid transport and metabolism+Cell wall/membrane/envelope biogenesis	Dihydrodipicolinate synthetase family	2	3	ATGGGAATTTTAAAAGGAACTTTACCGGCTTTACTTACTCCATATAAAGATGATGGAAGTATCAATGAAAAAGAATTTATTCGCTATTGTGAATTTGGTATTTCTAAAGGCTTGAACGGATTGTTTTGTAATGGAAGTGCAGGGGATTCTCAAGCTTTGAGCGTGGAAGAGCAAGTTAAGTTAATGAAACTCACCAAAAAGGCTACAAAAAATAATATACCTATCATCACGGGTATTACCTCGACAATTTATGAAAACACTTTTATTTTGGCGCAAAAAGCTTATGAATTAGGTCTTGATGCCTTATTACTTGCTATGCCTTATTATTATAAATTGAGTGAAGATGCACTTTTTGAATATGTAAAATATTTAGCTTCTGAAGTGAAACTTCCCTTATAT…	1J04,1J07,1J05,1J06,1J08,1J12,1J13,1J09,1J10,1J11,1J14,1J15,1J16,1J17	1J03	1J01,1J02	-
fba	Carbohydrate transport and metabolism	fructose-bisphosphate aldolase	2	2	ATGGGTGTTTTAGACATTGTAAAAGCAGGGGTGATTAGCGGAGATGAGCTTAATAAAATTTATGACTATGCTAAAGCAGAGGGTTTTGCTATCCCTGCTGTTAATGTTGTAGGAACTGATTCTATTAATGCAGTTTTAGAAGCTGCAAAAAAAGTTAACTCTCCAGTTATTATCCAGTTTTCAAATGGTGGGGCAAAATTTTATGCAGGGAAAAATTGTCCTAATGGAGAAGTTTTGGGTGCAATTAGTGGGGCTAAACATGTACATTTACTTGCTAAAGCTTATGGTGTACCTGTGATTTTACACACTGATCATGCTGCAAGAAAACTTTTGCCTTGGATTGATGGGCTTATTGAGGCAAATGCACAATATAAAAAAACCCATGGACAAGCTTTATTT…	1J03,1J04,1J07,1J05,1J06,1J08,1J12,1J13,1J09,1J10,1J11,1J14,1J15,1J16,1J17	1J01,1J02	-
hypothetical	Carbohydrate transport and metabolism	Inositol monophosphatase	2	2	ATGAAAGAATTTTTAGATGCTTGCTTAAATGCAAATTTGCAAATACGCAAGTATCTAAACAATATCCCACAAAATGATCTTAAACTTTGCTCTAAATTAGGCTATGATAAAAATCAAGGCTATGAGCTTGACTTAAAATGTGAACAAATTTTCATAAAATATCTTAGTTGTTTTGGACAAATTTTTTCTGAAGAAAGCGGATTGATCGGAAAAGCTAGCCCAAAACAAATGATTCTTGATCCTTTGGATGGAAGTTCAAATTTTGTTTCTAAAATACCATTTTATGGAACTTCTATAGCTCTTATGGAAAAAGATCAGGCAAAAAGTGCTTTTGTTTGCAATCTTGTCAGTCAAGAAATTTTTGCTTTTAATAACAAACAAGCTTTTAAATCCAATCTT…	1J03,1J04,1J07,1J05,1J06,1J08,1J12,1J13,1J09,1J10,1J11,1J14,1J15,1J16,1J17	1J01,1J02	-
pyk	Carbohydrate transport and metabolism	Belongs to the pyruvate kinase family	2	3	ATGCTTAAAAAAACAAAAATTGTAGCCACAGTAGGTCCAGCAAGTGAAAAGGAAGAAATTCTACGCCAAATGATTATCAATGGTGTAAATGTTTTCCGTTTAAACTTTTCTCATGGAACACATGAGTATCATAAAAAAAACTTAGATACCATAAGAAGAGTAGCTAAAGAATTGCATACTCGTATTGGAATTTTACAAGACATTAGTGGTCCTAAAATTCGTACAGGCGAACTTAAAGAACCATTTGAATTAAAAAAGGGTGATAGACTTGATTTTTATCGTGAAACAATTTTAGGGGAGAAGATTGCTCAAAATCATTATAAAATCAGTATCAATCAAAAATCCATTTTAGATATGTTAAAAATTGATGAATATATTTATCTGTATGATGGATCAATT…	1J02,1J03,1J04,1J07,1J05,1J06,1J08,1J12,1J13,1J10,1J11,1J14,1J15,1J16,1J17	1J01	1J09	-
soj	Cell cycle control, cell division, chromosome partitioning	involved in chromosome partitioning	2	2	ATGAGCGAAATTATTACAATAGCAAATCAAAAAGGTGGAGTAGGAAAGACTACAACAGCAGTAAATTTAGCCGCTTCTTTGGCTGTGGCTGAAAAAAAAGTACTTTTGATTGATGTTGATCCGCAAGCTAATGCGACTACAGGACTTGGTTTTAATCGTAATAATTATGAGTATAATATTTACCATGTTTTTATAGGAAGAAAAAAGCTTTCAGATATTATTTTAAAAACAGAATTGCCACAACTTCATTTAGCTCCTTCAAATATAGGTCTTGTAGGTATAGAACAAGAGCTTGCTAAAGGTGAAAATAATGAGAAAAAAATGCTGCTTAAAAATCAAATTCAAGAAGTGATTGATGAGTATGATTTTATTATTATTGATTCTCCGCCTGCTCTTGGA…	1J07	1J03,1J04,1J05,1J06,1J08,1J12,1J13,1J09,1J10,1J11,1J14,1J15,1J16,1J17	-
soj	Cell cycle control, cell division, chromosome partitioning	involved in chromosome partitioning	2	2	ATGAGCGAAATTATTACAATAGCAAATCAAAAAGGTGGAGTAGGAAAGACTACAACAGCAGTAAATTTAGCCGCTTCTTTGGCTGTGGCTGAAAAAAAAGTACTTTTGATTGATGTTGATCCGCAAGCTAATGCGACTACAGGACTTGGTTTTAATCGTAATAATTATGAGTATAATATTTACCATGTTTTTATAGGAAGAAAAAAGCTTTCAGATATTATTTTAAAAACAGAATTGCCACAACTTCATTTAGCTCCTTCAAATATAGGTCTTGTAGGTATAGAACAAGAGCTTGCTAAAGGTGAAAATAATGAGAAAAAAATGCTGCTTAAAAATCAAATTCAAGAAGTGATTGATGAGTATGATTTTATTATTATTGATTCTCCGCCTGCTCTTGGA…	1J07	1J01,1J02,1J03,1J04,1J05,1J06,1J08,1J12,1J13,1J09,1J10,1J11,1J14,1J15,1J16,1J17	-
ftsA	Cell cycle control, cell division, chromosome partitioning	Cell division protein that is involved in the assembly of the Z ring. May serve as a membrane anchor for the Z ring	2	2	TTGAATATATTAGGAATTGACTTAGGCTCAACCCAGACTTGTGCCATTATTGCTCAAAAAGATGAAGATGGATTAAAAATTATTGGTTTTTCCAAGTCGAAAACCAACGGGGTTAAAAAAGGTGCCATTACCAATATAGAGCTTGCTTCTAAATCTATTGAAGAGGCTGTTAGAAGTGCTGAGATGATGAGCGGAGTTCATTATGATAGGGTTGTGGTGTCTATATCAGGTGCTTATACTAAAAGCGTTGATAGCATAGGTGTTGTTAATATTCCAAATCATGAAATAGGCATTAAAGAAATTCATCGTGCTGTAAGTACAGCTAAGCATACTGCCAATCTACCAAGTGGTTATGAAATTATCCATGTTTTGCCTTATAATTTTAAGGTTAATGATCTT…	1J03,1J04,1J07,1J05,1J06,1J08,1J12,1J13,1J09,1J10,1J11,1J14,1J15,1J16,1J17	1J01,1J02	-
mrdB	Cell cycle control, cell division, chromosome partitioning	Belongs to the SEDS family	2	2	TTGTTTAGATTAGATAGAAGAATTTTAACTCATTTTGACTATATACAGCCCATTTTATTTTTACCCATAATTCTTATTTCATTTTTCTTAATCTTTGAAGCTAATCCTTTTTTAGCAGAAAAACAGTTTGTTTATGCCTGTGTGGGATTGTTTGCTTTTATGGTTTTTTTCTTCTTTCCCATAAGGAAATTTATTTGGATTATTCCTGTTGCTTATTGGATTAATATTTTTTTATTGCTAAGCGTAGATATTTTTGGGGTTGAAAAATTAGGTGCTAAAAGATGGCTTGAAATTCCTTTTACTCACTTTACTATACAACCTTCTGAAATTTTTAAACCTAGTTTTATTTTAATGCTTGCCTATCTTATTTATCAAAATCCTCCTCCAAAAAATGGATAC…	1J03,1J04,1J07,1J05,1J06,1J08,1J12,1J13,1J09,1J10,1J11,1J14,1J15,1J16,1J17	1J01,1J02	-
hypothetical	Cell cycle control, cell division, chromosome partitioning	tRNA processing	2	2	ATGAAATTTTGTAAAAAATGTGTGATGCCAGATACTAAGCCTGATTTACATTTTGATGAAGAAGGTGTTTGTGATGCTTGTCGTTCTCAAGAAGCTAAAAATCAAAATATTAATTGGCAAGAAAGAGAAAAAGAATTTTTTGAGCTTATAAAAAAATACAAAAAACATCCTGTTTATGATTGTGTTATCGGAGTAAGTGGCGGAAAAGATTCTACTTTTCAAGTGGTTAAAATGCTTGAACTTGGACTTAATCCTTTGTGTGTGTGTTTTGAGCCTAGCGTACCTACGAAAATAGGGCGCAAAAATTTAGACAATTTAAATCATCTTGGCGTGGATTTGATCCATATCAAGCGTGATCCAAAAGTTTATCAAAAACTTGCCCGTGAAGCTTTTATAAGA…	1J03,1J04,1J07,1J05,1J06,1J08,1J12,1J13,1J09,1J10,1J11,1J14,1J15,1J16,1J17	1J01,1J02	-
hypothetical	Cell motility	flagellar protein FlaG	2	2	ATGGATTCTCTAGATACCAATGTTCGTTTTGGTTATAGTGATAAAATCGGTTCTATGTATATTAGCGTGACTGAAAAAAGCACTGGAAGGGAAATCCGTCAAATTCCTAGTGAAGAAGCTATGAGATTAGCTGAGTATTTTAGGGATGTGATAGGAATGATATTTGATAAGGAGAGTTAA	1J03,1J04,1J07,1J05,1J06,1J08,1J12,1J13,1J09,1J10,1J11,1J14,1J15,1J16,1J17	1J01,1J02	-
hypothetical	Cell motility	flagellar motor switch protein	2	2	ATGATCAATGATTTTTTAAAAATGTTTACAAATGAATGCATCAGCACCATTGAAGGTTTAACAGGAAAAAGTGCTGAATTTAGCGAATATAAAGAATTTGATGTCAATACAAGCGATACTTTAAAAGCACCTTTAGTGTATGCTATATTTAATATAGCAAATGGTGGAAAAATAGGAATTTTAGCTGGTGCTATTTTAATGAGTGCTATTGGTGAATGGATGATGGGTGAAGAAGAGATCACCAAAAACGATAAACTAGGTCCTGATGAAATGGATGCAGCTAAAGAAGCCATCCAAAATATCATTTCAGCATTTTCTACAACCTTAGGAGCCCAAAAAGACATTCCAAAAATGGATTTTAGCATAGAATCTTGTGAATTTGTGCCTGAAAGCGTAGAT…	1J03,1J04,1J07,1J05,1J06,1J08,1J12,1J13,1J09,1J10,1J11,1J14,1J15,1J16,1J17	1J01,1J02	-
fliN	Cell motility	flagellar motor switch protein	2	2	ATGAGCGATGATATAGAGTTTAACATTCATCATGGGCTTTTACAATCTTATGAAGATATCTTAGATATTACAGTAGATTTTGTAAGCGAGCTCGGAACTACAAATATGAGTGTAGCAGAGCTTTTAAAACTTGAAGTAGGTTCGGTTATTGATCTTGAAAAGCCTGCTGGAGAAAGCGTTGAGCTTTATATCAATAAAAGAATTTTTGGCAAAGGCGAGGTTATGGTTTATGAAAAAAATCTCGCTATAAGAATTAATGAAATTTTGGATTCTAAGACTGTGCTTCAATACTTTAAAAAAGAAATTTAA	1J03,1J04,1J07,1J05,1J06,1J08,1J12,1J13,1J09,1J10,1J11,1J14,1J15,1J16,1J17	1J01,1J02	-
fliF	Cell motility	The M ring may be actively involved in energy transduction	2	4	ATGGATTTTAAAAATATGCTTCATCAAATTGGGCAACTTTATCAAAATTTAACTCGCAAGCAGCGTATAGTGATTGCTGCATCTATTATAGTTGTGGTTGGGTTTTTGGTTTTTTTAGCTTTATTTCGTGGAAGTGGTAGTAATGCAAATAATGGATATGCAGTTTTAGTTGAAAATGTAAGCCCAAGTTCTTCTGCTGCAATTGTAGCTAAACTTGAACAAAATAATATTCCCTATAAATTAGAAAGTGAAAATAAAATTTTAGTTCCACAAGATCAGGTTTATCGTCAAAGAATGTTTATTGCAAGCGAAGGTCTTATAAAAGATAGTCGCGTGGGTTTTGAAGCTTTTGATACTCAAGCTTTTGGAGCTACAAATGAAGAGCAAAAGGTAAAATAC…	1J03,1J04,1J05,1J12,1J13,1J09,1J10,1J15	1J08,1J11,1J17	1J07,1J06,1J14,1J16	1J01,1J02	-
hypothetical	Cell motility	Paralysed flagella protein	2	2	ATGAGAATATTATTTTTAATTTTATTAAGTTTTTTAAATGCTTTTGCTTTTGAGCTTGTTTTAAACACGGGTCGCGAAAATAATCAAGCTTTTGCAGTTTTACATGCGAGTAATGATTTAGAATTTACATGTCAAAAATTTATTACCGAAGCAAAAGTTCATTTTGAATGTGATATTGTAGGTATGGTTGATAATAAATTAAAAGATCAGAGTTTTTCTGCTTTTGATTTAAAATTTATACAAGAAGCTCAAAAAATTAAAATGATCATTTTGCCAAAAATACAAGCAAGAATGTTTGACACTTCTCAAAATATTTATATAGATAAAGAACTCAGTTCATCAAGTTCGCATAAAAGTAAGGCTTTTACTTTTATTTTTACACCAGAACTAGCACCTATT…	1J03,1J04,1J07,1J05,1J06,1J08,1J12,1J13,1J09,1J10,1J11,1J14,1J15,1J16,1J17	1J01,1J02	-
hypothetical	Cell motility+Posttranslational modification, protein turnover, chaperones+Intracellular trafficking, secretion, and vesicular transport	Peptidase A24	2	3	ATGATATTTTTCATAATAATTCTAGGGGCTTGTTTGGGTTCTTTTTGCACAAGTTTGGCAAGTAGGATAATTGAAAAAAAACTCTTTTTTATCTCGCGCTCTTTTTGTTTTTCTTGTGATACAAAATTAAAATACTATGAAATTATTCCTATTTTTTCTTATATTTTTTTAAAGGCAAAATGTCAAACTTGTAAATGTCATTTGTCTATTTCTTTGTTAATCAATGAAATTTTAGGCGCAATTTTGCTTATTTTGGTTTATTCTTTAAGTCAAAATTTTTATGATTTTTTATTTTTATCTCTATTTTTATTTAATCTTTTCTTACTTTCTTTGATTGATATTAAACTCAAAGCCGTACCACAAATTTTACTTTGGAGTGCTTTTTTATTTGCTTTTTTT…	1J13	1J05	1J01,1J02,1J03,1J04,1J07,1J06,1J08,1J12,1J09,1J10,1J11,1J14,1J15,1J16,1J17	-
hypothetical	Cell motility+Signal transduction mechanisms	chemotaxis protein	2	3	ATGTTTGGAAGTAAAATAAACCATTCTGATCTTCAAAAACTTGAAGAAGAAAATAAAAATCTTACACATAAAATTGAAAAATTTCAATCGGAAAATTTAGAATTAAAAAATAAAATTACATCATTAGAACAAGCGGCTTTAGAGTCTAAACTTAAAACAGATCTTTTAAATGTTTTATTAACTGGGGTTTTAAAAAATATTACTATTATTCAAGGCGATATGTTAGAAAATGTAAATAAGGCAGAAGTTATCTCTAGCTATTCTAAAACTTCTCTTGCTGAAATGGATGAACTTAACCATATTGCTAATTCTATCAATGCCTCTTTGGGAAATATTGCAGAATCAGCCAATAAAACAAGAGATGTTGCAGGAACATTGCATAGAAGTGTAGATGAAATT…	1J02	1J03,1J04,1J07,1J05,1J06,1J08,1J12,1J13,1J09,1J10,1J11,1J14,1J15,1J16,1J17	1J01	-
degP	Cell wall/membrane/envelope biogenesis	Belongs to the peptidase S1C family	2	3	ATGAAAAAGATTTTTTTATCATTAAGTTTAGCAAGTGCTTTATTTGCTGCAAGTATTAATTTTAACGAATCGACTGCAACGGCTAATCGTGTGAATCCTGCTGCTGGAAATGCAGTGCTTTCTTATCATGATTCTATTAAAGATGCAAAAAAATCAGTGGTTAATATTTCCACCTCAAAAACTATTACAAGAGCAAATCGTCCAAGCCCTTTGGATGATTTTTTTAATGATCCTTATTTTAAACAATTTTTTGATTTTGATTTTTCTCAAAGAAAAGGAAAAAATGATAAAGAAGTGGTGAGTTCTTTGGGATCAGGGGTGATTATTTCAAAAGATGGTTATATAGTAACAAATAATCACGTTGTAGATGATGCTGATACGATTACAGTGAATTTACCA…	1J04	1J03,1J07,1J05,1J06,1J08,1J09,1J10,1J14,1J16	1J12,1J13,1J11,1J15,1J17	-
ctpB	Cell wall/membrane/envelope biogenesis	Belongs to the peptidase S41A family	2	3	TTGAAAACAAAACGATTTTTTGCGGGTCTTGCAGGCTTTGCCACTACTTTCATTTTATGTCTATTTTTAACAAGTCATTTACAAGCTAAAGTTGATCAAAAAGAAGAGCAGGTTCAAAAACGCCTAGAAGCTTTAGATAAGCTTACAAAAACTCTTGCCATAGTAGAGCAATACTATGTGGATGATCAAAATATCAGCGATTTGGTGGATAAATCTTTATCAGGACTTTTAAGCAATCTTGATGCGCATTCTTCTTTTTTAAATGAAAAAGATTTTAATGATATGAAAATTCAAACCAATGGCGAATTTGGTGGCCTTGGTATAACCGTAGGTATGAAAGATGGTGCTTTAACAGTTGTTTCTCCTATAGAAGGAACACCAGCAGATAAAGCAGGGATA…	1J03,1J04,1J07,1J05,1J06,1J08,1J12,1J13,1J09,1J10,1J14,1J15,1J16,1J17	1J11	1J01,1J02	-
hypothetical	Cell wall/membrane/envelope biogenesis	peptidase M23	2	2	ATGGCAAAAAGAAAAGGCAAAACTTATTTATCTGTTTTAATTTTAGTTTTAATAGCAATTTTGATTTTTTTTATTTCAAGATTAAGTATTTTTGAAAAAAATCCTCCTCAAATTTTAATGCCAGATGTTGTATATACTGATCTTAAAAAACCTATTTTAGTGCATATTAAAGATGATGAAAGTTCTATCAAAAATGTACAAATTATATTGCATAAAGACGACAATACTAGTGCAATGGTTATAGCAGATGAAAAGATTTCTAATTTAAAAGATATTACCTTACAAGTTGCTTTGCCAAAATTTGGTTACAAAGAAAATGTAAAATCTTTTGTTTTGGAGGTGATAGCTAAAGATTCTAGTTTTTGGAATTTTTTTAGTGGCAATGAAGCAAGAAAACAA…	1J03,1J04,1J07,1J05,1J06,1J08,1J12,1J13,1J09,1J10,1J11,1J14,1J15,1J16,1J17	1J01,1J02	-
dgkA	Cell wall/membrane/envelope biogenesis	Recycling of diacylglycerol produced during the turnover of membrane phospholipid	2	2	ATGAAGCCTAAATATCATTTTTTAAATAACGCAAGATATGCTTTAGAAGGGCTTTTTGCTTTATTTAAAAATGAAATGGCGTTTAGAATTGAACTTTGCATTATTATCCCCGCGATAGTTTTTAGTTTTTTCTTAAAAATTAGTTTTTTGGAGCATTTGTTATTGATAAGTGTCTTAATACTTATCTTAATTGTAGAAGCTTTAAATTCGGCTATTGAAGCTTGTGTTGATTTGATTACAAACGAATGGCATGAAAAGGCAAAAATCGCTAAAGATTGTGCGAGTGCGGCAGTGTTTTTTAGTGTGCTTTTAGCTCTTTTTGTTTGGGGCTTTATTTTATATAATATTTACTTATGA	1J03,1J04,1J07,1J05,1J06,1J08,1J12,1J13,1J09,1J10,1J11,1J14,1J15,1J16,1J17	1J01,1J02	-
hypothetical	Cell wall/membrane/envelope biogenesis	Domain present in PSD-95, Dlg, and ZO-1/2.	2	3	ATGAAAAAAATTTTAATTATTTGCATGCTTTTTACTTTGTCTTTTGGTATAGAAAGACCTAAATTTGAAGATTTTTTAGCAGGTTATGAAAGAAATAAGGCAAGCATGCTCAACTATGAAGGAATGCCAGCTTTTGCACTCAGTGAAAATTTACTTGCTGTGTTAAAACAGCCTAATGCTAAGCTTAACAAATATGTAAAATACGATCCATTTTTAAATTTATATCTTGTAAGAACTGACTTTAGCCTAATCCCTACTCCTATGGGTGATGAAGAAAAACTTACTCGTAATGATTGGGTTGGAATTTGGGATCCTAATAAACCTTATATAGGGCATATTAAGTATTTAGCTCAAAATATTGATGAAAAAGATCAACTTGATTTTAATTCTAAAATAGGA…	1J02,1J03,1J07,1J05,1J06,1J08,1J12,1J13,1J09,1J10,1J11,1J14,1J15,1J16,1J17	1J01	1J04	-
bamD	Cell wall/membrane/envelope biogenesis	Part of the outer membrane protein assembly complex, which is involved in assembly and insertion of beta-barrel proteins into the outer membrane	2	3	ATGAAAAAAGGTATTTTTTTATTGGTTTTTTTAAGTGTTTTTTTTAGTGCGTGTAGTACGAAAAATGATGAAGGTTTATACAATCTTAGCGCTAGTGAGTGGTATAAGCAAATTATTAAAGATTTGCAGGACAAGGATTTGGAAAAAGCTGATGATCATTATAATGGTATGGCAAGTGAGCATGTTGCCGATCCTTTATTGGAAACTACTTTAATTATTTTAGCACAAGCTCATATGGATGAAGAGGAATATAAGTTAGCTGAATTTTATTTAGATGAATATAATAAAAAATTTGGAAATTCACGCAATGCTGATTATATTCGTTATCTTAAAATTAAGGCAAAATTTGATGCATTTGCAGTGCCAAATCGTAATCAGGCTTTAATGCTTGAAAGCCAA…	1J03,1J04,1J07,1J05,1J06,1J08,1J12,1J13,1J09,1J10,1J14,1J15,1J16,1J17	1J01,1J02	1J11	-
degP	Cell wall/membrane/envelope biogenesis	Belongs to the peptidase S1C family	2	3	ATGAAAAAGATTTTTTTATCATTAAGTTTAGCAAGTGCTTTATTTGCTGCAAGTATTAATTTTAACGAATCGACTGCAACGGCTAATCGTGTGAATCCTGCTGCTGGAAATGCAGTGCTTTCTTATCATGATTCTATTAAAGATGCAAAAAAATCAGTGGTTAATATTTCCACCTCAAAAACTATTACAAGAGCAAATCGTCCAAGCCCTTTGGATGATTTTTTTAATGATCCTTATTTTAAACAATTTTTTGATTTTGATTTTTCTCAAAGAAAAGGAAAAAATGATAAAGAAGTGGTGAGTTCTTTGGGATCAGGGGTGATTATTTCAAAAGATGGTTATATAGTAACAAATAATCACGTTGTAGATGATGCTGATACGATTACAGTGAATTTACCA…	1J04	1J12,1J13,1J11	1J01,1J02,1J03,1J07,1J05,1J06,1J08,1J09,1J10,1J14,1J15,1J16,1J17	-
pseG	Cell wall/membrane/envelope biogenesis	pseudaminic acid biosynthesis-associated protein PseG	2	2	ATGAAAGTGCTTTTTAGAAGCGATAGCTCCAGTCAAATAGGCTTTGGACACATTAAACGCGATCTAGTCTTAGCTAAACAATATAGCGATGTAAGTTTTGCTTGCTTGCCTTTAGAAGGCTCCTTGATCGATGAAATTCCTTATCCTGTTTATGAGCTTAGTAGCGAAAGTATCTACGAGCTTATCAATCTCATCAAAGAAGAAAAATTTGAACTTCTTATCATTGATCACTATGGCATCAGCGTAGATGATGAAAAACTGATCAAGCTTGAAACAGGGGTGAAAATTCTAAGCTTTGATGATGAAATAAAGCCTCATCATTGTGATATTTTACTCAATGTCAATGCCTATGCAAAAGCAAGTGATTATGAAGGTTTAGTGCCTTTTAAATGCGAAGTA…	1J03,1J04,1J07,1J05,1J06,1J08,1J12,1J13,1J09,1J10,1J11,1J14,1J15,1J16,1J17	1J01,1J02	-
pseI	Cell wall/membrane/envelope biogenesis	acid synthase	2	2	ATGCAAATAGGAAATTTTAACACCGATAAAAAGGTTTTTATCATAGCAGAACTTAGTGCAAATCACGCAGGAAGTCTTGAGATGGCACTTCAAAGTATAAAAGCTGCCAAAGAAGCAGGTGCTGATGCGATAAAAATTCAAACTTACACTCCAGATAGCATGACTCTAAATAGCAACAAAGAAGATTTTATTATTAAGGGTGGGCTTTGGGATAAAAGAAAACTTTATGAGCTTTATCAAAGTGCAAAAACCCCTTATGAATGGCATTCTCAAATCTTTGAAACCGCACAAAATGAAGGCATACTTTGTTTTTCAAGTCCTTTTGCCAAAGAAGATTTAGAATTTCTAAAACGCTTTGATCCTATAGCCTATAAAATCGCTTCTTTTGAAGCTAATGAT…	1J03,1J04,1J07,1J05,1J06,1J08,1J12,1J13,1J09,1J10,1J11,1J14,1J15,1J16,1J17	1J01,1J02	-
ogt	Coenzyme transport and metabolism	Involved in the cellular defense against the biological effects of O6-methylguanine (O6-MeG) and O4-methylthymine (O4-MeT) in DNA. Repairs the methylated nucleobase in DNA by stoichiometrically transferring the methyl group to a cysteine residue in the enzyme. This is a suicide reaction the enzyme is irreversibly inactivated	2	4	ATGTTTAAAGTTTATTATAAAATGCCTTTATGTTACCTATCTTTACATAGTGATGGAAAATTTTTAACTAGAGTCGATTTTTGTGATAATAAAAGATCAGAAAAAAATTGTAGTTTGCTTGACTTAGCAAAATATGAACTTGATTTATATTTTACTCATAAGCTTAGAAAATTTAGCATTCCTGTTTTGATACAAGGTACGGATTTTGAATCAAAGGTTTACAAGGCTTTAATGGAAATTCCTTATGGCAAAATAGCTACTTATAAAGATATAGCAGAAAAAATTAATCATCCAAAAGCTTTTAGAGCTGTTGGAAATGCAAATTCTAAAAATCAAATTCCTATTTTTATACCTTGTCATAGAGTTATTGCAAGCAATGGCATAGGAGGATATAATGGA…	1J09,1J14,1J15	1J17	1J03,1J04,1J07,1J05,1J06,1J08,1J12,1J10,1J11,1J16	1J13	-
nspC	Coenzyme transport and metabolism	Belongs to the Orn Lys Arg decarboxylase class-II family. NspC subfamily	2	2	ATGTTTTATGAAAAAATTCAAACCCCAGCTTATATTTTAGAAGAAGATAAATTAAGAAAAAATTGTGAGCTTTTAGCAAGTGTTGGCGAAAAAAGTGGTGCTAAAGTGCTTTTAGCTTTAAAAGGTTTTGCTTTTTCAGGAGCGATGAAAATTGTTGGAGAATACTTAAAAGGTTGTACTTGTAGCGGACTTTGGGAAGCAAAATTTGCTAAAGAATACATGGATAAAGAAATTCATACTTATTCGCCTGCTTTTAAAGAAGATGAAATAGGTGAAATAGCCAGCTTATCTCATCATATAGTGTTTAACTCTTTAGCTCAATTTCATAAATTTCAAGCTAAAACACAAAAAAATTCCTTAGGTCTTCGTTGTAATGTTGAATTTTCTCTAGCCCCAAAA…	1J07	1J03,1J04,1J05,1J06,1J08,1J12,1J13,1J09,1J10,1J11,1J14,1J15,1J16,1J17	-
ilvI	Coenzyme transport and metabolism	acetolactate synthase	2	2	ATGAAAGAGTTAAGCGGTTCGGCAATGATTTGCGAGGCTTTAAAAGAAGAAAATGTTAAAATTGTTTTTGGTTATCCTGGAGGCGCTGCGCTTAATATTTATGATGAAATTTACAATCAAAAGTATTTTAAACATATTTTAGTGCGTCATGAACAAGCGGCTTTGCATGCTGCTGATGCTTACGCAAGAATGAGCGGAGAAGTGGGCGTAGCTATAGTTACAAGCGGACCAGGTTTTACAAATACTATTACAGGTCTAGCTACGGCTTATAGCGATTCTATCCCTTTGGTGTTGATTTCAGGGCAGGTGGCAAATTCTCTTATTGGTACAGATGCTTTTCAAGAAATTGATGCAGTAGGCATTTCAAGACCTTGTGTAAAGCATAATTATTTAGTTACT…	1J07	1J03,1J04,1J05,1J06,1J08,1J12,1J13,1J09,1J10,1J11,1J14,1J15,1J16,1J17	-
mog	Coenzyme transport and metabolism	Molybdenum cofactor biosynthesis protein	2	2	ATGGATACAATAAACATAGGAATTTTAACCCTAAGCGATAGAGCAAGTAGTGGTATATACGAAGATAAAGCCACTGCTGAAATTGAAAGAGTGTTAAATTCATATATAAAAAATGATATTATTTATCATAAAGAATTAATCCCTGATGATTATGATTTGATCATTAAAAAATTACTTTATCTAGCAGATGAAAAAAAATGCGATTTGATTGTTACAAGCGGAGGTACAGGTCCAGCACTTCGTGATGTAACCCCAGAAGCCACGGAAGCCGTGTGTGATAAAATGATGCCAGGTTTTGGAGAACTTATGCGCTTAGAAAGTTTAAAATATGTCCCAACAGCTATACTTTCAAGACAGAGTGCAGGAATTCGCAATAAATCTTTTATCATTAATTTACCA…	1J08	1J03,1J04,1J07,1J05,1J06,1J12,1J13,1J09,1J10,1J11,1J14,1J15,1J16,1J17	-
speA	Coenzyme transport and metabolism	arginine decarboxylase	2	3	ATGGATTATGGTATTGATATTTGGGGAAATGAAAATTTCATTATCAAAAATGGTAAAGTTTGTATCAATTACGAGAAAAAACCTGCTATTATTGATATAGTTAAAGAATTAAGAGATGATGGATACAAGGGGCCTTTACTTTTAAGATTTCCTCATCTTATCCAAAAACAAATTGAAAATATTTACGGAAATTTCAATAAAGCAAGAAAGGAATTTGGCTATAAAGGAGGATTTAACGCTGTTTATCCTTTAAAGGTCAATCAATACCCTGGTTTTGTAAAAAATCTTGTAAAACTTGGAAAAGACTATAACTATGGACTTGAAGCAGGTTCTAAGGCAGAGCTTTTACTCGCTATGGCTTATAATAACGAAGGCGCACCTATTACCGTAAATGGCTTT…	1J02	1J11	1J01,1J03,1J04,1J07,1J05,1J06,1J08,1J12,1J13,1J09,1J10,1J14,1J15,1J16,1J17	-
mog	Coenzyme transport and metabolism	Molybdenum cofactor biosynthesis protein	2	2	ATGGATACAATAAACATAGGAATTTTAACCCTAAGCGATAGAGCAAGTAGTGGTATATACGAAGATAAAGCCACTGCTGAAATTGAAAGAGTGTTAAATTCATATATAAAAAATGATATTATTTATCATAAAGAATTAATCCCTGATGATTATGATTTGATCATTAAAAAATTACTTTATCTAGCAGATGAAAAAAAATGCGATTTGATTGTTACAAGCGGAGGTACAGGTCCAGCACTTCGTGATGTAACCCCAGAAGCCACGGAAGCCGTGTGTGATAAAATGATGCCAGGTTTTGGAGAACTTATGCGCTTAGAAAGTTTAAAATATGTCCCAACAGCTATACTTTCAAGACAGAGTGCAGGAATTCGCAATAAATCTTTTATCATTAATTTACCA…	1J08	1J01,1J02,1J03,1J04,1J07,1J05,1J06,1J12,1J13,1J09,1J10,1J11,1J14,1J15,1J16,1J17	-
ilvC	Coenzyme transport and metabolism	Involved in the biosynthesis of branched-chain amino acids (BCAA). Catalyzes an alkyl-migration followed by a ketol- acid reduction of (S)-2-acetolactate (S2AL) to yield (R)-2,3- dihydroxy-isovalerate. In the isomerase reaction, S2AL is rearranged via a Mg-dependent methyl migration to produce 3- hydroxy-3-methyl-2-ketobutyrate (HMKB). In the reductase reaction, this 2-ketoacid undergoes a metal-…	2	2	ATGGCTATTACAGTATATTATGATAAAGATTGTGATTTAAATTTAATCAAATCAAAAAAAGTAGCAATTATAGGTTTTGGCTCTCAAGGGCACGCTCATGCGATGAATTTAAGAGATAATGGCGTAAATGTAACTATCGGACTTCGTGAAGGTAGTGTAAGTGCTGTTAAAGCAAAAAATGCTGGTTTTGAAGTGGTGAGTGTGAGTGAGGCTTCTAAGATAGCGGATGTGATTATGATTTTAGCTCCTGATGAAATTCAAGCAGATATTTTTAATGTCGAAATAAAACCAAATTTAAGTGAAGGCAAGGCTATAGCTTTTGCACACGGTTTTAATATCCATTATGGTCAAATTGTTGTTCCAAAAGGTGTAGATGTTATCATGATAGCACCTAAAGCA…	1J03,1J04,1J07,1J05,1J06,1J08,1J12,1J13,1J09,1J10,1J11,1J14,1J15,1J16,1J17	1J01,1J02	-
nspC	Coenzyme transport and metabolism	Belongs to the Orn Lys Arg decarboxylase class-II family. NspC subfamily	2	2	ATGTTTTATGAAAAAATTCAAACCCCAGCTTATATTTTAGAAGAAGATAAATTAAGAAAAAATTGTGAGCTTTTAGCAAGTGTTGGCGAAAAAAGTGGTGCTAAAGTGCTTTTAGCTTTAAAAGGTTTTGCTTTTTCAGGAGCGATGAAAATTGTTGGAGAATACTTAAAAGGTTGTACTTGTAGCGGACTTTGGGAAGCAAAATTTGCTAAAGAATACATGGATAAAGAAATTCATACTTATTCGCCTGCTTTTAAAGAAGATGAAATAGGTGAAATAGCCAGCTTATCTCATCATATAGTGTTTAACTCTTTAGCTCAATTTCATAAATTTCAAGCTAAAACACAAAAAAATTCCTTAGGTCTTCGTTGTAATGTTGAATTTTCTCTAGCCCCAAAA…	1J07	1J01,1J02,1J03,1J04,1J05,1J06,1J08,1J12,1J13,1J09,1J10,1J11,1J14,1J15,1J16,1J17	-
metK	Coenzyme transport and metabolism	Catalyzes the formation of S-adenosylmethionine (AdoMet) from methionine and ATP. The overall synthetic reaction is composed of two sequential steps, AdoMet formation and the subsequent tripolyphosphate hydrolysis which occurs prior to release of AdoMet from the enzyme	2	3	ATGTATCTATTCACTTCAGAAGTCGTAAGTGCAGGTCATCCAGACAAGTGCGCTGATATAATCGCTGATACGATAGTGGATATACTCTTGAAAAATGACAAAAATTCAAGGGTGGCGAGTGAGGTTTTTGTCGCAGGAAATAAGGTTGTGATAGGAGGCGAAGTTAAGTCAAATCACAAACTTAGTAAAGCTGATTACGATAATTTAGTTAAAGATGTTTTAAAAAACATTGGTTATGACGGAGCAGGCCATTTTAGCAAAGAGCAGTGTTTACATCCTGATGAGGTTGATGTTATGGTGTTTTTAAATGAACAAAGCCCTGATATCAACCAAGGTGTCGATCAAGAAGATGGCGAAACAGGAGCAGGTGATCAAGGCATTATGTTTGGTTTTGCAAGT…	1J03,1J04,1J05,1J06,1J08,1J12,1J13,1J09,1J10,1J11,1J14,1J15,1J16,1J17	1J01,1J02	1J07	-
ogt	Coenzyme transport and metabolism	Involved in the cellular defense against the biological effects of O6-methylguanine (O6-MeG) and O4-methylthymine (O4-MeT) in DNA. Repairs the methylated nucleobase in DNA by stoichiometrically transferring the methyl group to a cysteine residue in the enzyme. This is a suicide reaction the enzyme is irreversibly inactivated	2	4	ATGTTTAAAGTTTATTATAAAATGCCTTTATGTTACCTATCTTTACATAGTGATGGAAAATTTTTAACTAGAGTCGATTTTTGTGATAATAAAAGATCAGAAAAAAATTGTAGTTTGCTTGACTTAGCAAAATATGAACTTGATTTATATTTTACTCATAAGCTTAGAAAATTTAGCATTCCTGTTTTGATACAAGGTACGGATTTTGAATCAAAGGTTTACAAGGCTTTAATGGAAATTCCTTATGGCAAAATAGCTACTTATAAAGATATAGCAGAAAAAATTAATCATCCAAAAGCTTTTAGAGCTGTTGGAAATGCAAATTCTAAAAATCAAATTCCTATTTTTATACCTTGTCATAGAGTTATTGCAAGCAATGGCATAGGAGGATATAATGGA…	1J09,1J14,1J15	1J17	1J13	1J01,1J02,1J03,1J04,1J07,1J05,1J06,1J08,1J12,1J10,1J11,1J16	-
citN	Energy production and conversion	Citrate transporter	2	4	ATGGAAATTTTTTTAGCTTTATTGGGTTTTTTCTCGTTAGGATTGATAGTTTGGCTTTTGCTAAAAGATTATACTACTCCAGCATTAGCTTTTATAAGTGTAAGTATTAGTGTAGCTTGTATTTTACTTATTCTTGAACGGCTTGGTTTTGGCGTGGGTGTAGCTTTAGGGGTTAAAGGAGGTGTTTTTGATATTAAAACATTGGTTGTTTTTATTAAAGATGGAGTCAAAAGCGTAACGGATACGGCAGCTTTGTTTGTTTTTTCTATACTCTTTTTTAGTGTTTTAAATGCAAGTGGTTTTTTTACTAAAATTTTAAATGCATTTTTATCAAAAATGAAAGCTAATGTATATCAAGTTTGCATTCTTACTGTTTTTATTGCTGCTGCTGTGCATTTA…	1J13	1J03,1J04,1J07,1J05,1J06,1J08,1J12,1J09,1J10,1J11,1J14,1J15,1J16,1J17	1J02	1J01	-
hypothetical	Energy production and conversion	Cytochrome c	2	3	ATGTTTTTTTTATTTAGTATTAGTCTTTTTGGTGCTGATTTTATCACTCTTAAAGAATACTCTAAAATGCTTTATGAAAATCCAAGGGGCATTAGTTGTAAAGAATGTCATGGAGCAGATGGAAGCGAACAAATTTTAGGATATTATATGAAAAATGGTATTAAAACAGCTTATAAAGTTCCAAGTATACAAAATCTTAGTTTTGAAAATTTTAAAAATTCTCTTAATCAGAGTAAAGACGCAAAATCAATCATGCCAAATTACTCTTTAACAAATGATGAAATTGTAACTTTATATAATTACATCAAGCAATTTAGCAAGGAAGAAAAATGA	1J03,1J05,1J06,1J08,1J12,1J13,1J10,1J11,1J14,1J15,1J16,1J17	1J01,1J02	1J04,1J07,1J09	-
hypothetical	Function unknown	-	2	3	ATGAGGTATTGTTTCATTTTGTTTTTAAGTTTAGTTTTAAGTTCTAATCTTTTAGCGAATAATTTTTCTCAGAAAAAAGTTATTAAAATTGAAAAAAGCGCAGATAGTTTTGAAGTAATAGATCTAAATCAAAATGTTGCAAATCCAAATCTAAATCAACAAAAAGCATTGTTTGATAGTTCTACCTTGATTGAAAAAAAATCGCAAATCACCAAAGATAAAGATATTGATTTTGCCATTGTATTAACTTCTAGGAAAAATTTTGGTTATTTTTTAGATGGTTTTAGGGTGAGTGATAAGGAATTTTCTACATTATTTGCTAAAAATTTGATTCAAAGTTTAAAGCTTAATTGGGTTAATTCTGCTGCAAATGGTATTTATCAAAGTCCTAAAACTTTG…	1J07,1J10,1J11	1J03,1J04,1J05,1J06,1J08,1J12,1J13,1J09,1J14,1J16,1J17	1J15	-
hypothetical	Function unknown	-	2	2	ATGGATTTAAAAAGCTTAGAAAATAATAGACTTTATATACTTAAACGCTTAGGAATCTTAAAATTCCTAAGCATTATCGAAGCCTTACTTGTAGGTTTTTTAGCCTTTGTTTTTATAAGAGATGCCTTAATCGCAGTAATTTTAGCTGTTTTTGTAAGTGTTTTTTTCTTTCGTTTTACAGCTAAAAAACTAAAACTCGCACAAAAAGAATTACAAATTAATGCTTTAAATTTATTTTTGCGTCGTTTTGGGGCAAAATTTAAAAAGCAAAGTTTAAGCCAAAAAGACTTTTTAAAATTAGGACTTACAAAGGATTTGAAAGAATTTAAAAGTCAAAACTGCTTTGAATTTAAGGATTTTAAAATTTATGATATTCAGTTTTTGGACGAAAATAAACGC…	1J06,1J08	1J03,1J04,1J07,1J05,1J12,1J13,1J09,1J10,1J11,1J14,1J15,1J16,1J17	-
hypothetical	Function unknown	-	2	3	ATGTCAAAACCATTAAATGAAGAGATTTTTATTGAATTTAAAAGCGATTTAGCTGAGAGAAAAAATGAAGTTTTACTTCAAGTTTTAGAACTTTTAGAAACTTTTAGATCAGATAAAAATGAAAAAATGGCAAGAATTTCAAGTGAGCTTACAGAAATTTTAGAAAATGAAGAAAATTTAGAAAAAATTTTAAATGCTAAAAATTTAGAAGAGCTTTTAAATATTTTAATTGCTTTAAATGAAGATAAGATGATTAAAGTATATGAAGATTCTTATTTGAAAGAAAAATTTCCTAATGTAATGGTAGATAAATTTTTAAAATAA	1J11	1J03,1J04,1J05,1J06,1J08,1J12,1J13,1J09,1J10,1J14,1J15,1J16,1J17	1J07	-
hypothetical	Function unknown	-	2	3	ATGAGCAAAGCTTTTACACTTTTTGAACTTATAATATCACTAATACTTTTTACTTTTATAACTAGCTTACTTTCAAAACCTTTAATGGATTTTTATCATTTAAATTTTACTGCTTTACATACAAACAATCTTATCACTCAAGCACATTTAAACTTGCTTAAAATAGAAAAATTAATACAAAATTGTATTAATATTACATTTTCACAGAATACATTAAAATGTCTTTTAAAAGATGAGTTAATTAGCCTAAAAGATAATAAACTTTATCTTATTAATTCTGCTCTTATTTTAGAAAATAATCATACACTTTATTCACCTCATTCTGATTTTAAAACACAACTCCAAAATAGAAAAGATTTATATAACGACAATGAACATATTAGCTATGCTTATAAAATT…	1J13	1J03,1J04,1J07,1J05,1J06,1J08,1J12,1J09,1J10,1J14,1J15,1J16,1J17	1J11	-
hypothetical	Function unknown	Annotation was generated automatically without manual curation	2	2	ATGGCTGAAACCATAAAACAATATTATAATCAATTTAATCAAATTGTTAATTATGCTTTTAATGATACCAATAAAACAAGTTTCACTGAAGCAGATATAAATTCTATGCCTAAGGGAATTAGTGAATTATCATCTGATAAAACTATAGGTATTATGCCGAAAAATTATGACAAGCTAACAATAACAAACTATTATAATACACAAGAGCAATATAATGAAGCAGAACAATTAGGAATGTTTGGACATATTAATATAGGCTTACAACCATTAAATTTCACTCCGCAAAGTATGCAAACTCAAAATTTAGATAAAGACACTGCAATAGATACTTTTAATCCTGATATGTCAGTTTATCCACAAAATGAAGATGGAAGTTATTCTAAAGAAGCTTTGTTTATG…	1J03,1J04,1J05,1J06,1J08,1J12,1J13,1J09,1J10,1J11,1J15,1J17	1J07,1J14,1J16	-
hypothetical	Function unknown	-	2	2	ATGGCATTTATGAACTTTAGTGGATTTTTTTATGCGAGAAATGATTTAAGATTATTTAAAATAGAAAAGAAAAATGAATTAAAATCCTTTTTTTACAAGGACTACACCCTATCAAGCTACAAAGATGATTTAAATTTAAACAATGAAATCTTTTTTTATCAAAGTTTAAAAGAAGGCTTATTTAAGGAAAATGATGAAATTTTAGTTTCAAATTTGGGTAAAAAGATCATACTTTTTAGAAATTTCACTCAAAATTGCGATAATTTTAATGAGACAAAATTAAAACAAATATTGCTTTTATTTTTTTTGTTATTAGCGAGTGTATTTTTTGCAAGTTTGGCTATGATTAATGAATTTGGAGCCATAGATCTTCTTTTTTTAACGATTTGCTTATTGCTT…	1J04	1J03,1J07,1J05,1J06,1J08,1J12,1J13,1J09,1J10,1J11,1J14,1J15,1J16,1J17	-
hypothetical	Function unknown	-	2	2	ATGAAAAATAAACTTGTAAAAACTATGAGTGCTAAAGGTGTAAAGCTTATGACTTGGGCTAAGGCTAAGGGCTTAAATCATAAAGATATGACTATACTTTATGATTTGTCTCATGGTAGGATTAAGGGTATAAGGGGTAGAGCTAAAGAATTAAAAGAAATGCTAGAAAAAGATGGGTTTAAGGTGGCTTGA	1J03	1J04,1J07,1J05,1J06,1J08,1J12,1J13,1J09,1J10,1J11,1J14,1J15,1J16,1J17	-
hypothetical	Function unknown	-	2	4	TTGCCCTTAAATGGAGTTCCTTATATTTCAGGATCTGTAGCTTTTGATGGTGAAGCTAAAGACAATAAATTAATCTTAGAGTCAAATACAAAAATTGACCTTCATAATTCCCAGTATTTTTCAGATGAAGAAGGTAAGGATATTTATGATGAAAGAATTACTCGTTTAATGGGAGCTTTTGGCATAAATTCTAATTTACAAAACAATAAAGTTCTTATCGATTCAGCCAATATCGTCCTTCATGGGCCAGATGGTGAGTATACAGCTCGTTCGACCTTTGAAATTTTAGGTGCTTTAGCTGATGTAAATAATCTTAAAAAATACAATGTAAGTAAAAATTCTGTAATAATTAAAAATTTAAATTTAGATTTAATGGTAAATTCGCAAAATAAAATAACT…	1J12,1J09	1J03,1J04,1J05,1J14	1J11	1J07,1J06,1J08,1J13,1J10,1J15,1J16,1J17	-
hypothetical	Function unknown	polyphosphate kinase	2	4	ATGCAAGAAAATAATTCTCCAAAAGCGCAAGCGGTTGTTAAAAAGAATGAAATTTATGTTTCTGTTAAAAGAAAGAAAAGTACAATAGAATATGAAAAAGATTTAAAGAATTTGCAAATTGAGCTTTTGAAATTTCAAAATCATGTTAAAGCCAAGGGTTTAAAGGTTCTTATACTTATAGAAGGGCGTGATGCGGCTGGAAAAGGTGGGGCGATTAAACGTTTGATTGAGCATTTAAATCCGCGTGGTTGCCGCGTTGTGGCTCTTGAAAAACCTAGTGATGTGGAAAAAACACAGTGGTATTTTCAGCGTTATATAGCACATTTGCCCTCAGCCGGTGAGATTGTGATTTTTGACAGATCTTGGTATAATCGTGCAGGAGTAGAACCGGTTATGGGT…	1J14,1J15	1J06,1J12,1J13,1J10,1J11,1J16,1J17	1J01,1J02	1J03,1J04,1J07,1J05,1J08,1J09	-
hypothetical	Function unknown	PD-(D/E)XK nuclease superfamily	2	2	ATGGAAAAATTTATTGAAAGGTTGCTTGAAGAAGATATTAAATTTGAAAAAGATGTGAATAATGGTTTGAGTGATATAAATATATTTGATGCTTTGAATATTGAAACAAAAGAAAATTATCATTCTAAATTTATAGCTTATTTAATTGATATAAATAAGGATCATTATCAAAAAAATTTTGCAAAGGTATTTTTAGAAAAACTTGGTAAGAGTTTAGTAAATACGAAATTTGAAAATTTAAACATAGAAGATATAAAAAGCGTAGAAACAGAAGCCTGCATAAAAGATAATAGAAGGATAGATATTTTAATAACATTAAGTGATAAAAGATATATTATAATAGAAAATAAAATTTATGCAAAAGATCAAAAAAATCAATTGAAAGATTATATTAATTTT…	1J03,1J04,1J07,1J05,1J06,1J08,1J12,1J13,1J09,1J10,1J11,1J14,1J15,1J16,1J17	1J01,1J02	-
hypothetical	Function unknown	-	2	3	ATGAAAATTAAACTCTTCTTACTTGCAAGTTTTATTTATATAGCACTTATTTTTGCCTTTGCTTGGCATCTAGAACTAGGAAGCTATACTCTAAATATCAGCACTTATACCTTTGAACTGCCTATTATGATATGGCTTGTTATTCCTTTATTTATTTATATGATTTTAGCCGTTTTACACATAGCATTTTATGGATTTTTGCGTTATTTAAAATTTAAGCATTTTTTTAAAGATGCAGCTAAATTTGAAGCTTATACTCAAGATTTACTCCTTGAAAAAGATCTTAAAACCACTTTTCAAACAAAAGAATTTAGATCTGTAGCACAACTTTTTAAAACCATAAAAACACATGAAAAAATTCCACACTCAAATAAAATCAATGAAATTTTAGATCTTATT…	1J03,1J04,1J07,1J05,1J06,1J08,1J12,1J13,1J09,1J11,1J14,1J15,1J16,1J17	1J10	1J01,1J02	-
hypothetical	Function unknown	Haem-binding uptake, Tiki superfamily, ChaN	2	2	ATGAAATTTTATACTATTTTAAGCATTCTATTTATAAGCTTTATGTTGAGCGCTTGTGCTGTTTTGCAAAAATCATCTCCACTTCAAGAAAATAAAGATTTTTATATACTTGATACGCATACTCAAAAAAAGATTTCTTTTGAAGATATGATTTTAGAATTGCTAAAAGCAGATGTGATACTGCTTGGCGAAAAACACGATGAGGTTAAACATAAGATAAGTCAAGTTATGATTTTTAATGCCTTAGAAGGAAATTTAAGTTCTCAAAATATAAACTTTGATGTAGCTTTAGAAATGTTAGCAAGCACAGAGCAAAATCACTTAGATAAAGCTTTTAAAAATAAAAAAACCATTAAAGCCAATGAACTTACTAATGCATTAAATTGGGATAAGGTCTGG…	1J03,1J04,1J07,1J05,1J06,1J08,1J12,1J13,1J09,1J10,1J11,1J14,1J15,1J16,1J17	1J01,1J02	-
hypothetical	Function unknown	-	2	2	ATGGATAAAGCCAAAATTGTTCAAAATTTAAATGCTTTGTTTAAACAAAGAGCAGAGTTTTACTCTTATTTTGATGAAAATATTGCCAAAATCAATAATACTGAAGTATTTGATTTTAAGAATGCTAAAAATTTAAATCCAGAAGAGGTATATAAGCAATTTTATCATTTTGATTATGCTATAAGAAAATTATTGCCTGCTATTTACAAGGCTTATGAAATTACAGATGCAGATTTAGACAAAGATTTTTAA	1J03,1J04,1J07,1J05,1J06,1J08,1J12,1J13,1J09,1J10,1J11,1J14,1J15,1J16,1J17	1J01,1J02	-
hypothetical	Function unknown	Protein of unknown function (DUF2393)	2	3	ATGCATTTTACGATTTTTCATATTATAGCTTTTATCATTTTACTTATTTGCTTTGCCTTGATTTGTATTTTAATCTTTCTAAAAGTCAAACAGAAAGAAATGGCTTTGATTTCTTATACCATAGCTACTATTTTTACCGCACTTTTGATATATTCTATTTTTCTAACAATCAATCAATTCACCACTCAAGCCGATCTTAGCAAACTAACCTACACAAGAGATCTAAGACATGAAAGCGTTATAGTAAGTGGAAAAGTTCAAAATCTTACTAAATTTGAAATCAAAAAATGCTATTTGATACTTAGCATATTAAACCAACAACAAGTAGGAGGTGAAATTTTCAATGATAAAAATATCCGTAACGCTAAAATGCAAAATACAAGTGTTTCTTATACTATA…	1J03,1J04,1J07,1J05,1J06,1J08,1J12,1J13,1J10,1J11,1J14,1J15,1J16,1J17	1J09	1J01,1J02	-
hypothetical	Function unknown	-	2	2	ATGGCATTTATGAACTTTAGTGGATTTTTTTATGCGAGAAATGATTTAAGATTATTTAAAATAGAAAAGAAAAATGAATTAAAATCCTTTTTTTACAAGGACTACACCCTATCAAGCTACAAAGATGATTTAAATTTAAACAATGAAATCTTTTTTTATCAAAGTTTAAAAGAAGGCTTATTTAAGGAAAATGATGAAATTTTAGTTTCAAATTTGGGTAAAAAGATCATACTTTTTAGAAATTTCACTCAAAATTGCGATAATTTTAATGAGACAAAATTAAAACAAATATTGCTTTTATTTTTTTTGTTATTAGCGAGTGTATTTTTTGCAAGTTTGGCTATGATTAATGAATTTGGAGCCATAGATCTTCTTTTTTTAACGATTTGCTTATTGCTT…	1J04	1J01,1J02,1J03,1J07,1J05,1J06,1J08,1J12,1J13,1J09,1J10,1J11,1J14,1J15,1J16,1J17	-
yjjP	Function unknown	membrane	2	3	ATGGAAAAACCTGATATACAAAGATTAACTAATTTTTTAATCATATATACTAAAACTTTGCTAGGTGCTGGAACTTATACAGCTAGGGTGGCAAAATGCGTAGGAAGAATAGCTGAGGTTTATGGCTATGAGATAAATATCAATTTCTTTTTTCATCATATTACTTTAAATGTTGTAGATATGGATGATAACTCCATTCAAAGAACTTATGTTATACCCAATCATCATGCCCATGTTAATTTTAAACTTATTTTTGATTTAAGTGCTTTAAGCTGGGCTATATATGATCACAAATACGATCTTGAAAAAGCAAAAGTCGTTTTTGGGCAAATTTCTCAACAAAAAAAGCATTCTTATTTGCTTAATCTTTTATTTGTTTCTATGGCAAATTCGGCTTTT…	1J03,1J04,1J07,1J05,1J06,1J08,1J12,1J13,1J09,1J10,1J11,1J14,1J15,1J16,1J17	1J02	1J01	-
era	Function unknown	An essential GTPase that binds both GDP and GTP, with rapid nucleotide exchange. Plays a role in 16S rRNA processing and 30S ribosomal subunit biogenesis and possibly also in cell cycle regulation and energy metabolism	2	2	GTGAAAAGTGGCTTTGTTAGTATCATAGGGCGTACTAATGCAGGAAAAAGTACTTTAATCAATTCCTTACTAGAAGAAAAAATCGCCCTAGTTTCTCACAAACAAAACGCCACAAGGCGTAAAATCAAAGCCATAGTGATGCATGAAAAAAATCAAATCATTTTCATCGATACCCCAGGACTTCACGAAAGCGGTGCTACGCTTAATCAACTGCTTGTCCAAAGTGCTATTAAATCCATGGGGGATTGTGATGTGATTTTATTTGTGGCGAGTGTTTTTGATAGTACAAAAGACTATGAAAATTTTCTTAGTCTAAACCCACAAGTACCACATATCATCACTTTAAATAAAGTAGATTTAACCGACAATGCTACACTTTTAAAAAAACTTAGCGAATAT…	1J03,1J04,1J07,1J05,1J06,1J08,1J12,1J13,1J09,1J10,1J11,1J14,1J15,1J16,1J17	1J01,1J02	-
hypothetical	Function unknown	-	2	4	ATGAAAAAAATATTTTTAAGTGTTTTTTTGGTTTTGAGTTTAAATGCTCAAAATCTTGAAATAGATAAAATAAGAACAGATTTGTATTCTAAAAGTGGAGCAAATGTTCTTAAAAAAGTTGAAATTTCTTTGGAATTTGATGGGAATAATTTAAAAGAAAATGAAAATAAGTTAATTGATGCTGTAAATACAGTAATTTCAGGGTTTTTTTATGAAGATATTTTTACAGAAATTGGAAAAAATAATTTTAAAAAAACTTTAGAAAAATTTTTAGATAAGAAATATAAGATTAAACTAGATGATATATATATCATATCTTTAAGTGGAGTGGAAAAATTTGATTTAGAGGAGTTTAAACGCTTTTTAGAAAGTACTGAGGCTAAAGAGAAGGGTATGGGT…	1J03,1J04,1J07,1J05,1J06,1J08,1J12,1J10,1J11,1J14,1J15,1J16,1J17	1J01,1J02	1J09	1J13	-
hypothetical	Function unknown	-	2	2	TTGAGTATAAGATCTAATAAAGGCTTAACTGGACCAGGAGGAGATCCAACAGACACAATAGGCTATAAAGAAACTAGCGATCTTATTGCTAAAGATAACATCTCAAATGAAGTTTTAAATTCTATATTTAATGACTTGAAATTTAATTCTAGTGTTGATATTAGCGACTTAAGTAAATTTTATAAAGATGGAAAAATATTAACAGCTGATGAACTAACAAGCATTAATCAAAGTATGGATTTTATTACTGCTTTATATGGACAAACTCAAGATAGCAATAATGCAACATTTGCAAACGCTTTAAAGGAAGTATTGGGAAATTCTTATGGTGATCTAGGAAAAGCTAATCAAGTCATTATTAAAACAAAGGAAATTCTTTCTCAAAATTCCTAA	1J03,1J04,1J07,1J05,1J06,1J08,1J12,1J13,1J09,1J10,1J11,1J14,1J15,1J16,1J17	1J01,1J02	-
hypothetical	Function unknown	-	2	3	ATGAGCAAAGCTTTTACACTTTTTGAACTTATAATATCACTAATACTTTTTACTTTTATAACTAGCTTACTTTCAAAACCTTTAATGGATTTTTATCATTTAAATTTTACTGCTTTACATACAAACAATCTTATCACTCAAGCACATTTAAACTTGCTTAAAATAGAAAAATTAATACAAAATTGTATTAATATTACATTTTCACAGAATACATTAAAATGTCTTTTAAAAGATGAGTTAATTAGCCTAAAAGATAATAAACTTTATCTTATTAATTCTGCTCTTATTTTAGAAAATAATCATACACTTTATTCACCTCATTCTGATTTTAAAACACAACTCCAAAATAGAAAAGATTTATATAACGACAATGAACATATTAGCTATGCTTATAAAATT…	1J13	1J11	1J01,1J02,1J03,1J04,1J07,1J05,1J06,1J08,1J12,1J09,1J10,1J14,1J15,1J16,1J17	-
pglB	Function unknown	Oligosaccharyl transferase, STT3 subunit	2	3	ATGTTGAAAAAAGAGTATTTAAAAAACCCTTATTTAGTTTTGTTTGCGATGATTGTATTAGCTTATGTTTTTAGTGTATTTTGCAGGTTTTATTGGGTTTGGTGGGCAAGTGAGTTTAACGAGTATTTTTTCAATAATCAATTAATGATCATTTCAAACGATGGCTATGCTTTTGCTGAGGGCGCAAGAGATATGATAGCAGGTTTTCATCAGCCTAATGATTTGAGTTATTATGGATCTTCTTTATCTACGCTTACTTATTGGCTTTATAAAATCACACCTTTTTCTTTTGAAAGTATCATTTTATATATGAGTACTTTTTTATCTTCTTTGGTGGTGATTCCTATTATTTTACTAGCTAATGAATACAAACGCCCTTTAATGGGCTTTGTAGCTGCT…	1J03,1J04,1J05,1J06,1J08,1J12,1J13,1J09,1J10,1J11,1J14,1J15,1J16,1J17	1J01,1J02	1J07	-
hypothetical	Function unknown	-	2	2	ATGAGGTATTGTTTCATTTTGTTTTTAAGTTTAGTTTTAAGTTCTAATCTTTTAGCGAATAATTTTTCTCAGAAAAAAGTTATTAAAATTGAAAAAAGCGCAGATAGTTTTGAAGTAATAGATCTAAATCAAAATGTTGCAAATCCAAATCTAAATCAACAAAAAGCATTGTTTGATAGTTCTACCTTGATTGAAAAAAAATCGCAAATCACCAAAGATAAAGATATTGATTTTGCCATTGTATTAACTTCTAGGAAAAATTTTGGTTATTTTTTAGATGGTTTTAGGGTGAGTGATAAGGAATTTTCTACATTATTTGCTAAAAATTTGATTCAAAGTTTAAAGCTTAATTGGGTTAATTCTGCTGCAAATGGTATTTATCAAAGTCCTAAAACTTTG…	1J07,1J10,1J11	1J01,1J02,1J03,1J04,1J05,1J06,1J08,1J12,1J13,1J09,1J14,1J15,1J16,1J17	-
hypothetical	Function unknown	Competence protein	2	2	ATGTCTCTATGGAATTCTTTTTCTTACTCTTTTAAAGAATTTCATTATTTATTTTTCTCTGTTGTTGTTATTTTTATTTTTAATATCCTTTTAGAATATAATAATTTTTTAAACTTTAAAAACCAAAAACATTACCTTATAGACAACGCTCTATTAACGCACCAATATATAAAATATAATAAAAAAAATAAAAAATACTGGGTTTTAAAGTTACAAACTGAAAACTTCACTTTTTATACTACAAGTTTTAAGGATTTAAATTTAAGCAAGAATCAATTTTTGAGCCTTAGAATTATCACCCATAATATTAACTTTAAAGACTATCTGAGTAAAAGTTTTTACGCACCTTCTTATGATTTTGAAAAATTAAAAGAAAAAGAATACAATCCCATTATATCT…	1J03,1J04,1J07,1J05,1J06,1J08,1J12,1J13,1J09,1J10,1J11,1J14,1J15,1J16,1J17	1J01,1J02	-
hypothetical	Function unknown	-	2	2	ATGAAAATTTATAGTGTAATTTTAGGTGCTTTTTTGCTTGGAGCTTGTTCTTTAAAAGATCAGGCGATTGTGGATACAAATTTAAAATCTCAAACTTTAATGTTTACTCAAAAATACAAAATCACACAAGATAAGATTAATGCCATTATAACTATGTCTTATTTAAACCCAATTCTAGACAAGACAAGTAAAGATGATGTATTAGCTTTATCTTTTACTCCAAATACATTAAAAATTCAAAATTTAGAAGTTTTTATCAATAATAAAAAAGCCAATATTGAAAAATTGGATGATGAGTATTTAAAATATATAATACAAAACAACTATACTGATTATTTTAAAGCATCTCTTCCTAGTGTCAAGGAAGAGACTAGGCTTGTAGCTAAGATTTGTTTAGAT…	1J03,1J04,1J07,1J05,1J06,1J08,1J12,1J13,1J09,1J10,1J11,1J14,1J15,1J16,1J17	1J01,1J02	-
hypothetical	Function unknown	Annotation was generated automatically without manual curation	2	3	GTGACTTTAAAAGCTTTTTTAGATACTGGGCAGAGTGGCATAGAAGGTGATTTATATATGTATGAAAATAACATTTCTAAAGAATCTGCTATGGGTAATTGGGCTTTAGATGCTGAGATTAAACAAGCTCTTGCTAATGGTTGGAAAGCAAAACCTAGCACTATTGATTCCTACGCTGATTCTATAATGGATAGATTAAATAATCTTTTGGGACAAACTAGGGTTTAG	1J03,1J04,1J05,1J06,1J08,1J12,1J13,1J09,1J10,1J11,1J14,1J15,1J16,1J17	1J07	1J01,1J02	-
fieF	Inorganic ion transport and metabolism	Belongs to the cation diffusion facilitator (CDF) transporter (TC 2.A.4) family	2	2	ATGAGTTTGCAAAAAAAAGCAACTCTTGTAGCAAGTTTATGTGCTATTGTTTTAGCCTTGGTTAAATTTATAGTAGGCTTAACAAGTGGTTCTGTTGCAGTACTTTCAAGTGCGATTGATTCTTTAATGGATTTTGCTATTTCTGCTTTTAATTTTTTGGCTCTTAAAAAAAGCTCACAAAAGGCGAATGAAAATTATAATTTTGGTTTTTCTAAAATTGAAGCTTTAATGGGTTTGTTAGAAGGTGTTTTTATAGTTGGCGTGGGGATTTTTATTTTTTATGAGAGTATTTTAAAGATTTATTATAAAGAAGAAATTAAAGATTTAAATTCAAGCATCTATGTGATGATTTTTGCTTTAATTATGACTTTTTTTCTTGTACTTTTTTTAAATTATGTA…	1J06	1J03,1J04,1J07,1J05,1J08,1J12,1J13,1J09,1J10,1J11,1J14,1J15,1J16,1J17	-
hypothetical	Inorganic ion transport and metabolism	Zn-ribbon-containing protein involved in phosphonate metabolism	2	2	ATGGCTAAAGACGCTAATGGAATAGAACTTAACGCAGGTGATAGCGTGAGTATAATAAAAGATCTTAAGGTTAAAGGTGCAAGTACAACTTTAAAACGTGGAACTACTATAAAAAATATTAAGCTCACTTCTAAAGAAGGTGAAATTGAGGCTAGAGTAGATAAATTTGGCGTTATTGTTTTAAAAACTGAATTTTTAAAGAAAATCTAG	1J03,1J04,1J07,1J05,1J06,1J08,1J12,1J13,1J09,1J10,1J11,1J14,1J15,1J16,1J17	1J01,1J02	-
ydfJ	Inorganic ion transport and metabolism	MFS/sugar transport protein	2	3	ATGACAAATCAGCAAATTGATGGAATTGCAGATAAGAATTTTAACACACCTGAAGGTAGAAAAGTTTTTAAAAAGGCAGTTTTTTCTTGCTGGTTGGGAACTGCTATGGAATATGCAGATTTTGCACTTTATGGTTTAGCAGCTGCAACAATTTTTTCAGAAGTATTTTTTCCTGAGCAAACTCCAGTAATTGCACTTTTGCTTAGTTTTGTAACTTATGGCATAGGTTTTATTGCAAGACCTATTGGGGCTTTGTTTTTTGGTCATTTAGGTGATAAACACGGAAGAAAAAATGTTATGATGGCTACAATAGCTTTAATGGGAATTTCAACTACTCTGATAGGTTTTATCCCAAGTTATGCAGTGATTGGTGTTTGGGCGCCTATTTGTTTGGTTGCA…	1J03,1J04,1J07,1J05,1J06,1J08,1J12,1J13,1J10,1J11,1J14,1J15,1J16,1J17	1J01,1J02	1J09	-
hypothetical	Inorganic ion transport and metabolism	Iron permease, FTR1 family	2	2	ATGAAAATTTTTAAAATTATATTTTTAATTATAAGTATTTTTTTATCAAGCTCAGCTTTTGCTAGGGTAGATGATTATATTAATGAAGCAAATCTTATCAAAGATATGCTAAAACAAAGCATAGAAACTTATAAAAAGGGCGATAATCTAGGCGCCAAAAAGCTTAGCGAAGATGCGTATTTTCAACATTTTGAAAATATGGAAGGCTCAATAGGAAGAAACATAGGAAGAAAAGCTATCACTATGGAGCGTAAATTTGTAAATTTGCGTCGCATGTATAAAGATGAAGCTCCTTTGACACAAATTAATGCTTTAATTGATAGTCTTTATTATGATCTTGATGAAGTAGCTCCGATTTTACAAAATGGATATCGTTTAAAAGCAGAAGCAAGCGATATA…	1J03,1J04,1J07,1J05,1J06,1J08,1J12,1J13,1J09,1J10,1J11,1J14,1J15,1J16,1J17	1J01,1J02	-
fieF	Inorganic ion transport and metabolism	Belongs to the cation diffusion facilitator (CDF) transporter (TC 2.A.4) family	2	2	ATGAGTTTGCAAAAAAAAGCAACTCTTGTAGCAAGTTTATGTGCTATTGTTTTAGCCTTGGTTAAATTTATAGTAGGCTTAACAAGTGGTTCTGTTGCAGTACTTTCAAGTGCGATTGATTCTTTAATGGATTTTGCTATTTCTGCTTTTAATTTTTTGGCTCTTAAAAAAAGCTCACAAAAGGCGAATGAAAATTATAATTTTGGTTTTTCTAAAATTGAAGCTTTAATGGGTTTGTTAGAAGGTGTTTTTATAGTTGGCGTGGGGATTTTTATTTTTTATGAGAGTATTTTAAAGATTTATTATAAAGAAGAAATTAAAGATTTAAATTCAAGCATCTATGTGATGATTTTTGCTTTAATTATGACTTTTTTTCTTGTACTTTTTTTAAATTATGTA…	1J06	1J01,1J02,1J03,1J04,1J07,1J05,1J08,1J12,1J13,1J09,1J10,1J11,1J14,1J15,1J16,1J17	-
hypothetical	Inorganic ion transport and metabolism	Hemerythrin	2	3	ATGCTTCCAAAATGGGATAACAGCTATAGTGTGCACAATGCTAAAATTGATGAGCAGCATAAAAAGCTTTCTAAACTTGCTGCAAAAGTTGAAGTTGTATCAGATAGATCTGTAAGTAAAAATGAAGTCAAAGAACTTTTGGCTGAATTTTTTAATTATATGAAAGATCACTTTAATGATGAAGAAAAATACATGCAGCTAATAGGCTATCCAAATTTAGAAGAACATCGAAAAATACATAAAGAAATCATCCAAACCATGATTAATTTAATCAAAGATATCAAATCAACCAATGATCTTAAAGAAAAACTTTATATAGTGGCTAAAAAGTGGCTTTTAGAACACATACTATATGAAGACATGAAAGTTGAAAAATGGAGAAGTTCTTCTTTGTCTACA…	1J03,1J04,1J07,1J05,1J06,1J08,1J12,1J13,1J09,1J10,1J11,1J14,1J15,1J16,1J17	1J02	1J01	-
glnM	Inorganic ion transport and metabolism	ABC transporter, permease protein	2	2	ATGAATGAAAGTGTAGGTTTTGTTGAACATTTAAGACAAATTCTTACTTCTTGGGGTTTATATGATGAAAATAGTATAAGCCCTTTTGCGGTATGGAAATTTTTAGATGCTTTGGATAATAAAGATGCTTTTATTAATGGTTTTATTTATACTTTAGAAGTAAGCATTCTTGCTTTGCTTATAGCTACAATTTTTGGAACTATAGGCGGAGTTATGGCTACAAGTAGATTTAAAATTATCAGAGCCTACACTAGAATTTACGTAGAGCTTTTTCAAAATGTTCCTTTGGTAATACAAATTTTCTTTTTGTTTTATGCCTTGCCTGTTTTAGGTATAAGGCTTGATATATTTACTATTGGTGTATTGGGTGTTGGGGCGTATCACGGAGCTTATGTAAGC…	1J03,1J04,1J07,1J05,1J06,1J08,1J12,1J13,1J09,1J10,1J11,1J14,1J15,1J16,1J17	1J01,1J02	-
lepB	Intracellular trafficking, secretion, and vesicular transport	Belongs to the peptidase S26 family	2	2	ATGGAAATTTTAAAGAAATTATATAAATTTTCACAGTCTTGGACTGGAACTGTAGTTATTGTTCTTTTGGTGATTTTTTTCTTTATACAAGCTTTTGTTATTCCTTCTGGTTCTATGAAAAACACCTTATTAGTAGGGGATTTTTTATTTGTTAAAAAATTTAGCTATGGTATCCCAACTCCTCATATTCCTTGGTTGGAAATTCCTGTTTTGCCGGATTTTAATAAAGATGGGCATTTGATAAAAGCACAAGGGCCACAAAGAGGAGATATAGTTGTTTTTAGAAATCCTAGAAATGAAAAAGAACACTTTGTAAAGCGTTGTGTAGGCACAGGAGGAGATAGGATAGTTTATGCAAATAAAACACTTTATGTAAGAATGCATGAGGGTGATGAATTT…	1J03,1J04,1J07,1J05,1J06,1J08,1J12,1J13,1J09,1J10,1J11,1J14,1J15,1J16,1J17	1J01,1J02	-
accB	Lipid transport and metabolism	first, biotin carboxylase catalyzes the carboxylation of the carrier protein and then the transcarboxylase transfers the carboxyl group to form malonyl-CoA	2	2	ATGACAAAAGAAGAAATTAAAGAGTTAGTCAACCTTTTTGCTGAAGCAAATATTAGTAAAATTAAGATCAAAGAACAAGATGGTTTTGAAATAGAACTTGAAAGAGATATGTGCTGCGATGTTCCAGCTCCTGTTTGTCCTCCAGTTCCAGCTCCACAACCTATCAATGTAAGCGTTGTAAACGAAGCTCAACCTAGTCAAAGTGTAAAATCAAACAAACCAAGTATAAACAGCCCTATGGTAGGAACTTTCTATCAAGCTCCAAGTCCAGGTGCAGCACCTTTTGTAAAAGTAGGTAGTACGGTTAAAAAAGGCGATACTATAGCTATTATCGAAGCGATGAAAATCATGAATGAAATTGAAGCGGAATTTGATTGTAGGATCGCTGAAATTTTAGTT…	1J04	1J03,1J07,1J05,1J06,1J08,1J12,1J13,1J09,1J10,1J11,1J14,1J15,1J16,1J17	-
aas	Lipid transport and metabolism	2-acylglycerophosphoethanolamine acyltransferase	2	3	ATGCAAAAAAAATCTTTTTTGAAAATTTACGGATTAATTCCTTTTTTACTTATAGCATTCATCAATGCTTTTGTGGATTTGGGACATAAAATTATTATTCAAAATACTATTTATAAGGCCTATGAAGGAAGTGAGCAGTTATTTTTAAATGCTATAGTTAATGCTTTGATTTTACTTCCTTTTATTCTTATGCTTTCTCCTTCGGGTTTTTTAGCGGATAAATATCCAAAAAATATTGTAATGAAAATTTCAGCAATTTTCAATGTTATACTCACTTTAATAATTTGCATTTGTTACTATAGCGGTGCTTTTTGGATGGCTTTTATTTTTACTTTTATAATGGGAGCACAAGCAGCGATTTATTCACCAAGTAAATACGGTTTTATTAAAGAACTCGTG…	1J02	1J03,1J04,1J07,1J05,1J06,1J08,1J12,1J13,1J09,1J10,1J11,1J14,1J15,1J16,1J17	1J01	-
pyrC_2	Nucleotide transport and metabolism	Belongs to the metallo-dependent hydrolases superfamily. DHOase family. Class I DHOase subfamily	2	3	ATGATAATTAAAAATGCAAAAATTTATGGAGATTCTTTACAAGATATAGAGATTAAAGAAGGAAAAATTACCAATATTGATTCTAATTTACAAGGCGAAGAAATTTTAGATGCTAAAGGTATGACTTTACTTCCATCTTTTGTGGATTTGTGTGTGAGTTTAAAAAACGATAAATTTTCTTTAGCTAATTTAGAGCTTTTAGAAAATGAGTGTCTAAAAGGAGGAATTTCTAGTATAGTTTTGCGTGATTGCATGGATTTTGATGAAGAAAGTTTTGCTTTATTTTTACAAAATTTAGCTCAAAGAAAGATGCAAATTTTTTCAAGTGTGCGGGTTAAGGATGCAAACGGCAAGCTTAAAAATTTAGCCACTCTTTTAAATAAAGGTGCTTGTGCTCTA…	1J03,1J04,1J07,1J05,1J06,1J08,1J12,1J13,1J10,1J11,1J14,1J15,1J16,1J17	1J01,1J02	1J09	-
purD	Nucleotide transport and metabolism	Belongs to the GARS family	2	3	ATGAAAATAATGATTTTGGGTAGTGGTGCAAGAGAATATTCTATTGCTTTAGCCTTAAGAAGAGTAGACAAAAATTTAGAGTTTTATTTTGCTCCTGGAAATGGCGCTACCGAAAGTCTTGGAACAAATTTAAACCTAAAAGATCCAGTAGTTTTAGCAACCTATGCAAAAGAAAAAGGTTTTGATCTTTGTATAGTAGGAAGTGAAAGTTTTTTAGCTGAAGGGGTTGTAGATATTTTTAAACAACAAGGACTTGCTATTTTTGGGCCAAGTAAAGCTGCTGCAATGCTTGAAACCTCAAAATCTTTTATGAAAAGCTTTCTTAAAAAATACCGTATCAAAACAGCCAAATTTTTAAACACAAATGACATTGAAAAAGCAAAAAATTTTATATATAGT…	1J02	1J03,1J04,1J07,1J05,1J06,1J08,1J12,1J13,1J09,1J10,1J11,1J14,1J15,1J16,1J17	1J01	-
tpx	Posttranslational modification, protein turnover, chaperones	Thiol-specific peroxidase that catalyzes the reduction of hydrogen peroxide and organic hydroperoxides to water and alcohols, respectively. Plays a role in cell protection against oxidative stress by detoxifying peroxides	2	4	ATGAGTATAGTAAATTTTAAAGGAAATCCTGTAAAACTTAAAGGAAATTCAGTAGAAGTTGGAGCAGATGCTCCTAAGGTAAATCTTAAAGCTAAAGATTTAAGCGTGATTGAAATCGGTGCAGCGGGTAAAACTCAAATCATTTTAAGTGTTCCAAGTTTAGATACACCAGTTTGTGCTACAGAGGCTAGAGAATTTAATAAAAAAGTAGCCAGTTACAATGGTGCTGAAGTGATTGTAGTAAGTATGGACTTACCTTTTGCTATGGGAAGATTTTGCAGTACAGAAGGTATTGAAAATTTAAGTGTTGCAAGTGATTTTGTGGCAAAAGAATTTGGTGAAAAATATGGTGTTTTGATAAATGAAGGTGCTTTAGAAGGGCTTTTAGCTCGTGCCGTA…	1J17	1J03,1J07,1J05,1J06,1J08,1J12,1J13,1J09,1J10,1J11,1J14,1J15	1J04	1J16	-
hypothetical	Posttranslational modification, protein turnover, chaperones	cytochrome c oxidase	2	2	ATGATGGAACATTTATCAATAGTTTTTGATGTGATTAAAAATTTAATCACATTTGATTTAGCAACAGTTCAAAAACATGAGTGGGAGATTTTCCAAGGTTATGGTTTTTTTGCACTCGTGATGTTTTTGTCAATAGTATTATATGCGTATTGGTATCATTTATATAGAACAGAAAAAAAAGGCGAGAGAAATTATGAAAATTATGCAAACCTTGCCTTAAAAGATGATATTGATGATAGTGTATTAGAAAGTAAAAGGAGTGCTTAA	1J06,1J08	1J03,1J04,1J07,1J05,1J12,1J13,1J09,1J10,1J11,1J14,1J15,1J16,1J17	-
clpB	Posttranslational modification, protein turnover, chaperones	Belongs to the ClpA ClpB family	2	2	ATGGCAAATATACAAGATTTTTTAACTGATAATATGCTTTCAAACCTTGAAAGTGCAGCATCTTTAGCTATACATTCTAAAAATAATGAAGTTGTACCTTTACATCTTTTATGGGCTTTAAGCGTAGATAGTACAAGTATTTTAAATCAAATTTTAAATAAATTAAATATTTCTAAAGAAGCCTTAGAGCTTGAAATTAAAAGCAGAATTTCAAAACTTGCAACGAGTTCAAATGTAAACCGTGAAAATATACGCTTTTCCAATGAACTTATAAATTCATTAGAAAATGCTAAAGGATTAATGAGTGCTAATGGAGATAGTTATTTAAGTGTGGATACTTGGCTTATAAGTGAAAGTCAAAAAAGTCCTATTAAAGAAATTTTGGCGCAATTTTTAGAT…	1J09	1J03,1J04,1J07,1J05,1J06,1J08,1J12,1J13,1J10,1J11,1J14,1J15,1J16,1J17	-
clpB	Posttranslational modification, protein turnover, chaperones	Belongs to the ClpA ClpB family	2	2	ATGGCAAATATACAAGATTTTTTAACTGATAATATGCTTTCAAACCTTGAAAGTGCAGCATCTTTAGCTATACATTCTAAAAATAATGAAGTTGTACCTTTACATCTTTTATGGGCTTTAAGCGTAGATAGTACAAGTATTTTAAATCAAATTTTAAATAAATTAAATATTTCTAAAGAAGCCTTAGAGCTTGAAATTAAAAGCAGAATTTCAAAACTTGCAACGAGTTCAAATGTAAACCGTGAAAATATACGCTTTTCCAATGAACTTATAAATTCATTAGAAAATGCTAAAGGATTAATGAGTGCTAATGGAGATAGTTATTTAAGTGTGGATACTTGGCTTATAAGTGAAAGTCAAAAAAGTCCTATTAAAGAAATTTTGGCGCAATTTTTAGAT…	1J09	1J01,1J02,1J03,1J04,1J07,1J05,1J06,1J08,1J12,1J13,1J10,1J11,1J14,1J15,1J16,1J17	-
comM	Posttranslational modification, protein turnover, chaperones	Mg chelatase-related protein	2	2	ATGAAAAAACTAAAGTGCATAAGCTTTCATGAAGGCTTAGACATTATAGAGGTAGAATCCACTTTTACAAGAGGTTTGCCAAATTTAAGCATAGTAGGGCTTGCAAGTACAGCGATTAAGGAAAGTGTCGAACGCATCAAAGCCACACTTTTAAGTTGTGATTTTGCTTTTCCTGCTAAAAAAATCACTATCAATCTTAGTCCTTCAGGCATCCCAAAAAAGGGATCGCATTTTGATTTGGCTATCGCTTTATTAATCCTTTTGCAAAATGAAGAATTAGATGACTTTTTTGTAGTAGGAGAATTAGGACTTGATGGAAGTATTAAAAGCACAAATGAGCTTTTTTCTTTGCTTTTGTTTCTCTCTGCTAAAATTAAAAAAGCTAAGATCGTTGTTCCA…	1J03,1J04,1J07,1J05,1J06,1J08,1J12,1J13,1J09,1J10,1J11,1J14,1J15,1J16,1J17	1J01,1J02	-
tpx	Posttranslational modification, protein turnover, chaperones	Thiol-specific peroxidase that catalyzes the reduction of hydrogen peroxide and organic hydroperoxides to water and alcohols, respectively. Plays a role in cell protection against oxidative stress by detoxifying peroxides	2	4	ATGAGTATAGTAAATTTTAAAGGAAATCCTGTAAAACTTAAAGGAAATTCAGTAGAAGTTGGAGCAGATGCTCCTAAGGTAAATCTTAAAGCTAAAGATTTAAGCGTGATTGAAATCGGTGCAGCGGGTAAAACTCAAATCATTTTAAGTGTTCCAAGTTTAGATACACCAGTTTGTGCTACAGAGGCTAGAGAATTTAATAAAAAAGTAGCCAGTTACAATGGTGCTGAAGTGATTGTAGTAAGTATGGACTTACCTTTTGCTATGGGAAGATTTTGCAGTACAGAAGGTATTGAAAATTTAAGTGTTGCAAGTGATTTTGTGGCAAAAGAATTTGGTGAAAAATATGGTGTTTTGATAAATGAAGGTGCTTTAGAAGGGCTTTTAGCTCGTGCCGTA…	1J04	1J17	1J16	1J01,1J02,1J03,1J07,1J05,1J06,1J08,1J12,1J13,1J09,1J10,1J11,1J14,1J15	-
hypothetical	Posttranslational modification, protein turnover, chaperones	cytochrome c oxidase	2	2	ATGGAACATTTATCAATAGTTTTTGATGTGATTAAAAATTTAATCACATTTGATTTAGCAACAGTTCAAAAACATGAGTGGGAGATTTTCCAAGGTTATGGTTTTTTTGCACTCGTGATGTTTTTGTCAATAGTATTATATGCGTATTGGTATCATTTATATAGAACAGAAAAAAAAGGCGAGAGAAATTATGAAAATTATGCAAACCTTGCCTTAAAAGATGATATTGATGATAGTGTATTAGAAAGTAAAAGGAGTGCTTAA	1J06,1J08	1J01,1J02,1J03,1J04,1J07,1J05,1J12,1J13,1J09,1J10,1J11,1J14,1J15,1J16,1J17	-
uvrA	Replication, recombination and repair	The UvrABC repair system catalyzes the recognition and processing of DNA lesions. UvrA is an ATPase and a DNA-binding protein. A damage recognition complex composed of 2 UvrA and 2 UvrB subunits scans DNA for abnormalities. When the presence of a lesion has been verified by UvrB, the UvrA molecules dissociate	2	3	ATGAACGATACCATAAAAATCATTGGCGCAAGAGAAAATAACCTAAAAAATATCCACCTTGAAATTCCCAAAAACAAACTTATTGTTTTTACAGGACTGAGCGGAAGTGGAAAATCAACCCTTGCTTTTGGAACTCTTTATGCTGAAGGACAACGCCGTTATATAGAAAGTTTAAGTGCTTACGCCAGACAATTTTTAGATAAGGTAGGCAAACCTGATGTCGATAAAATCGAAGGTTTAACTCCAGCCATTGCCATAGATCAAAAAACTACTTCTAAAAATCCACGCTCTACTGTAGGAACCATCACTGAAATTTATGATTATCTAAGACTTTTATACGCAAGAGTTGGCATTCAACATTGTCATCGATGTGGACAAAAAATTTCATCTATGAGTGTA…	1J02	1J01	1J03,1J04,1J07,1J05,1J06,1J08,1J12,1J13,1J09,1J10,1J11,1J14,1J15,1J16,1J17	-
uvrC	Replication, recombination and repair	The UvrABC repair system catalyzes the recognition and processing of DNA lesions. UvrC both incises the 5' and 3' sides of the lesion. The N-terminal half is responsible for the 3' incision and the C-terminal half is responsible for the 5' incision	2	2	TTGACTAAAGAGAATTTAGAAAATGAGTTAAAAACTCTTCCTAATAGTACTGGCGTTTATCAATACTTCAATCAAGAAGGAAAGCTTTTATATGTAGGCAAGGCTAAAAATCTTAAAAATCGTGTTAGATCTTATTTTGCTTTTACTCCAAATTTACATGCAAATCCAAGAAATTCTTTAAGAATTCAAAAAATGATTGAAGAAACAGTGCATTTGGAATTTATTGCTACTAATTCAGAGGCTGATGCTTTGATTTTAGAAAATTCTTTTATCAAACAACTGCATCCAAAATATAATATTTTGCTAAGAGATGATAAAACTTATCCTTATATTTATGTGGATTTTGAAGAAGAATTTCCACGCTTTGAGATCACTAGAAAATTAGTAAAAAAAAGCAAA…	1J03,1J04,1J07,1J05,1J06,1J08,1J12,1J13,1J09,1J10,1J11,1J14,1J15,1J16,1J17	1J01,1J02	-
hypothetical	Transcription	Acetyltransferase (GNAT) domain	2	3	ATGAAAGAAATTAAGCTAAAAGAAGACTTGGAAAAAATTTATCCCTTGATAAAACAATTAAGAAATAACCTATCTTTGAAAGATTTTTTAGACAAAATCCAACTTGCTACACAAACTCAACATTATAAACTTTTTGCCTATGAAAATGAGGGAAGCTACAAAGCAGCTTGTGGAGTCATGCCCTTTAATGTACTTTATCATAATCATTGTCTTTATATTTGTGATTTTGTCGTAGATGAAGCTTTAAGAGGAAAAGGTATAGGTCAAGCTTTTTTGAAAAAAATCCAAATTTGGGCAAAAGATCAAGGATATGAAGAATTAGAACTAAGTTCAAGTTTTTTTAGAACACAAGCTCATGAATTTTATATCCAAAAAATGGGTTTTGAAAAATCCGGTTTT…	1J07	1J03,1J04,1J05,1J06,1J08,1J12,1J13,1J10,1J11,1J14,1J15,1J16,1J17	1J09	-
hypothetical	Translation, ribosomal structure and biogenesis	Pseudouridine synthase	2	2	ATGGAAAATTTAAAAATTAGCATAAATGAAGCACAAAAACTCATAGACAAAAAAAGGCTTTTTTGTGATGGAATTTTAGTAGAAGAAAAGAATAAAATTTTAAATGGTTTAGTAGAGCTTATAGTCTATGAAAACAATCCCAAAGGAGTAGAAATTGTCTTTGAAAATGAAGACTTTGCCATACTTGAAAAAGAAAGTGGAATCTTAAGCCATCCAAATGGTAGACATTGCAAATACAGTCTTAGTGATGAAATTTGGCATCTTTGGGGAAAAGAAGCTTGCGTAGCACACAGGCTCGATAAAGAAACGAGCGGACTTATACTTATAGCCAAAAATAAAAAAGCTCAAATTGATCTTAAAAGCTTGTTTGAAAAAAAACTAGTTCAAAAAGAATACCTT…	1J03,1J04,1J07,1J05,1J06,1J08,1J12,1J13,1J09,1J11,1J14,1J15,1J16,1J17	1J10	-
metG	Translation, ribosomal structure and biogenesis	Is required not only for elongation of protein synthesis but also for the initiation of all mRNA translation through initiator tRNA(fMet) aminoacylation	2	2	ATGCGTTATATTACAACACCAATTTATTATGTAAATGATGTACCTCATTTAGGTCATGCTTATACTACCATCATAGCCGATACTTTAGCAAGATTTTATCGTTTGCAAGGACATGAAACAAGATTTCTAACAGGAACAGATGAGCATGGACAAAAAATCGAAGAAGCTGCCAAACTAAGAAATTCCACTCCTCAAGAATACGCTGATAAAATCAGTTTTGAATTTAAAAAATTATGGGATGAATTTGAAATCACCTATGATATTTACGCAAGAACAACTGATACAAGGCATATTGAATTTATTAAAGCTATGTTTTTAAAAATGTGGCAAAAAGGTGATATTTATAAAGATGAATACGAAGGACACTATTGTATTTCTTGTGAAAGCTTTTTTACTCAA…	1J08	1J03,1J04,1J07,1J05,1J06,1J12,1J13,1J09,1J10,1J11,1J14,1J15,1J16,1J17	-
def	Translation, ribosomal structure and biogenesis	Removes the formyl group from the N-terminal Met of newly synthesized proteins. Requires at least a dipeptide for an efficient rate of reaction. N-terminal L-methionine is a prerequisite for activity but the enzyme has broad specificity at other positions	2	2	ATGGTTAGAAAAATTATCACCTATCCCAATCCTAGACTTTTTTTAAACTCTGAAATTGTAAATAAATTTGATACAGAACTTCACACCTTGCTTGATGATATGTATGAAACTATGATAGCAAGTAATGGAGTAGGTTTAGCAGCTATTCAAGTGGATATTCCTTTGCGTGTTTTACTTGTAAATATTTTTGATGAAAACGATGAACAAAAAAAAGAAGATTTGCTAGAGATTATCAATCCTGAAATTATTCCTTTAGATGAAGAAATGATCACTTGCACAGAAGGCTGTTTGAGTGTGCCAGATTTTTTTGAAGAAGTGAAACGCTATAATCATATCTTGCTTAAATATCAAGATCGCTTTGGAGAATTTAAAGAACTTGAAGCAAAAGGTTTTTTAGCT…	1J03,1J04,1J07,1J05,1J06,1J08,1J12,1J13,1J09,1J10,1J11,1J14,1J15,1J16,1J17	1J01,1J02	-
mnmE	Translation, ribosomal structure and biogenesis	Exhibits a very high intrinsic GTPase hydrolysis rate. Involved in the addition of a carboxymethylaminomethyl (cmnm) group at the wobble position (U34) of certain tRNAs, forming tRNA- cmnm(5)s(2)U34	2	3	ATGAGTGATACTATAGCGGCTATTGCCACAGCTCATGGTGTGGGTTCGATTTCTATTGTAAGATTAAGCGGTGAAAGGGCTTTAGAATTTGCCTTAAAGCTTAGCCACAAAACCAAACTTACCCCGCGCCATGCTACTTTTACAAAACTTTTTAATCAAAATAATGAAATTATCGATGAAGCTATAATGATATATTTTAAAGCCCCTTATAGTTTTACAGGGGAAGATATAGTAGAGTTTCAAACTCATGGAGGATTTAGTGTGAGTGAAGTTTTACTCGAAGAACTTGTGAGTTTAGGAGCAAGACTTGCTTTAGCAGGGGAATTTAGCAAAAGAGCGTGTTTAAATGGCAAAATGACTCCTTTAAAAGCTTTAAATATACAAGATCTCATACTTTCA…	1J03,1J04,1J07,1J05,1J06,1J08,1J12,1J13,1J10,1J11,1J14,1J15,1J16,1J17	1J01,1J02	1J09	-
rpsJ	Translation, ribosomal structure and biogenesis	Involved in the binding of tRNA to the ribosomes	2	2	ATGGAAAGAATTAGGCTTAAGCTAAAAGCTTATGACCATCGAGTACTAGACAGAACAGTTGCAGCAATCGTAGAAGCTGTTAAAAGAACAGGTGCGGATATTAGAGGTCCGATACCAATGCCTACTAAAATCAAACGCTATACAGTTTTAAAATCTCCACACATTAACAAAGATTCTCGTGAGCAGTTTGAAATAAGAATTCACGCGCGTATGCTAGATATAGTAGCAGCGACTCCAGATACAGTTGATTCTTTAACGAAGCTTGATTTAGCGCCAGAAGTAAGCGTTGAAGTAAGAGCTATGGGTAAGTAA	1J03,1J04,1J07,1J05,1J06,1J08,1J12,1J13,1J09,1J10,1J11,1J14,1J15,1J16,1J17	1J01,1J02	-
mnmC	Translation, ribosomal structure and biogenesis	Catalyzes the last two steps in the biosynthesis of 5- methylaminomethyl-2-thiouridine (mnm(5)s(2)U) at the wobble position (U34) in tRNA. Catalyzes the FAD-dependent demodification of cmnm(5)s(2)U34 to nm(5)s(2)U34, followed by the transfer of a methyl group from S-adenosyl-L-methionine to nm(5)s(2)U34, to form mnm(5)s(2)U34	2	2	ATGAAAAAAGCTAAGCTAATTTTTAAGGATAATACTCCTTTTTCTTTGGATTTTGATGATTTTTATTTTAATTTCAAAGATGGCTTAAATGAAAGCAAATTTGTTTACACTCATTCTTTTGAATGGAAAAATCAAGAAAATTTTATTATCGCAGAGAGTGGTTTTGGCATAGGTTTAAATTTTTTTCTTACTTTGAAACGCTTTTTAGAAACTACCCCTTCTAAGCGTCCTAAAAAACTTTTTTATATTAGCGTAGAAGCTTTTTATATCGAAAAAGAACAATTAAGAGAAATTTATCAAAAACTAGAATTTTATGAAGAGTTTAAAGAGCTTTTAGAACAATTTTTAAAATTTTATCCTAAGGCTAAAGAAGGAATTTATCGTTTTTATTTTGAAGAT…	1J03,1J04,1J07,1J05,1J06,1J08,1J12,1J13,1J09,1J10,1J11,1J14,1J15,1J16,1J17	1J01,1J02	-
metG	Translation, ribosomal structure and biogenesis	Is required not only for elongation of protein synthesis but also for the initiation of all mRNA translation through initiator tRNA(fMet) aminoacylation	2	2	ATGCGTTATATTACAACACCAATTTATTATGTAAATGATGTACCTCATTTAGGTCATGCTTATACTACCATCATAGCCGATACTTTAGCAAGATTTTATCGTTTGCAAGGACATGAAACAAGATTTCTAACAGGAACAGATGAGCATGGACAAAAAATCGAAGAAGCTGCCAAACTAAGAAATTCCACTCCTCAAGAATACGCTGATAAAATCAGTTTTGAATTTAAAAAATTATGGGATGAATTTGAAATCACCTATGATATTTACGCAAGAACAACTGATACAAGGCATATTGAATTTATTAAAGCTATGTTTTTAAAAATGTGGCAAAAAGGTGATATTTATAAAGATGAATACGAAGGACACTATTGTATTTCTTGTGAAAGCTTTTTTACTCAA…	1J08	1J01,1J02,1J03,1J04,1J07,1J05,1J06,1J12,1J13,1J09,1J10,1J11,1J14,1J15,1J16,1J17	-
leuA	Amino acid transport and metabolism	Catalyzes the condensation of the acetyl group of acetyl-CoA with 3-methyl-2-oxobutanoate (2-oxoisovalerate) to form 3-carboxy-3-hydroxy-4-methylpentanoate (2-isopropylmalate)	1	2	ATGAAAGATAATAAAATCATAATCTTTGATACCACTTTGCGTGATGGAGAACAAGCTTTAGGCAGTTCTTTGGGTATCAATCAAAAATTACAAATCGCTTTAGCGCTTGAAAATTTAGGCGTAGATGTGATAGAAGCAGGTTTTCCGGTATCTTCACAAGGGGATTTTAAAGCGGTGCAAAAGATCGCTTCTAAGGTTAAAAACTCAACTATTTGTGCACTTTCTAGAGCATTGGATAAAGATATAGATATGGCTTATGAAGCTTTAAAAGTGGCAAAGCATTTTAGAATTCATACTTTTATAGCCACTTCGACTTTGCATATACAAGATAAATTAAAAAAAGATTTTGATGAAATTTTGTCTATGGCAAAAAGAGCGATTATAAGAGCAAGATCTTAT…	1J03,1J04,1J07,1J05,1J06,1J08,1J13,1J09,1J10,1J11,1J14,1J15,1J16,1J17	1J12	-
tyrC	Amino acid transport and metabolism	prephenate dehydrogenase	1	2	ATGAAAATAGCAATTATAGGGCTTGGGCTTATGGGTGGATCTTTAGGGCTTTGTTTGAAAGAAAATAAGCTTATTTCTTGTGTTTATGGTATGGATTTAAGCAAAGAAAATGAAAAAGATGCCCTGCAATTAGGTCTTATTCATGAGCTTATAGAATTTAAAGATTTAGCTTTATGTGATATGATTTTTGTCGCAACTCCTGTTGATGCTATTATAGAAATTTTGCAAAAGTTAGTTGATTTGCCTTCTAATGTAACAATTATAGAGCTTGGAAGTACAAAAAGAAAAATTATAGAAAGTTTGCCTAAGAATTTAATCAAACAAACTCTTTTTGCTCATCCTATGACAGGAACTGAAAATTCAGGTCCAAAAGCAGCTTTTAAAGAGCTTTATAAAGAT…	1J03,1J04,1J07,1J05,1J06,1J08,1J12,1J13,1J09,1J11,1J14,1J15,1J16,1J17	1J10	-
aguA	Amino acid transport and metabolism	Belongs to the agmatine deiminase family	1	2	ATGATAAAATCAATTCCTGAATGGAGTGAGCAAGAATACCTCATGCTTTCTTTACCCCATGAAAAAAGCGATTGGAATCCCTACTTAGAGGAAATTTTGCAAAGTTATAAAGAATTTGTAAAAGTGGTAAGTGAATTTCAAAAAGTTTTACTTATAGCTCCTAAACAGAGTGATTTTGAAAATTTTAAAGATATAAAAAATGTAGAGTTTTTTAAATGTGATACCAATGATACTTGGATACGCGATTTTGGAGCTATAGATATAGTAGAAAATGGTCGTTTAAAAGCTCTTGATTTTACTTTTAATGCTTGGGGAAATAAATTTCAAAGCGAGCTTGATAATGCTGTAAATTCTAAGCTTTTTAAAGAAAAATTTAAAGAGGAGCTTAAAAAGGTTGAT…	1J03,1J04,1J07,1J05,1J06,1J12,1J13,1J09,1J10,1J11,1J14,1J15,1J16,1J17	1J08	-
glnA	Amino acid transport and metabolism	glutamine synthetase	1	3	ATGGGAAAATTTGTTAATAATATAGATGATTTTTTCAAATTTTGCAAACAAAATGAAGTGCTTTTTGTTGATTTTCGTTTTACAGATATGATAGGAACTTGGCATCATATTACCTATAATCTTCATGCAATCAATGAAGAAACATTTCAAACTGGCATTCCATTTGATGGAAGCTCAATTCATGGATGGCAACCTATAGAAAAATCAGATATGATTTTAAAACCTGATGCTCAAAGTGCTTTTTTAGATCCTTTTACGGCTGATCCTACTATCATAGTATTTTGTGATGTGTATGATATTTACAAAGGACAAATGTATGAAAAATGTCCAAGAAGCATAGCAAAAAAAGCAATAGAACACCTTAAAAATAGTGGCATAGCTGATACTGCTTACTTTGGA…	1J03,1J07,1J05,1J06,1J08,1J12,1J13,1J09,1J10,1J14,1J15,1J16,1J17	1J11	1J04	-
hipO_2	Amino acid transport and metabolism	Peptidase dimerisation domain	1	2	ATGCAAAAGCTGGTTGAAAATTTAGCACTAAAGTACTATGATAAAGTAGTTGATTTAAGACATCAAATTCATATGCATCCTGAGCTTGAATTTGAAGAAGAAAATACAGCCCATTTAGTGTGTAAAATTTTAGATGAGTTTGGCATTAAATATCAAAAAAATATTGCAAAAACAGGAATTTTAGCTATTATAGAAGGAAAAAAGAAGAGTCAGAAAAAACCAAAATGTGTTCTTTTAAGAGCGGATATGGATGCTTTGCCTGTGCAAGAAAAAACTAATCTAAGCTATGCTTCAAAAATTGATGGTAAGATGCATGCATGTGGACATGATGGACATACAGCAGGGCTTTTGGGAGCTGCTTTGATATTAAATGAGCTTAAAGATGAATTTTGTGGCACG…	1J01,1J02	1J03,1J04,1J07,1J05,1J06,1J08,1J12,1J13,1J09,1J10,1J11,1J14,1J15,1J16,1J17	-
proA	Amino acid transport and metabolism	Catalyzes the NADPH-dependent reduction of L-glutamate 5-phosphate into L-glutamate 5-semialdehyde and phosphate. The product spontaneously undergoes cyclization to form 1-pyrroline-5- carboxylate	1	2	ATGCGAAATTTGCTTGAAAATATTAAGAAAAATTCTCAAAAACTACTTAACTTAACACCCAAAGATAAAGAAAAAATTATTCTAAAATTAGCTCAAATTTTAAGAGAAAATTTCAAAATTATCCTAGAAGCAAATAAAAAAGATATGGCAAATTTCACAAAAAGCGGAGCAATGAAAGATAGGCTTTTGTTAGATGAAAAACGTATTTTAGCTCTTTGCGAAGGCCTAGAAAAAATCGCTTACATCGAAGATCCTATAGGCAAAATTTCTAAAGGCTGGAAAAATTATGCGGGTTTGAGCATACAAAAGATGAGTATTCCTTTAGGACTCATTTGTGTTATTTACGAAGCAAGGCCTAGTCTTAGCGCTGAAATCGCAGCTTTAATGATAAAAAGTTCC…	1J01,1J02	1J03,1J04,1J07,1J05,1J06,1J08,1J12,1J13,1J09,1J10,1J11,1J14,1J15,1J16,1J17	-
argD	Amino acid transport and metabolism	Belongs to the class-III pyridoxal-phosphate-dependent aminotransferase family	1	2	ATGGATTATAAAGAACAAAGTCATATTATCCCTACCTATAAGCGTTTTGATATAGTTTTAGAAAAAGGGCAGGGGGTTTATCTTTTTGACGATAAGGCTAAAAAATATCTTGATTTTTCAAGTGGCATAGGTGTTTGTGCTTTAGGATATAATCATGCTAAATTTAATGCTAAAATCAAAGCGCAAGTGGATAAGCTTTTGCATACTAGCAATTTATATTATAATGAAAATATAGCTGCTGCAGCTAAAAATTTAGCCAAAGCTAGTGCTTTAGAGCGTGTTTTTTTTACAAATTCTGGTACAGAAAGTATAGAAGGAGCGATGAAAACAGCTAGAAAATACGCCTTTAACAAAGGTGTTAAGGGTGGACAATTTATCGCTTTTAAGCATTCTTTTCAT…	1J01,1J02	1J03,1J04,1J07,1J05,1J06,1J08,1J12,1J13,1J09,1J10,1J11,1J14,1J15,1J16,1J17	-
trpB	Amino acid transport and metabolism	The beta subunit is responsible for the synthesis of L- tryptophan from indole and L-serine	1	2	ATGAAAAAAGCGTATTATGGGGATTTTGGTGGGCAGTTTTTGCCTGAAAGTGCAATGTTTGCTTTAAATGAGCTAGAAGGTGCTTTTTTGAAATTTTCTAAAGATAAACTCTTTAAAAAAGAATTAAACGAGCTTTTAAAAACTTATGTAGGGCGTCCTACTCCACTTTATTTTGCTAGAAATTTAAGCAAAAAATATCAGCATGAAATTTATTTAAAACGCGAGGATTTAAATCATACCGGAGCACATAAAATCAATAATGCCATCGCTCAAGCCCTTTTAGCAAAAAAAATGGGAAAGAAAAAAATCATAGCAGAAACAGGAGCAGGTCAACACGGGCTTGCAACAGCCACTGCAGCAGCACTTTTAGGACTTGAATGTGAAATTTATATGGGGGCA…	1J01,1J02	1J03,1J04,1J07,1J05,1J06,1J08,1J12,1J13,1J09,1J10,1J11,1J14,1J15,1J16,1J17	-
thrC	Amino acid transport and metabolism	threonine synthase	1	2	GTGAAATTGGTCGAGAGTAGAAATGTAAATAATGTATCAAGTTTTAAGGAAGCTTTGATTAACCCAAACGCTCCAGAAGGAGGGCTTTACTCACCTTTAAATTTGCCTATTTTTGAAGGAGAAAAATATGCCAATTTGTCTTATAAAGATTTTGCTTTAAAGCTTATAGAAAGTTTTGGTTTTGGCGAAGAAGAGCTTTTTAAAAAGGCTTTGAAAAGTTACGAAAGCTTTGATGATAAAAATACACCTATTTCTTTGCAAAAAATCTCTGAAAAAACCTATATTAACGAGCTTTGGCATGGGCCTACAAGAGCTTTTAAAGATATGGCTTTACAGCCTTTTGGCGTGCTTTTAAGCGAATTTTCAAAGGATAAAAATATTTTAATTATCTGTGCTACA…	1J01,1J02	1J03,1J04,1J07,1J05,1J06,1J08,1J12,1J13,1J09,1J10,1J11,1J14,1J15,1J16,1J17	-
gmhB	Amino acid transport and metabolism	D,D-heptose 1,7-bisphosphate phosphatase	1	2	ATGTTTATTTTCTTTTTAAAAAAGCTATATTATAATGTTTTTATGAAAACAAAAGCATTATTTTTAGATAGAGACGGTGTGATTAATATAGATAAAAAATATGTCTATAAAATAGAAGATTTCGAATTTTGTGATGGAATTTTTGAACTTTGTAGATATTTTTTGGCTAGAAATTATTTGCTTTTTATAGCGACAAACCAATCAGGCATTGCAAGAGGATATTACAAGGAAAGTGATTTTTTTAAGCTTTGTGATTATATGCTTAAAGAATTTGCTAAACAAGATATAAAAATTGATAAAATTTATCATTGTCCGCATTTAGAAGGTTGTGAGTGTCGCAAACCTAAAGCAGGCATGCTTTTAAAAGCAAAAGATGAGTTTGATTTAGATATGAAAAAT…	1J01,1J02	1J03,1J04,1J07,1J05,1J06,1J08,1J12,1J13,1J09,1J10,1J11,1J14,1J15,1J16,1J17	-
aguA	Amino acid transport and metabolism	Belongs to the agmatine deiminase family	1	2	ATGATAAAATCAATTCCTGAATGGAGTGAGCAAGAATACCTCATGCTTTCTTTACCCCATGAAAAAAGCGATTGGAATCCCTACTTAGAGGAAATTTTGCAAAGTTATAAAGAATTTGTAAAAGTGGTAAGTGAATTTCAAAAAGTTTTACTTATAGCTCCTAAACAGAGTGATTTTGAAAATTTTAAAGATATAAAAAATGTAGAGTTTTTTAAATGTGATACCAATGATACTTGGATACGCGATTTTGGAGCTATAGATATAGTAGAAAATGGTCGTTTAAAAGCTCTTGATTTTACTTTTAATGCTTGGGGAAATAAATTTCAAAGCGAGCTTGATAATGCTGTAAATTCTAAGCTTTTTAAAGAAAAATTTAAAGAGGAGCTTAAAAAGGTTGAT…	1J01,1J02,1J03,1J04,1J07,1J05,1J06,1J12,1J13,1J09,1J10,1J11,1J14,1J15,1J16,1J17	1J08	-
hypothetical	Amino acid transport and metabolism	leucine binding	1	2	ATGAAAAAAATATTTTTAATATTTTTCTTATCTTGCTTTTTGCTTAATGCAAAAGAGCAAAAATTAGTCGATGTAAAACCAGTTGAAAATTTTTATCCTAAATTAAGCGTTCAAGAATGCAACACAAATTGTCTTTTTGATCTTTTAGAATCAAGATTGTATCTTAGTTTTTTAAGTGAATTTGCAGATCAAAACGATCAATTTTTATCTAATGTTTATGCAAAATTATTAAATTCCATTACTGATTTTGAAAAAAATGTTCAAAAAATTACTTCTGTTAAACTTGCGATAATTATCCCAGAAAAAACCATAAAAAGCTACTCAAATACTATAATAAATTCAAGCATAGCCTATCTTTTAAGACAAAGAGCTGAAATCAAAGTAAAAGTTTTTTTAACC…	1J01,1J03,1J04,1J07,1J05,1J06,1J08,1J12,1J13,1J09,1J10,1J11,1J14,1J15,1J16,1J17	1J02	-
leuC	Amino acid transport and metabolism	Catalyzes the isomerization between 2-isopropylmalate and 3-isopropylmalate, via the formation of 2-isopropylmaleate	1	2	ATGGCTAAAACTTTATATGAAAAAGTCTTTGATGCTCATGTGGTTTATGAAGGCAAAAACGAACTTCCTATACTTTATATCGATAGACATTTAATCCATGAAGTAACAAGCCCTCAAGCATTTTCAGGGCTTAAAATGGCTAAGCGTAGAATGGCAAGAGCGGATTTAACTTTGGCTACTATAGATCATGATGTTTCAACTAAAAGTATGGATTTAAATGCTTGTTCTGATATGGCAAAAGAGCAAATTACAACTTTGATGCAAAATACTAAGGAATTTGGAGTAAGGCTTTTAGGACTTGGAGATAAAAATCAAGGCATAGTTCATATAGTAGGTCCTGAGCTTGGCTTTACTTTACCTGGGGTTACTTTAGTTTGCGGGGATTCTCATACGGCAACA…	1J01,1J02	1J03,1J04,1J07,1J05,1J06,1J08,1J12,1J13,1J09,1J10,1J11,1J14,1J15,1J16,1J17	-
araJ	Amino acid transport and metabolism+Carbohydrate transport and metabolism+Inorganic ion transport and metabolism	Uncharacterised MFS-type transporter YbfB	1	2	ATGCAAAATTACAAAAAAGCTCTTTTTGCACTAGCTCTTAGTGCTTTTTGTATGGGCGTAACTGAATTTGTTATGGCAGGAGTTTTGGTTGATGTTGAAGCGTATTTTAGCGTAGATGCAAAAACCGCGGGCTATCTTACAACCTTATATGCTATAGGTGTTGTTATAGGTGCTCCTCTTATCACCATACCTTTAAGTCGTTTTCATAGACATACACAACTTTTAATCAATCTTGGAATTTTTGCTTTAGCAAATTTCATCATCTTTTTTAGCCAAAATTTCTATCTTACTGCTTTTGCACGCTTTATAGCAGGAACACAACATGGGGTATTTTTTGTCATTGCCACCTTAGCTGTAAGTGCTATAACTCCAGATGATAAAAAATCAAGTGCTCTAGCT…	1J01,1J02	1J03,1J04,1J07,1J05,1J06,1J08,1J12,1J13,1J09,1J10,1J11,1J14,1J15,1J16,1J17	-
dapA_2	Amino acid transport and metabolism+Cell wall/membrane/envelope biogenesis	Dihydrodipicolinate synthetase family	1	2	ATGGGAATTTTAAAAGGAACTTTACCGGCTTTACTTACTCCATATAAAGATGATGGAAGTATCAATGAAAAAGAATTTATTCGCTATTGTGAATTTGGTATTTCTAAAGGCTTGAACGGATTGTTTTGTAATGGAAGTGCAGGGGATTCTCAAGCTTTGAGCGTGGAAGAGCAAGTTAAGTTAATGAAACTCACCAAAAAGGCTACAAAAAATAATATACCTATCATCACGGGTATTACCTCGACAATTTATGAAAACACTTTTATTTTGGCGCAAAAAGCTTATGAATTAGGTCTTGATGCCTTATTACTTGCTATGCCTTATTATTATAAATTGAGTGAAGATACACTTTTTGAATATGTAAAATATTTAGCTTCTGAAGTGAAACTTCCCTTATAT…	1J04,1J07,1J05,1J06,1J08,1J12,1J13,1J09,1J10,1J11,1J14,1J15,1J16,1J17	1J03	-
ansZ	Amino acid transport and metabolism+Translation, ribosomal structure and biogenesis	Belongs to the asparaginase 1 family	1	2	ATGAAAAAAGCTAAATCAAGGATTGCTATTTTAGGAACAGGCGGAACGATAGCAGGCTTCATTGATAGCACTATTGCTACAACAGGATATACGGCCGGAGCCATTGATATAGATGTATTAATTAAAGCAGTTCCGCAAATTAGAGATTTAGCAGATATTAGTTGGGAGCAAATAGCAAATATTGATAGTTCAAATATGTGTGATGAAATTTGGTTAAGGCTTGCTAAAAAAATTGCTAAGCTTTTTGCTGAGGGGATAGACGGTGTGGTGATAACTCATGGTACTGATACTATGGAAGAAACTGCTTATTTTTTAAATTTAACCATTAAAAGTGATAAGCCCGTAGTTCTAGTTGGCGCTATGCGTCCATCAACTGCTATAAGTGCGGATGGTCCGAAA…	1J01,1J02	1J03,1J04,1J07,1J05,1J06,1J08,1J12,1J13,1J09,1J10,1J11,1J14,1J15,1J16,1J17	-
pyk	Carbohydrate transport and metabolism	Belongs to the pyruvate kinase family	1	2	ATGCTTAAAAAAACAAAAATTGTAGCCACAGTAGGTCCAGCAAGTGAAAAGGAAGAAATTCTACGCCAAATGATTATCAATGGTGTAAATGTTTTCCGTTTAAACTTTTCTCATGGAACACATGAGTATCATAAAAAAAACTTAGATACCATAAGAAGAGTAGCTAAAGAATTGCATACTCGTATTGGAATTTTACAAGACATTAGTGGTCCTAAAATTCGTACAGGTGAACTTAAAGAACCATTTGAATTAAAAAAGGGTGATAGACTTGATTTTTATCGTGAAACAATTTTAGGGGAGAAGATTGCTCAAAATCATTATAAAATCAGTATCAATCAAAAATCCATTTTAGATATGTTAAAAATTGATGAATATATTTATCTGTATGATGGATCAATT…	1J03,1J04,1J07,1J05,1J06,1J08,1J12,1J13,1J10,1J11,1J14,1J15,1J16,1J17	1J09	-
fucP	Carbohydrate transport and metabolism	Major Facilitator Superfamily	1	2	ATGACTGATTCTAAAAATATAAAAATAGCTATTGTTTTGGTAACTTCTCTTTTCTTTTTATGGGGAGTAAGCTATGGACTTATTGATGTGATGAATAAAAATTTTCAAAATCATCTTCATATTAGCCAGCATGAAAGTGGCTTTTTACAGTTTGCTTATTTTGGTGCTTATTTTATCATAGCCTTACCCGCAGGTTATATAGCCAATAGATTTTCTTATAAAATGGGAATCATTTTTGGCTTAGCTCTTTATGCCATAGGAGCTTTGCTTATTATACCTGCTACAAATTTGGCTTCTTTTCATTTGTTTTTGTTTGCGTTTTTTATTTTAGCTTGTGGTATTGGTTCTTTAGAAACTAGTGCAAATCCCTACATGACAAAGCTTGGTGATGAAAAAAAT…	1J03,1J04,1J07,1J05,1J06,1J08,1J12,1J13,1J10,1J11,1J14,1J15,1J16,1J17	1J09	-
gmhA	Carbohydrate transport and metabolism	Catalyzes the isomerization of sedoheptulose 7-phosphate in D-glycero-D-manno-heptose 7-phosphate	1	2	ATGGAGAATTTAAATTCCTATATAAAAGGACATTTTGCAGATTCTATTTTAGTAAAAGAACAAATTTTAAAAGATGAGAATTTGATAACTCTTATTAAAAATGCTTCATTAGAAGTCATAAAAGCTTATAAAAATGGTAACAAAACTTTATTAGCAGGAAATGGTGGCAGTGCTGCAGATGCACAGCATATTGCAGGGGAATTTGTAAGTAGGTTTTATTTTGATAGACCCGGTATCGCAAGTATTGCACTTACTACAGATACTAGCATATTAACAGCTATTGGTAATGACTATGGTTATGAAAATTTGTTTGCTAGACAAGTGCAAGCTCAAGGTGTTAAGGGAGATGTTTTTATAGGCATTTCAACAAGTGGAAATAGTAAAAATATCTTAAAAGCT…	1J03,1J04,1J07,1J05,1J06,1J08,1J12,1J13,1J10,1J11,1J14,1J15,1J16,1J17	1J09	-
rhmT	Carbohydrate transport and metabolism	Major Facilitator Superfamily	1	2	ATGAAACATGCAAATTCAATAAAGTTAGAGTTAGTATGTAAAAAAATATCTTGGCGTATTTTGCCTTTGATTGTTTTGATGTTTTGTCTTTCTATGCTTGATAGGACAAATATTAGCTTTGTGAAATCTCATATAGAAATTGATGCAGGCATCGGTGAGGCTGCTTATGCTTTGGGTGCTGGAATATTTTTTATAGGTTATGCCATTTTTGAAGTGCCTTCAAATTTATTTTTGCATAAATTAGGAGCAAAAATTTGGTTGAGCCGTATAATGATCACTTGGGGTCTTGTAACTATGGCAATGATTTTTATACAAGGAGAAATAAGTTTTTATGTATTAAGATTTTTATTGGGTTTAACTGAAGCAGGTTTTAGTCCAGGCATTATTTTATACCTTAGT…	1J01,1J02	1J03,1J04,1J07,1J05,1J06,1J08,1J12,1J13,1J09,1J10,1J11,1J14,1J15,1J16,1J17	-
uxaA_2	Carbohydrate transport and metabolism	SAF	1	2	ATGAAAGGATATATTATAGTCAATGAAAAAGACAATGTTGCCACAGCTTTGCGTGACTTTAAAAAAGGCGAAAAAGTGGCAAATATTGAGCTTTTAAATGATATTGCAAGCGGACATAAATTTGCACTAAAGGATATAAAAAAAGATGAAATTATTATCAAATACGCAGAAGCTATAGCTAGTGCAAGTTGCGATATTAGTACAGGGGAATGGGTGCATATCCATAATACTGCGGGAATTAGAGGTCGTGGAGATAAGGAATGA	1J01,1J02	1J03,1J04,1J07,1J05,1J06,1J08,1J12,1J13,1J09,1J10,1J11,1J14,1J15,1J16,1J17	-
pgtP_3	Carbohydrate transport and metabolism	Catalyzes the uptake of glycerol-3-phosphate into the cell with the simultaneous export of inorganic phosphate from the cell	1	2	ATGGCTTTAGGTCTTATTTTATGTGCTCTTGTAAATGTTTTACTTGGTTTTTCAAATTCTTTTTACGCTTATGTAGGTTTTGTTATCGCGCTTGGGGTTTTTCAAGGTATGGGGGTAGGTCCTTCTTTTATCACTCTTGCAAACTGGTATCCTAAAAAAGAGCGGGGAATTTACACGGCCGTTTGGAATATCTCACATAATATAGGAGGCGGGATAGTTGCTCCTATAGTTTCGCTTTCAGGTTTTGCTTTGGCAGCATTATTGGGTGTGAGTATGGCAAATTTTAACGAAACATATTGGCACATGAATCATTTTTATACTCCTGCTGCTTGTGCAGTTATCATTAGTCTTTATGCGCTTTATGCAGTTAAAGGAAATCCTAAAAATGAAGGTTTGGTT…	1J01,1J02	1J03,1J04,1J07,1J05,1J06,1J08,1J12,1J13,1J09,1J10,1J11,1J14,1J15,1J16,1J17	-
gpmI	Carbohydrate transport and metabolism	Catalyzes the interconversion of 2-phosphoglycerate and 3-phosphoglycerate	1	2	ATGAAGCAAAAATGCGTTTTAATTATTACAGATGGAATAGGGTATAATAAGAATAGTAAGTTTAATGCTTTTGAAGCAGCTAAAAAACCAAGTTATGAAAAGCTTTTTAAGGAAGTCCCAAATTCTTTACTAAAAACGAGTGGTTTAGCTGTAGGTTTGCCAGAAGGGCAGATGGGAAATAGTGAAGTAGGGCATATGTGTATAGGAAGTGGGCGTATTATTTATCAAAATTTAGTGCGTATTAATAAAGCCATTGAAAACAAAGAACTTGAAAAAAATGAGAATTTAAAAAAACTTTTAGCAAAATGTAAAAGAGTGCATATTATAGGGCTTTATAGTGATGGCGGGGTACATTCTATGGATACGCATTTTAAAGCCATGCTTGAAATTTGTGCGAAA…	1J01,1J02	1J03,1J04,1J07,1J05,1J06,1J08,1J12,1J13,1J09,1J10,1J11,1J14,1J15,1J16,1J17	-
gapA	Carbohydrate transport and metabolism	Belongs to the glyceraldehyde-3-phosphate dehydrogenase family	1	2	ATGGCTGTAAAAGTTGCTATAAATGGTTTTGGACGCATAGGCAGATGTGTTGCAAGAATCATCTTAGAAAGAAATGATATTGAGCTTGTGGCGATAAATGATACTACGGATATTGAACTTACAAAATACCTTTTTAAATACGATACAGTACATGGTGAATTTAAAGGCAGTGTTGATAGTGAAGGCGATGATTTAGTGGTAAATGGTAAAAAAATCAAAGTATTTAAAAGTCGCAATGTAAAAGATCTTGACTTTGCAAAACACGGCGCACAAATTGTTTTAGAGTGCACAGGAGCGCATTTAACTATGGCAAAATGTCAAGAATTTATAGATATGGGAGTACAAAAAGTGATCATGAGTGCTCCTGCAAAAGATGATACTCCTACTTATGTTTTAGGA…	1J01,1J02	1J03,1J04,1J07,1J05,1J06,1J08,1J12,1J13,1J09,1J10,1J11,1J14,1J15,1J16,1J17	-
gmhA	Carbohydrate transport and metabolism	Catalyzes the isomerization of sedoheptulose 7-phosphate in D-glycero-D-manno-heptose 7-phosphate	1	2	ATGGAGAATTTAAATTCCTATATAAAAGGACATTTTGCAGATTCTATTTTAGTAAAAGAACAAATTTTAAAAGATGAGAATTTGATAACTCTTATTAAAAATGCTTCATTAGAAGTCATAAAAGCTTATAAAAATGGTAACAAAACTTTATTAGCAGGAAATGGTGGCAGTGCTGCAGATGCACAGCATATTGCAGGGGAATTTGTAAGTAGGTTTTATTTTGATAGACCCGGTATCGCAAGTATTGCACTTACTACAGATACTAGCATATTAACAGCTATTGGTAATGACTATGGTTATGAAAATTTGTTTGCTAGACAAGTGCAAGCTCAAGGTGTTAAGGGAGATGTTTTTATAGGCATTTCAACAAGTGGAAATAGTAAAAATATCTTAAAAGCT…	1J01,1J02,1J03,1J04,1J07,1J05,1J06,1J08,1J12,1J13,1J10,1J11,1J14,1J15,1J16,1J17	1J09	-
fbp	Carbohydrate transport and metabolism	D-fructose-1,6-bisphosphate 1-phosphohydrolase class 1	1	2	ATGCAAGAAGTGATTTCTTATATACAAAAAGCGGTTTTAGAAATTTCTAACGCTTTAAAATTTCCCGATACAAGCTACAGTCAAAATCAAAATTTTACAGGCGATACCCAACTCAAATTTGATGTTTTAAGTGATGAAATTATCACAAAAACCCTAAGTCAATGTTCAAGTATTAAAGCCATCATCAGTGAAGAAAAAGATGAAATTTTAACGCTTAACGAGAGGGCAAATTTTATCGTAGCTTATGATCCTTTAGACGGTTCTAGCTTAATGGATGTTAATTTTGCCATAGGTTCTATTTTTGCTATCTATGAAGAAAAAGCAAGTGCTAAAAATTTAAGAGCTGCGCTTTATAGTATGTATGGAGCGCGATTAGAACTTGTGATTTGCAAAGATCAG…	1J01,1J02	1J03,1J04,1J07,1J05,1J06,1J08,1J12,1J13,1J09,1J10,1J11,1J14,1J15,1J16,1J17	-
mreB	Cell cycle control, cell division, chromosome partitioning	rod shape-determining protein mreB	1	2	ATGATATTAGATCAACTTATAGGATTTTTTTCTAGTGATATGGGGATTGATTTAGGAACAGCTAATACGCTAGTTTTGGTAAAAGATAAGGGTATAGTGATAAATGAGCCTTCTGTTGTGGCAGTTGAAAGAGAAAGGTATAGTTCCAAAGCAAAAATTTTAGCCGTAGGTAAAGAAGCTAAAGATATGGTGGGAAAAACTCCAGGCAATATCGAAGCTATTCGTCCTATGAAAGATGGCGTGATTGCAGATTTTGATATGACTGAAAAAATGATCCGCTATTTTATAGAAAAAACACACCGTAGAAAAAGTTTTTTACGCCCTAGAATTATCATTTCTGTTCCTTATGGTTTAACTCAAGTAGAAAGAAAAGCGGTAAGAGAAAGTGCTTTAAGCGCA…	1J03,1J04,1J07,1J05,1J06,1J08,1J12,1J13,1J09,1J10,1J14,1J15,1J16,1J17	1J11	-
ftsZ	Cell cycle control, cell division, chromosome partitioning	Essential cell division protein that forms a contractile ring structure (Z ring) at the future cell division site. The regulation of the ring assembly controls the timing and the location of cell division. One of the functions of the FtsZ ring is to recruit other cell division proteins to the septum to produce a new cell wall between the dividing cells. Binds GTP and shows GTPase activity	1	2	ATGAGTGAATTTTTAGTAGAAGAAATGCAACATAATAAAGGTGCAAAAATTAAGGTTATAGGCTGCGGTGGCGGTGGCGGTAATATGATTAACCATATGGTTAAAATGGGATTAAATGATCTTGATTTAATTGCAGCGAATACTGATGCACAAGCTATTTCAATTTCATTAGCAAAAACTAAAATTCAACTTGGCGAGAAAAAAACTAAAGGTTTGGGCGCTGGTATGCTTCCTGAAGTAGGTGCAGAAAGTGCTAGAGAAAGTTTTGAAGAAATAAAAGCAAGTCTTAGTCAAAGTGATATTGTATTTATTGCTTCAGGTTTTGGTGGAGGTACTGGAACGGGTGCCACTCCAGTTATTGCACAAGCAGCTAAAGAGATTGGAGCTTTAACTGTTTCT…	1J01,1J02	1J03,1J04,1J07,1J05,1J06,1J08,1J12,1J13,1J09,1J10,1J11,1J14,1J15,1J16,1J17	-
engB	Cell cycle control, cell division, chromosome partitioning	Necessary for normal cell division and for the maintenance of normal septation	1	2	ATGATAATTAGTGCTAAATTTATCACTTCTTTAGTGAAATTTGATGAGAATTTGAGCTCAAATTTTAGTGAAGTAGCATTTTTGGGGCGTTCTAATGTCGGAAAAAGTTCTTTAATCAATTCTTTGTGTAAACAAAAAAATTTAGCCAAAAGTTCGGCAACTCCTGGAAAAACTCAGCTTATAAATTTTTTCGAAGTAATTTGCAGAAGAAATGAAGAAAAATTTAATATCAATTTTATCGATTTGCCAGGGTTTGGTTATGCAAAGGTTTCTAAAAATTTAAAAGAAATATGGAATCAAAACTTAGATGAATTTTTAAAATTAAGAACCTCGATAAAGTTATTTATACATTTAATCGACTCAAGACATACTCATTTAGAGATCGATGTAAATTTAAAT…	1J01,1J02	1J03,1J04,1J07,1J05,1J06,1J08,1J12,1J13,1J09,1J10,1J11,1J14,1J15,1J16,1J17	-
ftsW	Cell cycle control, cell division, chromosome partitioning	Belongs to the SEDS family	1	2	ATGGTTGCTGATAAAAGATTATTTTATTTAAGTTGTATTTTAATCACCATAGGAATAGTATTTTCATACTCTCTTACAGCTTTTACTGTTCTTTTTCTTGACTATAGCGAATTTCATTTTTTTATTCGTCAGCTTTTTTTTGGAATTAGTGGCATACTTATAATGTTTTTTATTTCTCGATTGGATCCTGATAAAGCACTTTCTAAAAAAATTATTTTAGCTATTTTGATTGTTTCTTTTATCTTTATCATCATTTTACCATTTTTACCTTCTGTATTAGCAACAGCTAGCGGAGGAGCTAAACGCTGGATACGCTTAGGCCCACTCTCTATCTCTCCTGTGGAATTTTTTAAAATAGGATTGATTTATTTTTTAGCATGGAGCTATACAAGGCGTATT…	1J01,1J03,1J04,1J07,1J05,1J06,1J08,1J12,1J13,1J09,1J10,1J11,1J14,1J15,1J16,1J17	1J02	-
hypothetical	Cell motility	Required for flagellar hook formation. May act as a scaffolding protein	1	2	ATGATATCATCATCGGATTGGAATTTAAATACCACTGCTACAACTTCAGGTACTACTTCTTCAGGAAGTACTAGTGGAACAACTAGAACAGATTCAAGCAGTAGCTCAGGAATAGTGAGCAATCCAAATGCTACCTTAGATAAGGATGCGTTTTTAAAACTTCTTTTGATAGAGCTTCAACATCAAGATCCAACAGATCCTATGGATAGCGATAAAATGCTTACTCAAACTTCACAGCTTAGTGCACTTGAAATGCAGCAAAATACCAATACAACTATGCAAAAAATGGTTGAAACTATGCAAAAGCTTTCTGATTCTTTTAGTACAAGTATGAGTACTTCAGCTTTAGGGGCTATTGGTAAAATGGCAACTGTTTCAGATAATAAAATCAAACTTACA…	1J03,1J07,1J05,1J06,1J08,1J12,1J13,1J09,1J10,1J11,1J14,1J15,1J16,1J17	1J04	-
fliF	Cell motility	The M ring may be actively involved in energy transduction	1	3	ATGGATTTTAAAAATATGCTTCATCAAATTGGGCAACTTTATCAAAATTTAACTCGCAAGCAGCGTATAGTGATTGCTGCATCTATTATAGTTGTGGTTGGGTTTTTGGTTTTTTTAGCTTTATTTCATGGAAGTGGTAGTAATGCAAATAATGGATATGCAGTTTTAGTTGAAAATGTAAGCCCAAGTTCTTCTGCTGCAATTGTAGCTAAACTTGAACAAAATAATATTCCCTATAAATTAGAAAGTGAAAATAAAATTTTAGTTCCACAAGATCAGGTTTATCGTCAAAGAATGTTTATTGCAAGCGAAGGTCTTATAAAAGATAGTCGCGTGGGTTTTGAAGCTTTTGATACTCAAGCTTTTGGAGCTACAAATGAAGAGCAAAAGGTAAAATAC…	1J08,1J11,1J17	1J03,1J04,1J05,1J12,1J13,1J09,1J10,1J15	1J07,1J06,1J14,1J16	-
flaB	Cell motility	Flagellin is the subunit protein which polymerizes to form the filaments of bacterial flagella	1	2	GTGCAAAATCAACTTCAAGTGACTATAAACAACATCACCGTAACTCAAGTAAACGTTAAAGCAGCTGAATCAACCATAAGAGATGTAGACTTTGCAGCTGAAAGTGCAAATTTTTCTAAATATAACATTCTTGCACAATCAGGTTCTTATGCTATGAGTCAGGCTAATGCAGTGCAGCAAAATGTTTTAAAACTTCTTCAATAA	1J14,1J16	1J03,1J04,1J07,1J05,1J06,1J08,1J12,1J13,1J09,1J10,1J11,1J15,1J17	-
hypothetical	Cell motility	flagellar hook-associated protein	1	2	ATGGGTATTTTTGGAACATTATACACAGGTGTTACAGGCTTAAAGGCAAGCGAAGTTCAAATCGCAACAACTGGAAATAATATCTCAAATGCTAATGCAACTTTTTATACACGCCAAAGAGTGGTGCAAACTACAAATGGATATATTACAACAGGTGGAGTTCAAGTAGGCACAGGAACTGCTGTAGAAAGTATAGTGCGTTTGCATGATGAGTATTCTTACTATAAATTAAAAGGTGCATCTACTCAACTAGAATATACTAAATATATGGCTTCCACTTTACAAGAAATTGCGCAGCGTTTTCCCGACTTACAAAATACTGGAATTTTGCAAGATTTAGAAAATTATAACAAAGCTTGGAATGATTTTGCATCTAACCCCAACGAAAATGCCACAAAA…	1J03,1J04,1J07,1J05,1J06,1J08,1J12,1J13,1J09,1J11,1J14,1J15,1J16,1J17	1J10	-
fliS	Cell motility	flagellar protein FLIS	1	2	ATGCAAAATAATTTAGCCTATAATGCTTATTCTCAAAATCAAGTGGGGATAGAGTCCCCGCAAAAACTTATTGAAATGCTTTATGAGGGAATTTTGCGTTTTTGTGCAAGAGCTAAAGTAGCCATAAGAAATGAAGATATAGAACAAAGAGTGTATTTTGTAAAAAGAACCACGGCTATTTTTATAGAGCTTATTAATACTTTAAACTATGAAAAAGGCGGAGAAGTGGCACATTATTTAAGCGGGCTTTATACAAGAGAAATTCAACTTTTATCTTTGGCAAATTTAGAAAATAACGAAGATAGAATCAATGAAGTTATAAATGTAACCAAAGGTTTGCTAGAAGCTTGGAGAGAAGTGCATAACAATGAAACAGTGGCTCAGTGA	1J01,1J02	1J03,1J04,1J07,1J05,1J06,1J08,1J12,1J13,1J09,1J10,1J11,1J14,1J15,1J16,1J17	-
hypothetical	Cell motility	Required for flagellar hook formation. May act as a scaffolding protein	1	2	ATGATATCATCATCGGATTGGAATTTAAATACCACTGCTACAACTTCAGGTACTACTTCTTCAGGAAGTACTAGTGGAACAACTAGAACAGATTCAAGCAGTAGCTCAGGAATAGTGAGCAATCCAAATGCTACCTTAGATAAGGATGCGTTTTTAAAACTTCTTTTGATAGAGCTTCAACATCAAGATCCAACAGATCCTATGGATAGCGATAAAATGCTTACTCAAACTTCACAGCTTAGTGCACTTGAAATGCAGCAAAATACCAATACAACTATGCAAAAAATGGTTGAAACTATGCAAAAGCTTTCTGATTCTTTTAGTACAAGTATGAGTACTTCAGCTTTAGGGGCTATTGGTAAAATGGCAACTGTTTCAGATAATAAAATCAAACTTACA…	1J01,1J02,1J03,1J07,1J05,1J06,1J08,1J12,1J13,1J09,1J10,1J11,1J14,1J15,1J16,1J17	1J04	-
flhB	Cell motility	Required for formation of the rod structure in the basal body of the flagellar apparatus. Together with FliI and FliH, may constitute the export apparatus of flagellin	1	2	ATGGCAGGCGAAGATCAAGAAAAAACAGAAGAACCCACGTCCAAAAAGATAGAAGATGCGCGTAAAGAAGGTAATGTTCCAAAGTCTCAAGATGCGGCAGCTATTGTAACTTTGATAATTGGAGTAACTATAACTTTATTTATGATGAGTTTTATGGGCGAGAGAATTGTAAATTTATATAGATACTATCAAAGTTTTATTGGTGTTGAATTTGATTTGCGTATTATTCAAGCCATTATGATTAAAAGCATTTTTGAGGTTTTAATTATTCTTGCACCTATTGTTTTAAGTATTATGATTGCTGGGGTTTTGGGAAATATTATGCAATTTGGTTTTATTTTTACAACTAAACCTATTATGCCAAATTTAGGAAAAATCAATCCTCTAAAAGGTTTAAAA…	1J01,1J02	1J03,1J04,1J07,1J05,1J06,1J08,1J12,1J13,1J09,1J10,1J11,1J14,1J15,1J16,1J17	-
pomA	Cell motility	forms the ion channels that couple flagellar rotation to proton sodium motive force across the membrane and forms the stator elements of the rotary flagellar machine	1	2	ATGGATCTTTCAACCATATTAGGAATGGTGCTTGCAGTTACTAGTATTTCGGTAGGAGATATACTAGAGGGAGGCAATCCTTTGCATGTTGTGCATCTTTCTTCCTTTCTCATAGTTATGCCAACAGCTGCATTTTGCGCAATGACTTCTACGCATAAAAAAATTGTAAAAGCAGCCTACAAAGAACTCAAAGTTGTTTTTAAAGGTTCTGGAGTAAATTTACCCGAAAGGATAGCCCAGTTAATAGAATTTGCTATTATTGCAAGACGAGATGGTCTTTTAGCGTTAGAATCAAGAACCAGTGAGATTGAAAATGAATTTTTAAAAAATGCTATGATGATGCTTGTAGATGGTAAAAGCTTTGAAGAAATTCACGAAAGCATGGAAATACAAACCGAA…	1J01,1J02	1J03,1J04,1J07,1J05,1J06,1J08,1J12,1J13,1J09,1J10,1J11,1J14,1J15,1J16,1J17	-
fliG	Cell motility	flagellar motor switch protein	1	2	ATGATAAAGCTAAGTGAAGAACAAAAAATGGTCTATGATGATTTATCGATGCCTGAGAAGGTAGCGATATTTCTTATACAACTTGGCGAAGATGCAACCACTTCTGTGTTTTCACATATGGAAATTGATGTAATCACAGAAATTTCACGTTATATTGCTATGGCTAAAAATGTTGATAGATCTGTAGCTACTGCAGTTTTAGAAGAATTTTACACTCTGCTTCAATCAAATCAATATATTAAAAGTGGTGGTTTGGAATATGCTAAAGAAATACTTTTTCGTACTTTTGGACCAGAGATTGCAAATAAAATTCTTGAAAAACTCACTAAAAGTATGGAGAATAATCAAAATTTTGCTTATTTGGCGCAAATTAAACCACAGCAACTTGCAGACTTTATT…	1J01,1J03,1J04,1J07,1J05,1J06,1J08,1J12,1J13,1J09,1J10,1J11,1J14,1J15,1J16,1J17	1J02	-
hypothetical	Cell motility	flagellar hook-associated protein	1	2	ATGGGTATTTTTGGAACATTATACACAGGTGTTACAGGCTTAAAGGCAAGCGAAGTTCAAATCGCAACAACTGGAAATAATATCTCAAATGCTAATGCAACTTTTTATACACGCCAAAGAGTGGTGCAAACTACAAATGGATATATTACAACAGGTGGAGTTCAAGTAGGCACAGGAACTGCTGTAGAAAGTATAGTGCGTTTGCATGATGAGTATTCTTACTATAAATTAAAAGGTGCATCTACTCAACTAGAATATACTAAATATATGGCTTCCACTTTACAAGAAATTGCGCAGCGTTTTCCCGACTTACAAAATACTGGAATTTTGCAAGATTTAGAAAATTATAACAAAGCTTGGAATGATTTTGCATCTAACCCCAACGAAAATGCCACAAAA…	1J01,1J02,1J03,1J04,1J07,1J05,1J06,1J08,1J12,1J13,1J09,1J11,1J14,1J15,1J16,1J17	1J10	-
hypothetical	Cell motility	Flagellin is the subunit protein which polymerizes to form the filaments of bacterial flagella	1	2	ATGAGAATTACAAATAAACTTAACTTCACAAATAGTGTGAATAATTCTATGGGCGGTCAAAGTGCTTTATATCAGATATCTCAACAACTTGCTTCAGGTTTGAAAATACAAAATTCATATGAAGATGCAAGCACTTATATAGATAATACGCGTCTTGAATATGAAATTAAAACGTTAGAACAAGTAAAAGAATCAACAAGTAGAGCTCAAGAAATGACTCAAAATAGTATGAAAGCTTTACAAGATATGGTTAAACTTCTTGAAGATTTTAAAGTTAAAGTAACCCAAGCTGCAAGCGATAGCAATTCTCAAACCTCAAGAGAAGCTATAGCAAAAGAACTAGAACGTATAAAAGAAAGCATAGTTCAGCTTGCAAATACCAGTGTTAATGGTCAGTAT…	1J01,1J02	1J03,1J04,1J07,1J05,1J06,1J08,1J12,1J13,1J09,1J10,1J11,1J14,1J15,1J16,1J17	-
hypothetical	Cell motility+Intracellular trafficking, secretion, and vesicular transport	Type II secretory pathway, ATPase PulE Tfp pilus assembly pathway, ATPase PilB	1	2	ATGGAAAGTAGAATGGATAAAATTTTTCAAGCTTATATTGATAATGAAATAAGTCTTGATGAAATTTGCACTAAATTTAATATCACTTCTTGGGATTTTTTTAACAAATTAGCAAATTTTTGTAATTTACATTTTGTTGATTTAGATGAAGATAATGATTTTATTTATGAAGGTATACCTTTTTCTTTACTTTTAAAATTTAAATTTCTGCTTATTAAAAACAATGACGGCTTTATGATTATTAGATCCAAACCTTGTTCTTTAGAGCTTTTAGAGCAAGTTAAGACTTTTATGATTTGTGAAAAAATCGACACTGCAATTGCCGATGAATTAAAGATAGCTAAAATTTTAAATCAAATTCGCATTCAAGAGGAGATTAAAAGATTAAGCATTAAGCTT…	1J03,1J04,1J07,1J05,1J06,1J08,1J12,1J13,1J09,1J10,1J11,1J14,1J16,1J17	1J15	-
hypothetical	Cell motility+Intracellular trafficking, secretion, and vesicular transport	Type II secretory pathway, ATPase PulE Tfp pilus assembly pathway, ATPase PilB	1	2	ATGGAAAGTAGAATGGATAAAATTTTTCAAGCTTATATTGATAATGAAATAAGTCTTGATGAAATTTGCACTAAATTTAATATCACTTCTTGGGATTTTTTTAACAAATTAGCAAATTTTTGTAATTTACATTTTGTTGATTTAGATGAAGATAATGATTTTATTTATGAAGGTATACCTTTTTCTTTACTTTTAAAATTTAAATTTCTGCTTATTAAAAACAATGACGGCTTTATGATTATTAGATCCAAACCTTGTTCTTTAGAGCTTTTAGAGCAAGTTAAGACTTTTATGATTTGTGAAAAAATCGACACTGCAATTGCCGATGAATTAAAGATAGCTAAAATTTTAAATCAAATTCGCATTCAAGAGGAGATTAAAAGATTAAGCATTAAGCTT…	1J01,1J02,1J03,1J04,1J07,1J05,1J06,1J08,1J12,1J13,1J09,1J10,1J11,1J14,1J16,1J17	1J15	-
gspF	Cell motility+Intracellular trafficking, secretion, and vesicular transport	Type II secretion system	1	2	ATGAAATTTTATGAAGTAGAATTTCTTAAAAACAATCAAAATTATACAAAAACTATAAAAGCTGAAAATTTAAATACAGCACAAGCAAAAGCCTTATCAAAGAATTGGAAAATCATTGATATAAAAGAAATTCAAAAATCTAATTTTCAGAGATTAAAGGATGAAAATTTTATACTCTTTTTTAAAGAGCTAGCTTTGTTGTGTGAAGTTGGATTAAGTGTTCAAGAAGCGATTAGAGAATTATATTTTATGCATTCTTGCAAGATTATGAAAAAAATATTAGACAATTTAATTTTAGCCCAAAATCTAAATCAAGCTTTTGAAAATGCTAATTTTGGATTAAATCGTGCGGAGTTAGCTTTGATTAAAACGGCTGAAAAGACAGGAAAAATCAGTGAA…	1J01,1J02	1J03,1J04,1J07,1J05,1J06,1J08,1J12,1J13,1J09,1J10,1J11,1J14,1J15,1J16,1J17	-
hypothetical	Cell motility+Posttranslational modification, protein turnover, chaperones+Intracellular trafficking, secretion, and vesicular transport	Peptidase A24	1	2	ATGATATTTTTCATAATAATTCTAGGGGCTTGTTTGGGTTCTTTTTGCACAAGTTTGGCAAGTAGGATAATTGAAAAAAAACTCTTTTTTATCTCGCGCTCTTTTTGTTTTTCTTGTGATACAAAATTAAAATACTATGAAATTATTCCTATTTTTTCTTATATTTTTTTAAAGGCAAAATGTCAAACTTGTAAATGTCATTTGTCTATTTCTTTGTTAATCAATGAAATTTTAGGCGCAATTTTGCTTATTTTGGTTTATTCTTTAAGTCAAAATTTTTATGATTTTTTATTTTTATCTCTATTTTTATTTAATCTTTTCTTACTTTCTTTGATTGATATTAAACTCAAAGCCGTACCACAAATTTTACTTTGGAGTGCTTTTTTATTTGCTTTTTTT…	1J03,1J04,1J07,1J06,1J08,1J12,1J13,1J09,1J10,1J11,1J14,1J15,1J16,1J17	1J05	-
hypothetical	Cell motility+Signal transduction mechanisms	transmembrane signaling receptor activity	1	3	ATGTATATAAAAGATATACAAAGATTTGAAGATAATCGCTATCGTGCTAGAGCTTATATGAGTTATATTTTAACAAGAAATCTGCCCAATAAACTTCCTGACATTCACCTTGAAACGATTAAAACAGCTTTGGATAAAATAGCTCATGAAGTTGTTGTTTTTGATGCTTTGTATATTTTAGATATTTCAGGCATGCAAATAGAAAATGCGATTTCCTTAAATAAAGCTCATGAAATAGGGCAGGGTGAGGATAGAAGTACTCGTTCTTATTTTTATAGAGCTGTAAAATTAAGACGATGTGTTTTGAGCGATCCTTATCCTTCGGTTTTAAATAATGAGCTTTGCGTGACAGCTTCTATGCCAATTTACGATGATAAAAATAACTTGCTTTTTGTTGTT…	1J01,1J02	1J04	1J03,1J07,1J05,1J06,1J08,1J12,1J13,1J09,1J10,1J11,1J14,1J15,1J16,1J17	-
murC	Cell wall/membrane/envelope biogenesis	Belongs to the MurCDEF family	1	2	ATGATGCAAAATATCCATTTTATCGGCATAGGCGGTATAGGAATTTCCGCTTTAGCAAGATTTTTAAAAGAAAAAGGTTTTAAAATTAGCGGAAGTGATCTTAAAGAGAGTAAAATCACTAAAGAACTAGAAAAAGAAGGGGTTAAGGTCAGCATCCCTCATCATAAAGACAATATTTTAAACAAAGATTTAGTTATTTATTCTGCTGCTATCAAAGAAGAAAATCCTGAATTTAAACACGCTAAAGAATTAGGCATTAAATGCCTTTCACGCAAAGAGGCTTTACCTCTTATTTTAGAAGATAAGCGCGTTTTTGCAGTTGCAGGAGCACATGGAAAAAGTACGACTTCAAGTATTTTAGCTTCTTTGCTTGATGATGCTTCTGTGATTATCGGAGCG…	1J03,1J04,1J07,1J05,1J06,1J08,1J12,1J13,1J10,1J11,1J14,1J15,1J16,1J17	1J09	-
hypothetical	Cell wall/membrane/envelope biogenesis	Sulfatase	1	2	ATGAGAAAAATTTTACTTCAAATTTTTATTTTTAGTGTATTATTTATAGTAACTTTTACCATTAATCGTATTTTAATGCAAAATTCTTTTATCCCTACTGGTTTAATTAGTGATAAAAATGAAATCTTTTTAATGTATCTTTTAGGTGTTTTTCATGATATAAGATTTTTAAGCGCAGCGTTTTTACCATTCTTGCTTTGTGGTTTTTTAAGTTTAATTTTTTCTAATATAAAAATAAATAATAAGTTAGTAATATATAGTAAAAATTTTTATTTCATTTTTTCAAGCATTTATATAATTGTTATTTCTTGTCTTTGTATAGGATTTTCTTATGCAAAATACTATTATTACGAAATTTACAAGACTAAATTTGATATTTTTATGTTTACTCTAAAAGAT…	1J03,1J04,1J07,1J05,1J06,1J08,1J12,1J13,1J09,1J11,1J14,1J15,1J16,1J17	1J10	-
bamD	Cell wall/membrane/envelope biogenesis	Part of the outer membrane protein assembly complex, which is involved in assembly and insertion of beta-barrel proteins into the outer membrane	1	2	ATGAAAAAAGGTATTTTTTTATTGGTTTTTTTAAGTGTTTTTTTTAGTGCGTGTAGTACGAAAAATGATGAAGGTTTATACAATCTTAGTGCTAGTGAGTGGTATAAGCAAATTATTAAAGATTTGCAGGACAAGGATTTGGAAAAAGCTGATGATCATTATAATGGTATGGCAAGTGAGCATGTTGCCGATCCTTTATTGGAAACTACTTTAATTATTTTAGCACAAGCTCATATGGATGAAGAGGAATATAAGTTAGCTGAATTTTATTTAGATGAATATAATAAAAAATTTGGAAATTCACGCAATGCTGATTATATTCGTTATCTTAAAATTAAGGCAAAATTTGATGCATTTGCAGTGCCAAATCGTAATCAGGCTTTAATGCTTGAAAGCCAA…	1J03,1J04,1J07,1J05,1J06,1J08,1J12,1J13,1J09,1J10,1J14,1J15,1J16,1J17	1J11	-
hypothetical	Cell wall/membrane/envelope biogenesis	Integral membrane protein CcmA involved in cell shape determination	1	2	ATGCTTCATGTTGATGGAGAGTTAAGTGGTATTATTCATTCTGAAAGCATTGTGGTTATCGGAAAAAATGGAAATTTAAAAGGTGAATTACAAGCAGATAAAATTGTAGTAAATGGGTGTTTTGAAGGGCAACTTGAGGCTAATAGTTTAGAAATTTTAGCGGGCGGAGTTGTTAATGGTGATATTTCAACGCAAAAAATTTCTATAGAAAATGGCGGTCGCTTTAATGGAACTAGTAAAATTAAAGAAGATACTATCAAACTTATTGAAAATAACAACGAAGAATAA	1J03,1J04,1J07,1J05,1J06,1J08,1J12,1J13,1J09,1J10,1J11,1J15,1J16,1J17	1J14	-
lnt	Cell wall/membrane/envelope biogenesis	apolipoprotein N-acyltransferase	1	2	ATGAAGTTAAAATTGAATTTTCTGCCATATTTTTCCTTTATTCCAAAAAAATTAAACACTAATTCTATCATTTTTAAAATAATAAAAGTCTTTTTTATTGCAATTTTACTTTCAAATTCTATTTATCTATCATTTTTTGAAAATATTTTTACACAAACCATTAGTCCATTTTTAGCTATTTGGGGGTTAGTTTTACTTCTAAAAAGTAAAACTTCTAAACAATATTTTTGGATAGGTTTTTTTGTAGGGATTCTTTGGTTTTGGTGGATTGGTTTATCTTCAATTTATTTTAATCTAAACTATTTAGTACCAATTATACCAATTATCATTGGTTTTATTTATGGGTTACTTTTTAGATTATGTTATTTATTAAAATTTGATTTTTTAAGGCTTTGTGGA…	1J03,1J04,1J07,1J05,1J06,1J08,1J12,1J13,1J10,1J11,1J14,1J15,1J16,1J17	1J09	-
galE	Cell wall/membrane/envelope biogenesis	Belongs to the NAD(P)-dependent epimerase dehydratase family	1	2	ATGAAAATTCTTATTAGCGGTGGTGCAGGTTATATAGGTTCTCATACTTTAAGACAATTTTTAAAAACAGATCATGAAATTTGTGTTTTAGATAATCTTTCTAAGGGTTCTAAAATCGCAATAGAAGATTTGCAAAAAATAAGAGCTTTTCAATTTTTCGAACAAGATTTAAGTGATTTTCAAGGCGTAAAAGCATTGTTTGAGAGAGAAAAATTTGACGCTATTGTGCATTTTGCAGCAAGCATTGAAGTTTTTGAAAGTATGCAAAATCCTTTAAAATATTATATGAACAACACTGTTAATACGACAAATCTCATCGAAACTTGTTTGCAAACTGGAGTAAATAAATTTATATTTTCTTCAACGGCAGCCACTTATGGCGAACCACAAACTCCTGTT…	1J03,1J04,1J07,1J05,1J06,1J08,1J12,1J13,1J10,1J11,1J14,1J15,1J16,1J17	1J09	-
kfoC	Cell wall/membrane/envelope biogenesis	glycosyl transferase	1	2	ATGAATCTAAAGCAAATAAGCATTATTATCATCGTAAAAAATGCTGAGCAAACTTTGCTTGAGTGTTTAAATTCTTTAAAAGATTTTGATGAAATTATTTTACTTAACAATGAAAGCAGTGATAATACCCTAAATATAGCTAATGAATTTAAAAAAGATTTTGCTAATTTATATATTTATCACAATGCTTTTATAGGTTTTGGAGCTTTAAAAAATCTTGCTTTAAGTTATGCAAAAAATGATTGGATTTTAAGCATTGATGCTGATGAAGTGCTTGAAAATGAGTGTATTAAAGAGTTTAAAAATTTAGAGCTTCAAGAAGATAATATCATCGCACTTAGTCGTAAAAATCTCTATAAAGGCGAATGGATAAAGGCTTGTGGTTGGTGGCCTGATTAT…	1J04,1J07,1J05,1J06,1J08,1J12,1J13,1J09,1J10,1J11,1J14,1J15,1J16,1J17	1J03	-
hldD	Cell wall/membrane/envelope biogenesis	ADP-L-glycero-D-manno-heptose-6-epimerase	1	2	ATGAAAATAGCAATCACAGGTGGAGCAGGATTTATAGGTTCGCAACTAGCTTTAAATTTGCAAGAAAAACATGAAATTTTAATCATCGATAAAATGCGTAGTAGTGCGACTTTTGAAAATGGAAATTTGCAAAGTTTTGGGCATTTTAAAAATTTACTTGAATTTGATGGAGAACTTTTTGCAGGCGATATTAACGATGAAAAAGTTTTAAAAAAGATTGAAGATTTTAAACCAGAGATTATTTTTCATCAAGCAGCAATTTCAGACACTACGGTTTTTGATCAAACTAAGGTTTTGCAAACCAATTTAAATACTTTTAAAGATTTTATAGAACTTAGCATAGATCTTAATGCAAAGCTTATTTATGCAAGTTCAGCTTCGGTTTATGGTGATGCAAAA…	1J03,1J07,1J05,1J06,1J08,1J12,1J13,1J09,1J10,1J11,1J14,1J15,1J16,1J17	1J04	-
hypothetical	Cell wall/membrane/envelope biogenesis	Rod shape-determining protein MreC	1	2	ATGAAGAATAAGATTTTTTATGTTCTTGTCTTAGCCTTTTTGGTTTTTATATCTTTTTATTATGGAGGACTTATTAAGCAAAATGTTCTCCGTGTTAATGATTTTGTTATAGGTAATTTTTATAATATTAAAGATTATTTGGGAGAAAAAATTTCAGAACACTTTAATCAAGCAAATCAAATTCAGCAACTAAAAGCTAGAAATAAAGAATTAGAAGATATTGCTGTAAAGGTAACTAGTTTTGCAAATCAATTAAATCGTATTTTAGAGGATCAAAATTCTACAAAATATTTACCTCAAGTTTCTTTAACTAGAGTTATTTCTTATGTTCAATTGAATGATTATAAAAAATTATGGTTAGATTGGAGCAAAATTCCCGTTGGTAAAAACCGTGGTTTG…	1J03,1J04,1J07,1J05,1J06,1J08,1J12,1J13,1J10,1J11,1J14,1J15,1J16,1J17	1J09	-
hypothetical	Cell wall/membrane/envelope biogenesis	Domain present in PSD-95, Dlg, and ZO-1/2.	1	2	ATGAAAAAAATTTTAATTATTTGCATGCTTTTTACTTTGTCTTTTGGTATAGAAAGACCTAAATTTGAAGATTTTTTAGCAGGTTATGAAAGAAATAAGGCAAGCATGCTCAACTATGAAGGAATGCCAGCTTTTGCACTCAGTGAAAATTTACTTGCTGTGTTAAAACAGCCTAATGCTAAGCTTAACAAATATGTAAAATACGATCCATTTTTAAATTTATATCTTGTAAGAACTGACTTTAGCCTAATCCCTACTCCTATGGGTGATGAAGAAAAACTTACTCGTAATGATTGGGTTGGAATTTGGGATCCTAATAAACCTTATATAGGGCATATTAAGTATTTAGCTCAAAATATTGATGAAAAAGATCAACTTGATTTTAATTCTAAAATAGGA…	1J03,1J07,1J05,1J06,1J08,1J12,1J13,1J09,1J10,1J11,1J14,1J15,1J16,1J17	1J04	-
macA	Cell wall/membrane/envelope biogenesis	Belongs to the membrane fusion protein (MFP) (TC 8.A.1) family	1	2	ATGAAAAAGAAGATTGTTTTAATCATTTTAATTGCAATACTTGGAAGTGTTGGGGCTTATTTTATTTTTTTTAATAATGATGAAAAAATCAGCTATTTAACTCAAAAAATACAAAAAAAAGATATATCTCAAACCATAGAGGCAGTAGGAAAGGTATATGCCAAAGATCAAGTCGATGTGGGTGCTCAAGTTAGTGGACAAATTATAAAACTTTATGTTGATGTGGGAACTCATGTAAAGCAAGGTGATTTGATCGCTCAAATTGATAAAGATAAACAACAAAACGATTTAGATATTACAAAAGCTCAGCTTGAAAGTGCTAAGGCTAATTTAGAGAGTAAAAAAGTTGCCCTTGAGATTGCGAATAAGCAATATCAAAGAGAGCAAAAACTTTATGCA…	1J03,1J04,1J07,1J05,1J06,1J08,1J12,1J13,1J09,1J10,1J14,1J15,1J16,1J17	1J11	-
ctpB	Cell wall/membrane/envelope biogenesis	Belongs to the peptidase S41A family	1	2	TTGAAAACAAAACGATTTTTTGCGGGTCTTGCAGGCTTTGCCACTACTTTCATTTTATGTCTATTTTTAACAAGTCATTTACAAGCTAAAGTTGATCAAAAAGAAGAGCAGGTTCAAAAACGCCTAGAAGCTTTAGATAAGCTTACAAAAACTCTTGCCATAGTAGAGCAATACTATGTGGATGATCAAAATATCAGCGATTTGGTGGATAAATCTTTATCAGGACTTTTAAGCAATCTTGATGCGCATTCTTCTTTTTTAAATGAAAAAGATTTTAATGATATGAAAATTCAAACCAATGGCGAATTTGGTGGCCTTGGTATAACCGTAGGTATGAAAGATGGTGCTTTAACAGTTGTTTCTCCTATAGAAGGAACACCAGCAGATAAAGCAGGGATA…	1J03,1J04,1J07,1J05,1J06,1J08,1J12,1J13,1J09,1J10,1J14,1J15,1J16,1J17	1J11	-
lptD	Cell wall/membrane/envelope biogenesis	Involved in the assembly of lipopolysaccharide (LPS) at the surface of the outer membrane	1	2	ATGTGGCGTAAATTTTCCCTATTGCTAGGAACTAGCATAGCTTTAAATGCAGCACAAGTTGATATTTACGCTCTTGATGCAAAAAAAGAAGGTGATATTCTTACTGCGAACAATGATGTTATTATTTTTTCTGATTTTTATTTCATCACTGCCAATAAAGCAATTTACAATGAAAAAACCGGAGATGTTGAGCTTTTTGGCGATGTTAACATCCTAAGGGGACAAAACGAAAGATCACATTCTGATTATGCTAAAATCAACCTAAATTCCAATCAAGCCGATTTTAGTAATTTTTTCTTTTCCAATAACAATCTTGAAGTATGGTTTCAAAGCAAAACAAGCCATCTAAATGATAAAGTCTTTGAAAGCAAAGTTTCAGCAGTTTCAAGCTGCAATGTT…	1J03,1J04,1J07,1J05,1J06,1J08,1J12,1J13,1J10,1J11,1J14,1J15,1J16,1J17	1J09	-
hypothetical	Cell wall/membrane/envelope biogenesis	peptidase M23	1	2	ATGAGAAAAAATATTCTTATCTTTTTTTGTTTTTTTTTGTTTGTTGATATAAGTTTAGCAAACGCTATAAATGAAAAAACAAAAAGTTTAGAAGAAAATAAACGCATACAAGAACAGTTAAATAAAAAACTTGAAGATTTGGCTAGCGATATTTTAAATGGTGAAAAAAGTTTGAAAGATCTAAGTTTGCAAATTGAAAGCTTAAATTCACAAACTTCTAAGCTTGAAGCAAGTGCTAAGGCTCAAAATCAAGAGTTAAATACTCTTACAAGCCAAAATGAAGATTTGCTTAAAAGTAAATCAAATATGGAAGGTAAGCTTATATCTTTAATGGCTAAAGATTTTGCTTATGATTTACCTATCCCTCAAGGCTATATTGAAAGTGAAGAAAGTTTTATG…	1J03,1J04,1J07,1J05,1J06,1J08,1J13,1J10,1J11,1J14,1J15,1J16,1J17	1J12,1J09	-
pal_2	Cell wall/membrane/envelope biogenesis	OmpA family	1	2	ATGAAAAATGAGTCAAAAGAAGATAGCAATTTTTGGATAGCTTATGCTGATTTAATGGCAGGATTGCTGTTTGTTTTTATTTTGCTAATAGGTGCTATTGTTGTAAAATATGTTTTAACTCAAAGTGATTTAAAAGAAATCAAAGATAATCTCAATAAACAAGAGGCACGCTTAGAGGAGAGTAAAGAAGAGCTTAGAAATAAAGAAGCCATAGTGTTTAAACTAAGTTCTGATTTAAACAATGCTTCTAGTGCTTTAAATCTTGCTAATTCTCAAAAAGCAGAATTAGAGGCTAATATTACAAATTACAAGCAGTTAAGTAAAGATTTAAACTCAACTTTAGATAATAAAGATAAGCAAATTTTGATTTTACTAGGTCAACTAGAGAAAAAAGATGAA…	1J01,1J02	1J03,1J04,1J07,1J05,1J06,1J08,1J12,1J13,1J09,1J10,1J11,1J14,1J15,1J16,1J17	-
pbpF	Cell wall/membrane/envelope biogenesis	penicillin-binding protein	1	2	ATGAAAATATTAAAATATATTTTTTCATTTTTTACTCTTTTGTTTATAACTGGATTTATTTATGTGGCTTATCTTTTCACAAGTGCTGATACTGAGGGTTATACTTTTAAAGAATACAAACCTCCTCTTACAACACAAATTTACGATAGAAATGGCAAGCTTGTGGCTAATATTTTTGAACAACATCGTTTTTACGCTCCTTATGAAGAGCTTCCTCCACGCCTTATAGAAGCTTTGGTTGCTATAGAAGATACAAGCTTTTTTGAACATAATGGAGTTAATATCGACGCCATTTTTAGAGCTGCCGTAAAAATTATAAAAAGTGGTGGAAAAACCATGGAAGGAGCTTCCACTCTTACTCAGCAATTTATTAAAAACACGGAATTAACCCCAGAAAGA…	1J01	1J02,1J03,1J04,1J07,1J05,1J06,1J08,1J12,1J13,1J09,1J10,1J11,1J14,1J15,1J16,1J17	-
hypothetical	Cell wall/membrane/envelope biogenesis	Cytolethal distending toxin	1	2	ATGCAAAAAATTATAGTTTTTATTTTATGTTGTTTTATGACTTTTTTTCTTTATGCATGTTCTTCTAAATTTGAAAATGTAAATCCTTTGGGGCGTTCATTTGGAGAATTTGAAGATACTGATCCTTTAAAACTAGGACTTGAACCTACTTTTCCTACCAATCAAGAAATTCCAAGTTTAATTAGCGGTGCTGATTTAGTACCTATTACTCCTATTACCCCACCTTTAACTAGAACAAGCAATAGTGCCAACAATAATGCAGCAAATGGGATCAATCCTCGCTTTAAAGACGAAGCTTTTAATGATGTTTTAATTTTTGAAAATCGCCCTGCGGTTTCTGATTTTTTAACCATTTTAGGCCCTAGCGGAGCAGCTTTAACGGTTTGGGCTTTAGCACAA…	1J01,1J02	1J03,1J04,1J07,1J05,1J06,1J08,1J12,1J13,1J09,1J10,1J11,1J14,1J15,1J16,1J17	-
bamA	Cell wall/membrane/envelope biogenesis	Part of the outer membrane protein assembly complex, which is involved in assembly and insertion of beta-barrel proteins into the outer membrane	1	2	ATGAAAAAACATCTTATTAGTATTTGTGCTTTAGTTGCTATGGCCAATGCAGCAACCATTAAAGATATTAAATTTATCGGATTAAATCATTTATCGAACACAAGCGCTATAAATATCGCGGGGCTTAAAATAGGCGAGGAAATAAATCCTGCAAAAATCAACACTGCTATTCTTAATCTTTATAAACAAAATTATTTCGAAAATATTGCAGTAGAAAACAACAATGGAATTTTGGAAATTATAGTTACTGAAAAACCAACTATAGCAAAGGTTACTATCACAGGTATAGCTTCAAATGATAGAAAACAAGTTGAAAGTATTTTAGGGATTAAAAGAGGTACACTACTTGATGAAGGAAATATAAAAGAAGCTATTGAACGCATTAAAGCTTATTATGAA…	1J01,1J02	1J03,1J04,1J07,1J05,1J06,1J08,1J12,1J13,1J09,1J10,1J11,1J14,1J15,1J16,1J17	-
epsM	Cell wall/membrane/envelope biogenesis	Bacterial transferase hexapeptide (six repeats)	1	2	GTGAAAAATGTCATCATCATAGGAGCGGGTGGCTTTGCTAGAGAGCTTTATTCTTATTTAAAAGATGCAAATTACGAAATTATAGGCTATATTGATATACAAGAAAATATTTTTTTTGACTTAAAATATCTAGGCAATGAAGATAACTTCGATAAAAAGTTGATTCAAAAAGCATCTTTTGCTTTAGGTGTAGGACAAATCAATTTAAGAAAAAAAATCCTTGTAAAACTTTCAAAAAAATCATGTAATTTTATCACTTTTATACATCCTCAATCTTTTGTTTCAAAAGAAGCTAAAATAGGACAAGGGGTTATAGTGTGTCCTTTTGTAACCATTAATGCTAATTCAAATATAGGAGATTTTGTGCTTTGTAATATTTATTCAAGCATAGCTCATGAT…	1J01,1J02	1J03,1J04,1J07,1J05,1J06,1J08,1J12,1J13,1J09,1J10,1J11,1J14,1J15,1J16,1J17	-
legF_2	Cell wall/membrane/envelope biogenesis	Cytidylyltransferase	1	2	ATGGCTGAAATTTTATGTACTATTTGTGCTAGGGGTGGTAGCAAAGGCGTTAAAAACAAAAATATTAGAAAGATTAACAAACTTGAAATGATAGCTTATAGCATCATACAAGCTCAAAATTCAAAGCTTTTTAAACACATAGTCATAAGTACTGATAGTGATGAAATCGCAAGTGTAGCCCAAAAATATGGCGCTGAAGTTTTTTTCAAAAGAGAAGCTCATCTTGCCAATGATCGGACTGCAAAACTTCCTGTCATGCGTGATGCCTTGCTAAGAAGTGAAGAGCATTTTAAAACGTGTTTTGAAACTCTCATAGACTTAGATGCTTCAGCCCCGCTTCGCTCAAGCCTTGATATAAAAAAAGCTTATGAAAGTTTTGTTGAAAATGATAATTCCAAT…	1J01,1J02	1J03,1J04,1J07,1J05,1J06,1J08,1J12,1J13,1J09,1J10,1J11,1J14,1J15,1J16,1J17	-
hypothetical	Cell wall/membrane/envelope biogenesis	Rod shape-determining protein MreC	1	2	ATGAAGAATAAGATTTTTTATGTTCTTGTCTTAGCCTTTTTGGTTTTTATATCTTTTTATTATGGAGGACTTATTAAGCAAAATGTTCTCCGTGTTAATGATTTTGTTATAGGTAATTTTTATAATATTAAAGATTATTTGGGAGAAAAAATTTCAGAACACTTTAATCAAGCAAATCAAATTCAGCAACTAAAAGCTAGAAATAAAGAATTAGAAGATATTGCTGTAAAGGTAACTAGTTTTGCAAATCAATTAAATCGTATTTTAGAGGATCAAAATTCTACAAAATATTTACCTCAAGTTTCTTTAACTAGAGTTATTTCTTATGTTCAATTGAATGATTATAAAAAATTATGGTTAGATTGGAGCAAAATTCCCGTTGGTAAAAACCGTGGTTTG…	1J01,1J02,1J03,1J04,1J07,1J05,1J06,1J08,1J12,1J13,1J10,1J11,1J14,1J15,1J16,1J17	1J09	-
murB	Cell wall/membrane/envelope biogenesis	cell wall formation	1	2	ATGATCATTGATTTTAAAAAATACTCTTCTGTGCGTATAGGAAATGAATTTGAAGTTTTAGTTTTGGATCAAATTTGTGATTTTGATGGTTTTTTAATAGGTGGTGCAAACAACCTTTTAGTTAGTCCAAAACCTAAAAATATAGGAATTTTAGGAGATGGTTTTAATTTTATACAAATTTTAGATCGGAATAAAGATTTTATACATCTTCGCATAGGCTGCAAAACAAAATCAAGTAAAATGTATCGCTTTGCCAAAGAAAACAATCTTAAGGGTTTTGAGTATTTAAGCAAAATTCCTGGTACACTTGGCGGGCTTTTGAAAATGAATGCAGGACTTAAAGGAGAGTGTATCAGTCAAAATTTAATCAAAATTGCTACTTCTCAAGGCGAAATTCTA…	1J01,1J02	1J03,1J04,1J07,1J05,1J06,1J08,1J12,1J13,1J09,1J10,1J11,1J14,1J15,1J16,1J17	-
hldD	Cell wall/membrane/envelope biogenesis	ADP-L-glycero-D-manno-heptose-6-epimerase	1	2	ATGAAAATAGCAATCACAGGTGGAGCAGGATTTATAGGTTCGCAACTAGCTTTAAATTTGCAAGAAAAACATGAAATTTTAATCATCGATAAAATGCGTAGTAGTGCGACTTTTGAAAATGGAAATTTGCAAAGTTTTGGGCATTTTAAAAATTTACTTGAATTTGATGGAGAACTTTTTGCAGGCGATATTAACGATGAAAAAGTTTTAAAAAAGATTGAAGATTTTAAACCAGAGATTATTTTTCATCAAGCAGCAATTTCAGACACTACGGTTTTTGATCAAACTAAGGTTTTGCAAACCAATTTAAATACTTTTAAAGATTTTATAGAACTTAGCATAGATCTTAATGCAAAGCTTATTTATGCAAGTTCAGCTTCGGTTTATGGTGATGCAAAA…	1J01,1J02,1J03,1J07,1J05,1J06,1J08,1J12,1J13,1J09,1J10,1J11,1J14,1J15,1J16,1J17	1J04	-
hypothetical	Cell wall/membrane/envelope biogenesis	lytic murein transglycosylase	1	2	ATGAAAAAAATTTTATTGTGTTTTTTAATATGTTTTAATTTTCTTTTTGCGCAAATTAATACTCCTGAATTTTATGAAAGACAAATGAATGTTTTAAGAAATTTAGATATTAATCCAAGTTTTATTAGTGATTTGATTTTTGTGCAAACTCAACAAGATATAAAATCAAAACATGCTCAAACTTTAATAGATAGTATGCAAAATTTTTCAAAAGTTACTCCTATGATAAGAAAAATTTTAGCCCAGCAGGAAGTTCCTGATGAGATTTTGTATCTAGCTATGGTTGAATCAGGCTTGAAAACTCATAGTGTTTCTAATGCCAAGGCTGTAGGGGTTTGGCAATTTATGCAACCAACAGCTAGAAATTTGGGTTTAAGAATCGATGCTTATGTTGATGAA…	1J01,1J02	1J03,1J04,1J07,1J05,1J06,1J08,1J12,1J13,1J09,1J10,1J11,1J14,1J15,1J16,1J17	-
kpsD	Cell wall/membrane/envelope biogenesis	Capsular polysaccharide ABC transporter, periplasmic polysaccharide-binding protein	1	2	ATGAAAAAAATATTAATTTTACTTTTTAGTTGTATTTTATGTTTTGGAGCTGTGGATGTTTCACAAATCATTTCAGCAGAGGATCAAGGTTCTGCTACAACTAGCATAGATCAAAATTTAAGCTCAAATTATGATATAGCAAATAAAGAAAATAATCTTACAAAAATTCATCAAATTTTAGTATTTGGCGCTCATCTTTTTAATGGAAATTTTAAAAATTACAATCAAAGAGTTTATAACCCAGATTATAAGATTGCAGTTGGTGATCAAATCAGTCTTAAAATTTGGGGAGCTGTTGAGTTTTCGCAAGTTTTAGTGGTGGATTCTCAAGGAAATATTTTTATCCCTAAAGTAGGAGCTGTAAATTTACTAGGTGTGAAAAATAGCACCCTTGTAAGT…	1J01,1J02	1J03,1J04,1J07,1J05,1J06,1J08,1J12,1J13,1J09,1J10,1J11,1J14,1J15,1J16,1J17	-
hypothetical	Cell wall/membrane/envelope biogenesis	Capsule polysaccharide biosynthesis protein	1	2	ATGAGATTTAGCACTAAAATTAAAAAAGAATTTAGCGGTAAAAATGTTTTACTCTTGCAAGGGCCTGTGGGAAATTTTTTTCATCATCTTGCAGTGAAAATGAGAAAAAACCAAACCAAAGTTTTTAAACTCAATTTTAACGGCGGAGATTTTTTTTTCTATCCTAGCGGAACGAGGTGTAAGTGTGATGAAAAAGATCTTGAAAATTTCTATAGAGATTTTTTTCAAAATAAAAAAATCGATGCTATTTTAATGTATAATGATTGTCGCATTATACATGCTAAGGCTATTAAAGTGGCTAAAGAATTAGGAATTGAAATATGGATTTTTGAAGAAGGATATTTAAGGCCTTATTGTATTACTTTGGAAAAAGATGGGGTGAATGCAAATTCTTCTTTA…	1J01,1J03,1J04,1J07,1J05,1J06,1J08,1J12,1J13,1J09,1J10,1J11,1J14,1J15,1J16,1J17	1J02	-
lolA	Cell wall/membrane/envelope biogenesis	Participates in the translocation of lipoproteins from the inner membrane to the outer membrane. Only forms a complex with a lipoprotein if the residue after the N-terminal Cys is not an aspartate (The Asp acts as a targeting signal to indicate that the lipoprotein should stay in the inner membrane)	1	2	ATGAAAAAAACATTCTTGATATTTTTTATTTTTATAGGACAACTTTTTGCCCTTGATCTTAATTTTAATACCTTTTCAAGCAATTTTACCCAAATAGTGAAATCCAAAAACTCTACACTTTCTTATTCTGGGCATTTTATACTGAGTAAAGATCAAGCATATTGGAGTTATGATACTCCTAGTAAAAAAGAGATTTATATCAACAAAAATCAAGTAACCATAGTAGAGCACGATCTAGAACAAGTCATTTTCTCTCATCTTGATAACATTCCAAATCTTAATGAAATTTTCAAAAAAGCAAGTCTTATAGACAAAGATAAACTTGTAGCAAAATATGATAATATAAATTATACAATTAAACTCAATCAAGAGCAAATTCAAAGCATATCCTATAAAGAT…	1J01,1J02	1J03,1J04,1J07,1J05,1J06,1J08,1J12,1J13,1J09,1J10,1J11,1J14,1J15,1J16,1J17	-
murG	Cell wall/membrane/envelope biogenesis	Cell wall formation. Catalyzes the transfer of a GlcNAc subunit on undecaprenyl-pyrophosphoryl-MurNAc-pentapeptide (lipid intermediate I) to form undecaprenyl-pyrophosphoryl-MurNAc- (pentapeptide)GlcNAc (lipid intermediate II)	1	2	ATGACAATAGCTTTAACAGGTGGTGGAACTGGAGGACATTTGGCCATAGTGCGTTGCTTATTAGAAAGTGCGATTAAAAAAAATATAGAATGTGTATACATAGGCAGTCAAAATGGTCAAGATAAAGCTTGGTTTGAAAATGAAGTACGCTTTAAGGAAAAATTTTTTTTAAGCTCTAAAGGAGTGGTTAATCAAAGCAAATTTGACAAAATCAGTTCTTTACTCCACACCTTAAAACTCTCCAAAGATTGTAGAGAAATTTTTAAAAAATACCACATCCAAGCCGTTTTTAGTGTAGGTGGATACAGTGCAGCTCCTGCATCTTTTGCGGCTTTATTCTCACATTTGCCTCTTTTTATACATGAACAAAATTCAAAAAGCGGCTCTTTAAATATGCTT…	1J01,1J02	1J03,1J04,1J07,1J05,1J06,1J08,1J12,1J13,1J09,1J10,1J11,1J14,1J15,1J16,1J17	-
hypothetical	Cell wall/membrane/envelope biogenesis	Integral membrane protein CcmA involved in cell shape determination	1	2	ATGCTTCATGTTGATGGAGAGTTAAGTGGTATTATTCATTCTGAAAGCATTGTGGTTATCGGAAAAAATGGAAATTTAAAAGGTGAATTACAAGCAGATAAAATTGTAGTAAATGGGTGTTTTGAAGGGCAACTTGAGGCTAATAGTTTAGAAATTTTAGCGGGCGGAGTTGTTAATGGTGATATTTCAACGCAAAAAATTTCTATAGAAAATGGCGGTCGCTTTAATGGAACTAGTAAAATTAAAGAAGATACTATCAAACTTATTGAAAATAACAACGAAGAATAA	1J01,1J02,1J03,1J04,1J07,1J05,1J06,1J08,1J12,1J13,1J09,1J10,1J11,1J15,1J16,1J17	1J14	-
lnt	Cell wall/membrane/envelope biogenesis	apolipoprotein N-acyltransferase	1	2	ATGAAGTTAAAATTGAATTTTCTGCCATATTTTTCCTTTATTCCAAAAAAATTAAACACTAATTCTATCATTTTTAAAATAATAAAAGTCTTTTTTATTGCAATTTTACTTTCAAATTCTATTTATCTATCATTTTTTGAAAATATTTTTACACAAACCATTAGTCCATTTTTAGCTATTTGGGGGTTAGTTTTACTTCTAAAAAGTAAAACTTCTAAACAATATTTTTGGATAGGTTTTTTTGTAGGGATTCTTTGGTTTTGGTGGATTGGTTTATCTTCAATTTATTTTAATCTAAACTATTTAGTACCAATTATACCAATTATCATTGGTTTTATTTATGGGTTACTTTTTAGATTATGTTATTTATTAAAATTTGATTTTTTAAGGCTTTGTGGA…	1J01,1J02,1J03,1J04,1J07,1J05,1J06,1J08,1J12,1J13,1J10,1J11,1J14,1J15,1J16,1J17	1J09	-
mepM	Cell wall/membrane/envelope biogenesis	peptidase M23	1	2	ATGAAAAAATTATTGCTTTTATTTATTTTTGTTGTTCAAAGTTTTGCAGCTTTAAGTGTTGAAGAGCTAACTTGGGATAATGGAGATACCTTGCTTAAATTCCTACAAAGAAATTCCATACCTATGTCGCTTTATTATGGACTTGATAGAGAAGATCAAGAACTTGCTTCTGATATAGCCTATAAAATAAAATATCAAGTTTTAAAAGATGAAAACAACAACATAGAACAAGTTTTAATTCCAATTAGTGATGATTTACAAATTCATATCTATAAAGATAAAGATGGACAATACACTCTTGCTTTTACTCCTGTATCTTATCAAAAAGAAGATAGAATTTTACATTTAACCATTAAAAGCTCTGCTTATCAAGATGTCTATGAAGAAAGTGGTAGCAGT…	1J01,1J03,1J04,1J07,1J05,1J06,1J08,1J12,1J13,1J09,1J10,1J11,1J14,1J15,1J16,1J17	1J02	-
lptD	Cell wall/membrane/envelope biogenesis	Involved in the assembly of lipopolysaccharide (LPS) at the surface of the outer membrane	1	2	ATGTGGCGTAAATTTTCCCTATTGCTAGGAACTAGCATAGCTTTAAATGCAGCACAAGTTGATATTTACGCTCTTGATGCAAAAAAAGAAGGTGATATTCTTACTGCGAACAATGATGTTATTATTTTTTCTGATTTTTATTTCATCACTGCCAATAAAGCAATTTACAATGAAAAAACCGGAGATGTTGAGCTTTTTGGCGATGTTAACATCCTAAGGGGACAAAACGAAAGATCACATTCTGATTATGCTAAAATCAACCTAAATTCCAATCAAGCCGATTTTAGTAATTTTTTCTTTTCCAATAACAATCTTGAAGTATGGTTTCAAAGCAAAACAAGCCATCTAAATGATAAAGTCTTTGAAAGCAAAGTTTCAGCAGTTTCAAGCTGCAATGTT…	1J01,1J02,1J03,1J04,1J07,1J05,1J06,1J08,1J12,1J13,1J10,1J11,1J14,1J15,1J16,1J17	1J09	-
legF_1	Cell wall/membrane/envelope biogenesis	CMP-N-acetylneuraminic acid synthetase	1	2	ATGAAAAATCTTTGCATAATCCCTGCTCGTGGTGGATCAAAAAGAATTCCTAGAAAAAATATCATTGATTTTCTAGGTAAACCTTTAATCTCTTATAGCATAGAAAATGCTTTAAATTCAGGTATTTTTGATGAAGTGGTGCTTTCAAGCGATGATGAAGAAATCATAGAAGTAGCCTTAAAATACGGTGCAAAAGCTCCTTTTGTGCGTGATAAAAATTTAAGCGATGATTATGCTTCAAGCACTGCTGTAGTGCAAAATGCCATAGAAATTTTACAAAGCCAAAATCAAATTTATGATCATGTCTGCTGCCTTTATGCTACTGCTCCTTTGTTAAATAAAGACATTTTAAAACAAGCCTATGAAAAATTTATACAAAATCAAAGCAAGTTTTTATTT…	1J01,1J02,1J03,1J04,1J07,1J05,1J06,1J08,1J14,1J15,1J16	1J12,1J13,1J09,1J10,1J11,1J17	-
speA	Coenzyme transport and metabolism	arginine decarboxylase	1	2	ATGGATTATGGTATTGATATTTGGGGAAATGAAAATTTCATTATCAAAAATGGTAAAGTTTGTATCAATTACGAGAAAAAACCTGCTATTATTGATATAGTTAAAGAATTAAGAGATGATGGATACAAGGGGCCTTTACTTTTAAGATTTCCTCATCTTATCCAAAAACAAATTGAAAATATTTACGGAAATTTCAATAAAGCAAGAAAGGAATTTGGCTATAAAGGAGGATTTAACGCTGTTTATCCTTTAAAGGTCAATCAATACCCTGGTTTTGTAAAAAATCTTGTAAAACTTGGAAAAGACTATAACTATGGACTTGAAGCAGGTTCTAAGGCAGAGCTTTTACTCGCTATGGCTTATAATAACGAAGGCGCACCTATTACCGTAAATGGCTTT…	1J03,1J04,1J07,1J05,1J06,1J08,1J12,1J13,1J09,1J10,1J14,1J15,1J16,1J17	1J11	-
hypothetical	Coenzyme transport and metabolism	coproporphyrinogen III oxidase	1	2	ATGAATTTATTTCAAAATTTAGCTTTAAAATACTCTCATACTATGATGGAAAAATCTCTTCAAAAAGGTTTCAATGTTGAACTTTTAAAACAACCCAAAGAAAAAATTCCAAAACAAGATAAAAGCTATATGCTTTATGCTCATGTACCTTTTTGCCATACTTTTTGTCCTTATTGTAGCTTTCATAAATATTATTATGATGAAAATTTAGCCAAAGTATATTTTCAAAATCTTAGAGAAGAAATTAAAATCATGAAAGATAAAGGTTTTGATTTTACCTCCATGTATGTGGGTGGTGGTACAACACTGATTAACGAAGAGGAATTATTAAAAACCTTAGAACTTTGTAAAAAATTATTTAATATAAAAGAAATTTCATGCGAAAGCGATCCAAATCAT…	1J03,1J04,1J07,1J05,1J06,1J08,1J12,1J13,1J09,1J10,1J11,1J15,1J16,1J17	1J14	-
[truncated: 260 more rows]

## Sheet: 2C
gene_name	category	description	n_snps	n_groups	seq	group_1	group_2	group_3	group_4	group_5	group_6	group_7	group_8	group_9	group_10
[truncated: 197 more rows]
