# Supplementary material for: Antimicrobial use on Campylobacter revealed by next-generation sequencing in patients with common variable immunodeficiency
Source: Front Microbiol. 2026 Apr 1;17:1750824. doi: 10.3389/fmicb.2026.1750824 (PMC13079058; doi:10.3389/fmicb.2026.1750824)
Supplement: Supplementary Table 1 — Complete metadata for isolates of C. coli and C. jejuni from both patients. Additional data for the clinical isolates that are not shown in Table 1: reads accession numbers (ENA), sequencing information (sequencer used, genome size, contig number, number of coding sequences, and GC%), cgMLST result using Oxford scheme v1, and full carbapenem susceptibility data for ertapenem, meropenem, and imipenem. [file Table_4.XLSX]

## Sheet: PATIENT #1
Supplementary Table 4. Complete antimicrobial prescription timelines for both patients. All antimicrobial prescriptions including the years not shown in Figure 5 are listed here. Prescription data for patient #1 cover 11 years from 2013 to 2024 and include the following: amoxicillin-clavulanic acid, gentamicin, ceftriaxone, ciprofloxacin, amoxicillin, ertapenem, azithromycin, ofloxacin, rifaximin…
AMC	Amoxicillin-clavulanic acid
GEN	Gentamicin
CIP	Ciprofloxacin
AMX	Amoxicillin
ERT	Ertapenem
AZI	Azithromycin
OFL	Ofloxacin
RIF	Rifaximin
PT	Pristinamycin
IPM	Imipenem
CS	Colistin
CLA	Clarithromycin
[…]	Time gap (no treatment)
2013-09-01	AMC	GEN
2013-09-02	AMC	GEN
2013-09-03	AMC	GEN
2013-09-04
2013-09-05
[…]
2014-02-01	AMC	CIP
2014-02-02	AMC	CIP
2014-02-03	AMC	CIP
2014-02-04	AMC	CIP
2014-02-05	AMC	CIP
2014-02-06	AMC	CIP
2014-02-07	AMC	CIP
2014-02-08	AMC	CIP
2014-02-09	AMC	CIP
2014-02-10	AMC	CIP
2014-02-11	AMC	CIP
2014-02-12	AMC	CIP
2014-02-13	AMC	CIP
2014-02-14	AMC	CIP
2014-02-15	AMC	CIP
2014-02-16	AMC	CIP
2014-02-17	AMC	CIP
2014-02-18	AMC	CIP
2014-02-19	AMC	CIP
2014-02-20	AMC	CIP
2014-02-21	AMC	CIP
2014-02-22
2014-02-23
2014-02-24
2014-02-25
[…]
2014-03-20
2014-03-21
2014-03-22
2014-03-23
2014-03-24
2014-03-25
2014-03-26
2014-03-27
2014-03-28
2014-03-29
2014-03-30
2014-03-31
2014-03-21
26/03/2014
26/03/2014
[…]
2014-04-01	AMX
2014-04-02	AMX
2014-04-03	AMX
2014-04-04	AMX
2014-04-05	AMX
2014-04-06	AMX
2014-04-07	AMX
2014-04-08	AMX
2014-04-09	AMX
2014-04-10	AMX
2014-04-11	AMX
2014-04-12	AMX
2014-04-13	AMX
2014-04-14	AMX
2014-04-15	AMX
2014-04-16	AMX
2014-04-17	AMX
2014-04-18	AMX
2014-04-19	AMX
2014-04-20	AMX
2014-04-21	AMX
2014-04-22	AMX
2014-04-23	AMX
2014-04-24	AMX
2014-04-25	AMX
2014-04-26	AMX
2014-04-27	AMX
2014-04-28	AMX
2014-04-29
2014-04-30
2014-05-01	ERT
2014-05-02	ERT
2014-05-03	ERT
2014-05-04	ERT
2014-05-05	ERT
2014-05-06	ERT
2014-05-07	ERT
2014-05-08	ERT
2014-05-09	ERT
2014-05-10	ERT
2014-05-11	ERT
2014-05-12	ERT
2014-05-13	ERT
2014-05-14	ERT
2014-05-15	ERT
2014-05-16	ERT
2014-05-17	ERT
2014-05-18	ERT
2014-05-19	ERT
2014-05-20	ERT
2014-05-21	ERT
2014-05-22	ERT
2014-05-23	ERT
2014-05-24	ERT
2014-05-25	ERT
2014-05-26	ERT
2014-05-27	ERT
2014-05-28	ERT
2014-05-29	ERT
2014-05-30	ERT
2014-05-31	ERT
2014-06-01	ERT
2014-06-02	ERT
2014-06-03	ERT
2014-06-04	ERT
2014-06-05	ERT
2014-06-06	ERT
2014-06-07	ERT
2014-06-08	ERT
2014-06-09	ERT
2014-06-10	ERT
2014-06-11	ERT
2014-06-12	AZI
2014-06-13	AZI
2014-06-14	AZI
2014-06-15	AZI
2014-06-16	AZI
2014-06-17	AZI
2014-06-18	AZI
2014-06-19	AZI
2014-06-20	AZI
2014-06-21	AZI
2014-06-22	AZI
2014-06-23	AZI
2014-06-24	AZI
2014-06-25	AZI
2014-06-26	AZI
2014-06-27	AZI
2014-06-28	AZI
2014-06-29	AZI
2014-06-30	AZI
2014-07-01	AZI
2014-07-02	AZI
2014-07-03	AZI
2014-07-04	AZI
2014-07-05	AZI
2014-07-06	AZI
2014-07-07	AZI
2014-07-08	AZI
2014-07-09	AZI
2014-07-10	AZI
2014-07-11	AZI
2014-07-12	AZI
2014-07-13	AZI
2014-07-14	AZI
2014-07-15	AZI
2014-07-16	AZI
2014-07-17	AZI
2014-07-18	AZI
2014-07-19	AZI
2014-07-20	AZI
2014-07-21	AZI
2014-07-22	AZI
2014-07-23	AZI
2014-07-24	AZI
2014-07-25	AZI
2014-07-26	AZI
2014-07-27	AZI
2014-07-28	AZI
2014-07-29	AZI
2014-07-30	AZI
2014-07-31	AZI
2014-08-01	AZI
2014-08-02	AZI
2014-08-03	AZI
2014-08-04	AZI
2014-08-05	AZI
2014-08-06	AZI
2014-08-07	AZI
2014-08-08	AZI
2014-08-09	AZI
2014-08-10	AZI
2014-08-11	AZI
2014-08-12	AZI
2014-08-13	AZI
2014-08-14	AZI
2014-08-15	AZI
2014-08-16	AZI
2014-08-17	AZI
2014-08-18	AZI
2014-08-19	AZI
2014-08-20	AZI
2014-08-21	AZI
2014-08-22	AZI
2014-08-23	AZI
2014-08-24	AZI
2014-08-25	AZI
2014-08-26	AZI
2014-08-27	AZI
2014-08-28	AZI
2014-08-29	AZI
2014-08-30	AZI
2014-08-31	AZI
2014-09-01	AZI
2014-09-02	AZI
2014-09-03	AZI
2014-09-04	AZI
2014-09-05	AZI
2014-09-06	AZI
2014-09-07	AZI
2014-09-08	AZI
2014-09-09	AZI
2014-09-10	AZI
2014-09-11	AZI
2014-09-12	AZI
2014-09-13	AZI
2014-09-14	AZI
2014-09-15	AZI
2014-09-16	AZI
2014-09-17	AZI
2014-09-18	AZI
2014-09-19	AZI
2014-09-20	AZI
2014-09-21	AZI
2014-09-22	AZI
2014-09-23	AZI
2014-09-24	AZI
2014-09-25	AZI
2014-09-26	AZI
2014-09-27	AZI
2014-09-28	AZI
2014-09-29	AZI
2014-09-30	AZI
2014-10-01	AZI
2014-10-02	AZI
2014-10-03	AZI
2014-10-04	AZI
2014-10-05	AZI
2014-10-06	AZI
2014-10-07	AZI
2014-10-08	AZI
2014-10-09	AZI
2014-10-10	AZI
2014-10-11	AZI
2014-10-12	AZI
2014-10-13	AZI
2014-10-14	AZI
2014-10-15	AZI
2014-10-16	AZI
2014-10-17	AZI
2014-10-18	AZI
2014-10-19	AZI
2014-10-20	AZI
2014-10-21	AZI
2014-10-22	AZI
2014-10-23	AZI
2014-10-24	AZI
2014-10-25	AZI
2014-10-26	AZI
2014-10-27	AZI
2014-10-28	AZI
2014-10-29	AZI
2014-10-30	AZI
2014-10-31	AZI
2014-11-01	AZI
2014-11-02	AZI
2014-11-03	AZI
2014-11-04	AZI
2014-11-05	AZI
2014-11-06	AZI
2014-11-07	AZI
2014-11-08	AZI
2014-11-09	AZI
2014-11-10	AZI
2014-11-11	AZI
2014-11-12	AZI
2014-11-13	AZI
2014-11-14	AZI
2014-11-15	AZI
2014-11-16	AZI
2014-11-17	AZI
2014-11-18	AZI
2014-11-19	AZI
2014-11-20	AZI
2014-11-21	AZI
2014-11-22	AZI
2014-11-23	AZI
2014-11-24	AZI
2014-11-25	AZI
2014-11-26	AZI
2014-11-27	AZI
2014-11-28	AZI
2014-11-29	AZI
2014-11-30	AZI
2014-12-01	AZI
2014-12-02
[…]
2015-08-01	AMC	GEN
2015-08-02	AMC
2015-08-03	AMC
2015-08-04	AMC
2015-08-05	AMC
2015-08-06	AMC
2015-08-07	AMC
2015-08-08
2015-08-09
2015-08-10
2015-08-11
2015-08-12
2015-08-13
2015-08-14
2015-08-15
2015-08-16
2015-08-17
2015-08-18
2015-08-19
2015-08-20
2015-08-21
2015-08-22
2015-08-23
2015-08-24
2015-08-25
2015-08-26
2015-08-27
2015-08-28
2015-08-29
2015-08-30
2015-08-31
2015-09-01		GEN	ERT
2015-09-02		GEN	ERT
2015-09-03		GEN	ERT
2015-09-04		GEN	ERT
2015-09-05		GEN	ERT
2015-09-06		GEN	ERT
2015-09-07		GEN	ERT
2015-09-08			ERT
2015-09-09			ERT
2015-09-10			ERT
2015-09-11			ERT
2015-09-12			ERT
2015-09-13			ERT
2015-09-14			ERT
2015-09-15			ERT
2015-09-16
2015-09-17
2015-09-18
2015-09-19
2015-09-20
[…]
2016-01-01	OFL	GEN
2016-01-02	OFL	GEN
2016-01-03	OFL	GEN
2016-01-04	OFL	GEN
2016-01-05	OFL	GEN
2016-01-06	OFL	GEN
2016-01-07	OFL	GEN
2016-01-08	OFL	GEN
2016-01-09	OFL	GEN
2016-01-10	OFL	GEN
2016-01-11	OFL	GEN
2016-01-12	OFL	GEN
2016-01-13	OFL	GEN
2016-01-14	OFL	GEN
2016-01-15	OFL
2016-01-16	OFL
2016-01-17	OFL
2016-01-18	OFL
2016-01-19	OFL
2016-01-20	OFL
2016-01-21	OFL
2016-01-22
2016-01-23
2016-01-24
2016-01-25
[…]
2016-07-01	AMC	GEN
2016-07-02	AMC	GEN
2016-07-03	AMC	GEN
2016-07-04	AMC	GEN
2016-07-05	AMC	GEN
2016-07-06	AMC
2016-07-07	AMC
2016-07-08	ERT
2016-07-09	ERT
2016-07-10	ERT
2016-07-11	ERT
2016-07-12	ERT
2016-07-13	ERT
2016-07-14	ERT
2016-07-15
2016-07-16
2016-07-17
2016-07-18
2016-07-19
2016-07-20
[…]
2016-11-01	AMX	GEN
2016-11-02	AMX	GEN
2016-11-03	AMX	GEN
2016-11-04	AMX	GEN
2016-11-05	AMX	GEN
2016-11-06	AMX	GEN
2016-11-07	AMX	GEN
2016-11-08	AMX	GEN
2016-11-09	AMX	GEN
2016-11-10	AMX	GEN
2016-11-11	AMX	GEN
2016-11-12	AMX	GEN
2016-11-13	AMX	GEN
2016-11-14	AMX	GEN
2016-11-15
2016-11-16
2016-11-17
2016-11-18
2016-11-19
2016-11-20
2016-11-21
2016-11-22
2016-11-23
2016-11-24
2016-11-25
2016-11-26
2016-11-27
2016-11-28
2016-11-29
2016-11-30
2016-12-01	AMX
2016-12-02	AMX
2016-12-03	AMX
2016-12-04	AMX
2016-12-05	AMX
2016-12-06	AMX
2016-12-07	AMX
2016-12-08	AMX
2016-12-09	AMX
2016-12-10	AMX
2016-12-11	AMX
2016-12-12	AMX
2016-12-13	AMX
2016-12-14	AMX
2016-12-15	AMX
2016-12-16	AMX
2016-12-17	AMX
2016-12-18	AMX
2016-12-19	AMX
2016-12-20	AMX
2016-12-21	AMX
2016-12-22	AMX
2016-12-23	AMX
2016-12-24	AMX
2016-12-25	AMX
2016-12-26	AMX
2016-12-27	AMX
2016-12-28	AMX
2016-12-29
2016-12-30
2016-12-31
[…]
2017-07-01	AMC
2017-07-02	AMC
2017-07-03	AMC
2017-07-04	AMC
2017-07-05	AMC
2017-07-06	AMC
2017-07-07	AMC
2017-07-08	AMC
2017-07-09	AMC
2017-07-10	AMC
2017-07-11	AMC
2017-07-12	AMC
2017-07-13	AMC
2017-07-14	AMC
2017-07-15	AMC
2017-07-16	AMC
2017-07-17	AMC
2017-07-18	AMC
2017-07-19	AMC
2017-07-20	AMC
2017-07-21	AMC
2017-07-22
2017-07-23
2017-07-24
2017-07-25
2017-07-26
2017-07-27
2017-07-28
2017-07-29
2017-07-30
2017-07-31
2017-08-01	AMX
2017-08-02	AMX
2017-08-03	AMX
2017-08-04	AMX
2017-08-05	AMX
2017-08-06	AMX
2017-08-07	AMX
2017-08-08	AMX
2017-08-09	AMX
2017-08-10	AMX
2017-08-11	AMX
2017-08-12	AMX
2017-08-13	AMX
2017-08-14	AMX
2017-08-15	AMX
2017-08-16	AMX
2017-08-17	AMX
2017-08-18	AMX
2017-08-19	AMX
2017-08-20	AMX
2017-08-21	AMX
2017-08-22
2017-08-23
2017-08-24
2017-08-25
[…]
2018-02-01	AMC
2018-02-02	AMC
2018-02-03	AMC
2018-02-04	AMC
2018-02-05	AMC
2018-02-06	AMC
2018-02-07	AMC
2018-02-08
2018-02-09
2018-02-10
2018-02-11
2018-02-12
2018-02-13
2018-02-14
2018-02-15
[…]
2018-11-01	AMC	GEN
2018-11-02	AMC	GEN
2018-11-03	AMC	GEN
2018-11-04	AMC	GEN
2018-11-05	AMC	GEN
2018-11-06	AMC	GEN
2018-11-07	AMC	GEN
2018-11-08	ERT
2018-11-09	ERT
2018-11-10	ERT
2018-11-11	ERT
2018-11-12	ERT
2018-11-13	ERT
2018-11-14	ERT
2018-11-15	AZI
2018-11-16	AZI
2018-11-17	AZI
2018-11-18	AZI
2018-11-19	AZI
2018-11-20	AZI
2018-11-21	AZI
2018-11-22	AZI
2018-11-23	AZI
2018-11-24	AZI
2018-11-25	AZI
2018-11-26	AZI
2018-11-27	AZI
2018-11-28	AZI
2018-11-29	AZI
2018-11-30	AZI
2018-12-01	AZI
2018-12-02	AZI
2018-12-03	AZI
2018-12-04	AZI
2018-12-05	AZI
2018-12-06	AZI
2018-12-07	AZI
2018-12-08	AZI
2018-12-09	AZI
2018-12-10	RIF
2018-12-11
2018-12-12
2018-12-13
2018-12-14
2018-12-15
2018-12-16
[…]
2019-02-01	ERT	GEN
2019-02-02	ERT	GEN
2019-02-03	AMC
2019-02-04	AMC
2019-02-05	AMC
2019-02-06	AZI
2019-02-07	AZI
2019-02-08
2019-02-09
2019-02-10
[…]
2019-07-01	AMX
2019-07-02	AMX
2019-07-03	AMX
2019-07-04	AMX
2019-07-05	AMX
2019-07-06	AMX
2019-07-07	AMX
2019-07-08	AMX
2019-07-09	AMX
2019-07-10	AMX
2019-07-11	AMX
2019-07-12	AMX
2019-07-13	AMX
2019-07-14	AMX
2019-07-15
2019-07-16
2019-07-17
2019-07-18
2019-07-19
2019-07-20
[…]
2020-07-01	AMC
2020-07-02	AMC
2020-07-03	AMC
2020-07-04	AMC
2020-07-05	AMC
2020-07-06	AMC
2020-07-07	AMC
2020-07-08	AMC
2020-07-09	AMC
2020-07-10	AMC
2020-07-11	AMC
2020-07-12	AMC
2020-07-13	AMC
2020-07-14	AMC
2020-07-15	AMC
2020-07-16	AMC
2020-07-17	AMC
2020-07-18	AMC
2020-07-19	AMC
2020-07-20	AMC
2020-07-21	AMC
2020-07-22
2020-07-23
2020-07-24
2020-07-25
2020-07-26
2020-07-27
2020-07-28
2020-07-29
2020-07-30
2020-07-31	PT
2020-08-01	PT
2020-08-02	PT
2020-08-03	PT
2020-08-04	PT
2020-08-05	PT
2020-08-06	PT
2020-08-07	PT
2020-08-08	PT
2020-08-09
2020-08-10
2020-08-11
2020-08-12
2020-08-13
2020-08-14
2020-08-15
2020-08-16
2020-08-17
2020-08-18
2020-08-19
2020-08-20
2020-08-21
2020-08-22
2020-08-23
2020-08-24
2020-08-25
2020-08-26
2020-08-27
2020-08-28
2020-08-29
2020-08-30
2020-08-31
2020-09-01	AMC	GEN
2020-09-02	AMC	GEN
2020-09-03	CIP
2020-09-04	CIP
2020-09-05	CIP
2020-09-06	CIP
2020-09-07	CIP
2020-09-08	CIP
2020-09-09	CIP
2020-09-10	CIP
2020-09-11	CIP
2020-09-12	CIP
2020-09-13	CIP
2020-09-14	CIP
2020-09-15	CIP
2020-09-16	CIP
2020-09-17	CIP
2020-09-18	AZI
2020-09-19	AZI
2020-09-20	AZI
2020-09-21	AZI
2020-09-22	AZI
2020-09-23	AZI
2020-09-24	AZI
2020-09-25	AZI
2020-09-26	AZI
2020-09-27	AZI
2020-09-28	AZI
2020-09-29	AZI
2020-09-30	AZI
2020-10-01	AZI
2020-10-02	AZI
2020-10-03	AZI
2020-10-04	AZI
2020-10-05	AZI
2020-10-06	AZI
2020-10-07	AZI
2020-10-08	AZI
2020-10-09	AZI
2020-10-10	AZI
2020-10-11	AZI
2020-10-12	AZI
2020-10-13	AZI
2020-10-14	AZI
2020-10-15	AZI
2020-10-16	AZI
2020-10-17	AZI
2020-10-18	AZI
2020-10-19	AZI
2020-10-20	AZI
2020-10-21	AZI
2020-10-22	AZI
2020-10-23	AZI
2020-10-24	AZI
2020-10-25	AZI
2020-10-26	AZI
2020-10-27	AZI
2020-10-28	AZI
2020-10-29	AZI
2020-10-30	AZI
2020-10-31	AZI
2020-11-01	AZI
2020-11-02	AZI
2020-11-03	AZI
2020-11-04	AZI
2020-11-05	AZI
2020-11-06	AZI
2020-11-07	AZI
2020-11-08	AZI
2020-11-09	AZI
2020-11-10	AZI
2020-11-11	AZI
2020-11-12	AZI
2020-11-13	AZI
2020-11-14	AZI
2020-11-15	AZI
2020-11-16	AZI
2020-11-17	AZI
2020-11-18	AZI
2020-11-19	AZI
2020-11-20	AZI
2020-11-21	AZI
2020-11-22	AZI
2020-11-23	AZI
2020-11-24	AZI
2020-11-25	AZI
2020-11-26	AZI
2020-11-27	AZI
2020-11-28	AZI
2020-11-29	AZI
2020-11-30	AZI
2020-12-01	AZI
2020-12-02	AZI
2020-12-03	AZI
2020-12-04	AZI
2020-12-05	AZI
2020-12-06	AZI
2020-12-07	AZI
2020-12-08	AZI
2020-12-09	AZI
2020-12-10	AZI
2020-12-11	AZI
2020-12-12	AZI
2020-12-13	AZI
2020-12-14	AZI
2020-12-15	AZI
2020-12-16	AZI
2020-12-17	AZI
2020-12-18	AZI
2020-12-19	AZI
2020-12-20	AZI
2020-12-21	AZI
2020-12-22	AZI
2020-12-23	AZI
2020-12-24	AZI
2020-12-25	AZI
2020-12-26	AZI
2020-12-27	AZI
2020-12-28	AZI
2020-12-29	AZI
2020-12-30	AZI
2020-12-31	AZI
2021-01-01	AZI
2021-01-02	AZI
2021-01-03	AZI
2021-01-04	AZI
2021-01-05	AZI
2021-01-06	AZI
2021-01-07	AZI
2021-01-08	AZI
2021-01-09	AZI
2021-01-10	AZI
2021-01-11	AZI
2021-01-12	AZI
2021-01-13	AZI
2021-01-14	AZI
2021-01-15	AZI
2021-01-16	AZI
2021-01-17	AZI
2021-01-18	AZI
2021-01-19	AZI
2021-01-20	AZI
2021-01-21	AZI
2021-01-22	AZI
2021-01-23	AZI
2021-01-24	AZI
2021-01-25	AZI
2021-01-26	AZI
2021-01-27	AZI
2021-01-28	AZI
2021-01-29	AZI
2021-01-30	AZI
2021-01-31	AZI
2021-02-01	AZI
2021-02-02	AZI
2021-02-03	AZI
2021-02-04	AZI
2021-02-05	AZI
2021-02-06	AZI
2021-02-07	AZI
2021-02-08	AZI
2021-02-09	AZI
2021-02-10	AZI
2021-02-11	AZI
2021-02-12	AZI
2021-02-13	AZI
2021-02-14	AZI
2021-02-15	AZI
2021-02-16	AZI
2021-02-17	AZI
2021-02-18	AZI
2021-02-19	AZI
2021-02-20	AZI
2021-02-21	AZI
2021-02-22	AZI
2021-02-23	AZI
2021-02-24	AZI
2021-02-25	AZI
2021-02-26	AZI
2021-02-27	AZI
2021-02-28	AZI
2021-03-01	AZI
2021-03-02	AZI
2021-03-03	AZI
2021-03-04	AZI
2021-03-05	AZI
2021-03-06	AZI
2021-03-07	AZI
2021-03-08	AZI
2021-03-09	AZI
2021-03-10	AZI
2021-03-11	AZI
2021-03-12	AZI
2021-03-13	AZI
2021-03-14	AZI
2021-03-15	AZI
2021-03-16	AZI
2021-03-17	AZI
2021-03-18	AZI
2021-03-19	AZI
2021-03-20	AZI
2021-03-21	AZI
2021-03-22
[…]
2021-06-01	AMC
2021-06-02	AMC
2021-06-03	AMC
2021-06-04	AMC
2021-06-05	AMC
2021-06-06	AMC
2021-06-07	AMC
2021-06-08	AMC
2021-06-09	AMC
2021-06-10	AMC
2021-06-11
2021-06-12
2021-06-13
2021-06-14
2021-06-15
[…]
2021-11-01	AMX
2021-11-02	AMX
2021-11-03	AMX
2021-11-04	AMX
2021-11-05	AMX
2021-11-06	AMX
2021-11-07	AMX
2021-11-08	AMX
2021-11-09	AMX
2021-11-10	AMX
2021-11-11
2021-11-12
2021-11-13
2021-11-14
2021-11-15
2021-11-16
2021-11-17
2021-11-18
2021-11-19
2021-11-20
2021-11-21
2021-11-22
2021-11-23
2021-11-24
2021-11-25
2021-11-26
2021-11-27
2021-11-28
2021-11-29
2021-11-30
2021-12-01	AMC
2021-12-02	AMC
2021-12-03	AMC
2021-12-04	AMC
2021-12-05	AMC
2021-12-06	AMC
2021-12-07	AMC
2021-12-08	AMC
2021-12-09	AMC
2021-12-10	AMC
2021-12-11	AMC
2021-12-12	AMC
2021-12-13	AMC
2021-12-14	AMC
2021-12-15	AMC
2021-12-16
2021-12-17
2021-12-18
2021-12-19
2021-12-20
2021-12-21
2021-12-22
2021-12-23
2021-12-24
2021-12-25
2021-12-26
2021-12-27
2021-12-28
2021-12-29
2021-12-30
2021-12-31
2022-01-01
2022-01-02
2022-01-03
2022-01-04
2022-01-05
2022-01-06
2022-01-07
2022-01-08
2022-01-09
2022-01-10
2022-01-11
2022-01-12
2022-01-13
2022-01-14
2022-01-15
2022-01-16
2022-01-17
2022-01-18
2022-01-19
2022-01-20
2022-01-21
2022-01-22
2022-01-23
2022-01-24
2022-01-25
2022-01-26
2022-01-27
2022-01-28
2022-01-29
2022-01-30
2022-01-31
2022-02-01	AMC
2022-02-02	AMC
2022-02-03	AMC
2022-02-04	AMC
2022-02-05	AMC
2022-02-06	AMC
2022-02-07	AMC
2022-02-08	CIP	AZI
2022-02-09	CIP	AZI
2022-02-10	CIP	AZI
2022-02-11	AMC	GEN
2022-02-12	AMC	GEN
2022-02-13	AMC	GEN
2022-02-14	AMC	GEN
2022-02-15	AMC	GEN
2022-02-16	AMC	GEN
2022-02-17	AMC	GEN
2022-02-18	AZI
2022-02-19	AZI
2022-02-20	AZI
2022-02-21	AZI
2022-02-22	AZI
2022-02-23	AZI
2022-02-24	AZI
2022-02-25	AZI
2022-02-26	AZI
2022-02-27	AZI
2022-02-28	AZI
2022-03-01	AZI
2022-03-02	AZI
2022-03-03	AZI
2022-03-04	AZI
2022-03-05	AZI
2022-03-06	AZI
2022-03-07	AZI
2022-03-08	AZI
2022-03-09	AZI
2022-03-10	AZI
2022-03-11	AZI
2022-03-12	AZI
2022-03-13	AZI
2022-03-14	AZI
2022-03-15	AZI
2022-03-16	AZI
2022-03-17	AZI
2022-03-18	AZI
2022-03-19
2022-03-20
2022-03-21
2022-03-22
2022-03-23
2022-03-24
2022-03-25
2022-03-26
2022-03-27
2022-03-28
2022-03-29
2022-03-30
2022-03-31
2022-04-01	AMC
2022-04-02	AMC
2022-04-03	AMC
2022-04-04	AMC
2022-04-05	AMC
2022-04-06	AMC
2022-04-07	AMC
2022-04-08
2022-04-09
2022-04-10
2022-04-11
2022-04-12
2022-04-13
2022-04-14
2022-04-15
2022-04-16
2022-04-17
2022-04-18
2022-04-19
2022-04-20
2022-04-21
2022-04-22
2022-04-23
2022-04-24
2022-04-25
2022-04-26
2022-04-27
2022-04-28
2022-04-29
2022-04-30
2022-05-01	GEN	IPM
2022-05-02	GEN	IPM
2022-05-03	GEN	IPM
2022-05-04	GEN	ERT
2022-05-05	GEN	ERT
2022-05-06	GEN	ERT
2022-05-07	GEN	ERT
2022-05-08	GEN	ERT
2022-05-09	GEN	ERT
2022-05-10	GEN	ERT
2022-05-11		ERT
2022-05-12		ERT
2022-05-13		ERT
2022-05-14		ERT
2022-05-15		ERT
2022-05-16
2022-05-17
2022-05-18
2022-05-19
2022-05-20
[…]
2022-07-01	AMC
2022-07-02	AMC
2022-07-03	AMC
2022-07-04	AMC
2022-07-05	AMC
2022-07-06	AMC
2022-07-07	AMC
2022-07-08
2022-07-09
2022-07-10
2022-07-11
2022-07-12
2022-07-13
2022-07-14
2022-07-15
2022-07-16
2022-07-17
2022-07-18
2022-07-19
2022-07-20
2022-07-21
2022-07-22
2022-07-23
2022-07-24
2022-07-25
2022-07-26
2022-07-27
2022-07-28
2022-07-29
2022-07-30
2022-07-31
2022-08-01	AMC
2022-08-02	AMC
2022-08-03	AMC
2022-08-04	AMC
2022-08-05	AMC
2022-08-06	AMC
2022-08-07	AMC
2022-08-08
2022-08-09
2022-08-10
2022-08-11
2022-08-12
2022-08-13
2022-08-14
2022-08-15
2022-08-16
2022-08-17
2022-08-18
2022-08-19
2022-08-20
2022-08-21
2022-08-22
2022-08-23
2022-08-24
2022-08-25
2022-08-26
2022-08-27
2022-08-28
2022-08-29
2022-08-30
2022-08-31
2022-09-01	ERT	GEN
2022-09-02	ERT	GEN
2022-09-03	ERT	GEN
2022-09-04	ERT
2022-09-05	ERT
2022-09-06	ERT
2022-09-07	ERT
2022-09-08	ERT
2022-09-09	ERT
2022-09-10	ERT
2022-09-11	ERT
2022-09-12	ERT
2022-09-13	ERT
2022-09-14	ERT
2022-09-15	ERT
2022-09-16	ERT
2022-09-17	ERT
2022-09-18	ERT
2022-09-19	ERT
2022-09-20	ERT
2022-09-21	ERT
2022-09-22		GEN	CS
2022-09-23		GEN	CS
2022-09-24		GEN	CS
2022-09-25		GEN	CS
2022-09-26		GEN	CS
2022-09-27		GEN	CS
2022-09-28		GEN	CS
2022-09-29		GEN	CS
2022-09-30		GEN	CS
2022-10-01		GEN	CS
2022-10-02		GEN	CS
2022-10-03		GEN	CS
2022-10-04		GEN	CS
2022-10-05		GEN	CS
2022-10-06		GEN	CS
2022-10-07		GEN	CS
2022-10-08		GEN	CS
2022-10-09		GEN	CS
2022-10-10		GEN	CS
2022-10-11		GEN	CS
2022-10-12		GEN	CS
2022-10-13		GEN	CS
2022-10-14		GEN	CS
2022-10-15		GEN	CS
2022-10-16		GEN	CS
2022-10-17		GEN	CS
2022-10-18		GEN	CS
2022-10-19		GEN	CS
2022-10-20		GEN	CS
2022-10-21		GEN	CS
2022-10-22		GEN	CS
2022-10-23		GEN	CS
2022-10-24		GEN	CS
2022-10-25		GEN	CS
2022-10-26		GEN	CS
2022-10-27		GEN	CS
2022-10-28		GEN	CS
2022-10-29		GEN	CS
2022-10-30		GEN	CS
2022-10-31		GEN	CS
2022-11-01		GEN	CS
2022-11-02		GEN	CS
2022-11-03		GEN	CS
2022-11-04		GEN	CS
2022-11-05		GEN	CS
2022-11-06		GEN	CS
2022-11-07		GEN	CS
2022-11-08		GEN	CS
2022-11-09		GEN	CS
2022-11-10		GEN	CS
2022-11-11		GEN	CS
2022-11-12		GEN	CS
2022-11-13		GEN	CS
2022-11-14		GEN	CS
2022-11-15		GEN	CS
2022-11-16		GEN	CS
2022-11-17		GEN	CS
2022-11-18		GEN	CS
2022-11-19		GEN	CS
2022-11-20		GEN	CS
2022-11-21		GEN	CS
2022-11-22		GEN	CS
2022-11-23		GEN	CS
2022-11-24		GEN	CS
2022-11-25		GEN	CS
2022-11-26		GEN	CS
2022-11-27		GEN	CS
2022-11-28		GEN	CS
2022-11-29		GEN	CS
2022-11-30		GEN	CS
2022-12-01	ERT	GEN	CS
2022-12-02	ERT	GEN	CS
2022-12-03	ERT	GEN	CS
2022-12-04	ERT	GEN	CS
2022-12-05	ERT	GEN	CS
2022-12-06	ERT	GEN	CS
2022-12-07	ERT	GEN	CS
2022-12-08		GEN	CS
2022-12-09		GEN	CS
2022-12-10		GEN	CS
2022-12-11		GEN	CS
2022-12-12		GEN	CS
2022-12-13		GEN	CS
2022-12-14		GEN	CS
2022-12-15		GEN	CS
2022-12-16		GEN	CS
2022-12-17		GEN	CS
2022-12-18		GEN	CS
2022-12-19		GEN	CS
2022-12-20		GEN	CS
2022-12-21		GEN	CS
2022-12-22		GEN	CS
2022-12-23		GEN	CS
2022-12-24		GEN	CS
2022-12-25		GEN	CS
2022-12-26		GEN	CS
2022-12-27		GEN	CS
2022-12-28		GEN	CS
2022-12-29		GEN	CS
2022-12-30		GEN	CS
2022-12-31		GEN	CS
2023-01-01	AMC	GEN	CS
2023-01-02	AMC	GEN	CS
2023-01-03	AMC	GEN	CS
2023-01-04	AMC	GEN	CS
2023-01-05	AMC	GEN	CS
2023-01-06	AMC	GEN	CS
2023-01-07	AMC	GEN	CS
2023-01-08	AMC	GEN	CS
2023-01-09	AMC	GEN	CS
2023-01-10	AMC	GEN	CS
2023-01-11	AMC	GEN	CS
2023-01-12	AMC	GEN	CS
2023-01-13	AMC	GEN	CS
2023-01-14	AMC	GEN	CS
2023-01-15		GEN	CS
2023-01-16		GEN	CS
2023-01-17		GEN	CS
2023-01-18		GEN	CS
2023-01-19		GEN	CS
2023-01-20		GEN	CS
2023-01-21		GEN	CS
2023-01-22		GEN	CS
2023-01-23		GEN	CS
2023-01-24		GEN	CS
2023-01-25		GEN	CS
2023-01-26		GEN	CS
2023-01-27		GEN	CS
2023-01-28		GEN	CS
2023-01-29		GEN	CS
2023-01-30		GEN	CS
2023-01-31		GEN	CS
2023-02-01
[…]
2023-03-01	AMC
2023-03-02	AMC
2023-03-03	AMC
2023-03-04	AMC
2023-03-05	AMC
2023-03-06	AMC
2023-03-07	AMC
2023-03-08	AMC
2023-03-09	AMC
2023-03-10	AMC
2023-03-11	AMC
2023-03-12	AMC
2023-03-13	AMC
2023-03-14	AMC
2023-03-15	AMC
2023-03-16	AMC
2023-03-17	AMC
2023-03-18	AMC
2023-03-19	AMC
2023-03-20	AMC
2023-03-21	AMC
2023-03-22	AMC
2023-03-23	AMC
2023-03-24	AMC
2023-03-25	AMC
2023-03-26	AMC
2023-03-27	AMC
2023-03-28	AMC
2023-03-29	AMC
2023-03-30	AMC
2023-03-31	AMC
2023-04-01	AMC
2023-04-02	AMC
2023-04-03	AMC
2023-04-04	AMC
2023-04-05	AMC
2023-04-06	AMC
2023-04-07	AMC
2023-04-08	AMC
2023-04-09	AMC
2023-04-10	AMC
2023-04-11	AMC
2023-04-12	AMC
2023-04-13	AMC
2023-04-14	AMC
2023-04-15	AMC
2023-04-16		GEN	CS
2023-04-17		GEN	CS
2023-04-18		GEN	CS
2023-04-19		GEN	CS
2023-04-20		GEN	CS
2023-04-21		GEN	CS
2023-04-22		GEN	CS
2023-04-23		GEN	CS
2023-04-24		GEN	CS
2023-04-25		GEN	CS
2023-04-26		GEN	CS
2023-04-27		GEN	CS
2023-04-28		GEN	CS
2023-04-29		GEN	CS
2023-04-30		GEN	CS
2023-05-01		GEN	CS
2023-05-02		GEN	CS
2023-05-03		GEN	CS
2023-05-04		GEN	CS
2023-05-05		GEN	CS
2023-05-06		GEN	CS
2023-05-07		GEN	CS
2023-05-08		GEN	CS
2023-05-09		GEN	CS
2023-05-10		GEN	CS
2023-05-11		GEN	CS
2023-05-12		GEN	CS
2023-05-13		GEN	CS
2023-05-14		GEN	CS
2023-05-15		GEN	CS
2023-05-16		GEN	CS
2023-05-17		GEN	CS
2023-05-18		GEN	CS
2023-05-19		GEN	CS
2023-05-20		GEN	CS
2023-05-21		GEN	CS
2023-05-22		GEN	CS
2023-05-23		GEN	CS
2023-05-24		GEN	CS
2023-05-25		GEN	CS
2023-05-26		GEN	CS
2023-05-27		GEN	CS
2023-05-28		GEN	CS
2023-05-29		GEN	CS
2023-05-30		GEN	CS
2023-05-31		GEN	CS
2023-06-01	AMC	GEN	CS
2023-06-02	AMC	GEN	CS
2023-06-03	AMC	GEN	CS
2023-06-04	AMC	GEN	CS
2023-06-05	AMC	GEN	CS
2023-06-06	AMC	GEN	CS
2023-06-07	AMC	GEN	CS
2023-06-08	AMC	GEN	CS
2023-06-09	AMC	GEN	CS
2023-06-10	AMC	GEN	CS
2023-06-11	AMC	GEN	CS
2023-06-12	AMC	GEN	CS
2023-06-13	AMC	GEN	CS
2023-06-14	AMC	GEN	CS
2023-06-15	AMC	GEN	CS
2023-06-16	AMC	GEN	CS
2023-06-17	AMC	GEN	CS
2023-06-18	AMC	GEN	CS
2023-06-19	AMC	GEN	CS
2023-06-20	AMC	GEN	CS
2023-06-21	AMC	GEN	CS
2023-06-22		GEN	CS
2023-06-23		GEN	CS
2023-06-24		GEN	CS
2023-06-25		GEN	CS
2023-06-26		GEN	CS
2023-06-27		GEN	CS
2023-06-28		GEN	CS
2023-06-29		GEN	CS
2023-06-30		GEN	CS
2023-07-01	AMC	GEN	CS
2023-07-02	AMC	GEN	CS
2023-07-03	AMC	GEN	CS
2023-07-04	AMC	GEN	CS
2023-07-05	AMC	GEN	CS
2023-07-06	AMC	GEN	CS
2023-07-07	AMC	GEN	CS
2023-07-08	AMC	GEN	CS
2023-07-09	AMC	GEN	CS
2023-07-10	AMC	GEN	CS
2023-07-11	AMC	GEN	CS
2023-07-12	AMC	GEN	CS
2023-07-13	AMC	GEN	CS
2023-07-14	AMC	GEN	CS
2023-07-15		GEN	CS
2023-07-16
2023-07-17
2023-07-18
2023-07-19
2023-07-20
2023-07-21
2023-07-22
2023-07-23
2023-07-24
2023-07-25
2023-07-26
2023-07-27
2023-07-28
2023-07-29
2023-07-30
2023-07-31
2023-08-01	AMC
2023-08-02	AMC
2023-08-03	AMC
2023-08-04	AMC
2023-08-05	AMC
2023-08-06	AMC
2023-08-07	AMC
2023-08-08	AMC
2023-08-09	AMC
2023-08-10	AMC
2023-08-11	AMC
2023-08-12	AMC
2023-08-13	AMC
2023-08-14	AMC
2023-08-15	AMC
2023-08-16	AMC
2023-08-17	AMC
2023-08-18	AMC
2023-08-19	AMC
2023-08-20	AMC
2023-08-21	AMC
2023-08-22	AMC
2023-08-23	AMC
2023-08-24	AMC
2023-08-25	AMC
2023-08-26	AMC
2023-08-27	AMC
2023-08-28	AMC
2023-08-29	AMC
2023-08-30	AMC
2023-08-31	AMC
2023-09-01
[…]
2024-01-09
2024-01-10
2024-01-11
2024-01-12
2024-01-13
2024-01-14
2024-01-15
2024-01-16
2024-01-17
2024-01-18
2024-01-19
2024-01-20
2024-01-21
2024-01-22
2024-01-23
2024-01-24
2024-01-25
2024-01-26
2024-01-27
2024-01-28
2024-01-29
2024-01-30
2024-01-31
2024-02-01	AMC
2024-02-02	AMC
2024-02-03	AMC
2024-02-04	AMC
2024-02-05	AMC
2024-02-06	AMC
2024-02-07	AMC
2024-02-08
2024-02-09
2024-02-10
2024-02-11
2024-02-12
2024-02-13
2024-02-14
2024-02-15
2024-02-16
2024-02-17
2024-02-18
2024-02-19
2024-02-20
2024-02-21
2024-02-22
2024-02-23
2024-02-24
2024-02-25
2024-02-26
2024-02-27
2024-02-28
2024-02-29
2024-03-01	CLA
2024-03-02	CLA
2024-03-03	CLA
2024-03-04	CLA
2024-03-05	CLA
2024-03-06	CLA
2024-03-07	CLA
2024-03-08
2024-03-09
2024-03-10
2024-03-11
2024-03-12
2024-03-13
2024-03-14
2024-03-15
2024-03-16
2024-03-17
2024-03-18
2024-03-19
2024-03-20
2024-03-21
2024-03-22
2024-03-23
2024-03-24
2024-03-25
2024-03-26
2024-03-27
2024-03-28
2024-03-29
2024-03-30
2024-03-31
2024-04-01	AMC	GEN
2024-04-02	AMC	GEN
2024-04-03	AMC
2024-04-04	AMC
2024-04-05	AMC
2024-04-06	AMC
2024-04-07	AMC
2024-04-08
2024-04-09
2024-04-10
2024-04-11
2024-04-12
2024-04-13
2024-04-14
2024-04-15
2024-04-16
2024-04-17
2024-04-18
2024-04-19
2024-04-20
2024-04-21
2024-04-22
2024-04-23
2024-04-24
2024-04-25
2024-04-26
2024-04-27
2024-04-28
2024-04-29
2024-04-30
2024-05-01	AMC
2024-05-02	AMC
2024-05-03	AMC
2024-05-04	AMC
2024-05-05	AMC
2024-05-06	AMC
2024-05-07	AMC
2024-05-08
2024-05-09
2024-05-10
2024-05-11
2024-05-12
2024-05-13
2024-05-14
2024-05-15
2024-05-16
2024-05-17
2024-05-18
2024-05-19
2024-05-20
2024-05-21
2024-05-22
2024-05-23
2024-05-24
2024-05-25
2024-05-26
2024-05-27
2024-05-28
2024-05-29
2024-05-30
2024-05-31
2024-06-01
2024-06-02
2024-06-03
2024-06-04
2024-06-05
2024-06-06
2024-06-07
2024-06-08
2024-06-09
2024-06-10
2024-06-11
2024-06-12
2024-06-13
2024-06-14
2024-06-15
2024-06-16
2024-06-17
2024-06-18
2024-06-19
2024-06-20
2024-06-21
2024-06-22
2024-06-23
2024-06-24
2024-06-25
2024-06-26
2024-06-27
2024-06-28
2024-06-29
2024-06-30
2024-07-01	AMC
2024-07-02	AMC
2024-07-03	AMC
2024-07-04	AMC
2024-07-05	AMC
2024-07-06	AMC
2024-07-07	AMC
2024-07-08
2024-07-09
2024-07-10
2024-07-11
2024-07-12
2024-07-13
2024-07-14
2024-07-15
2024-07-16
2024-07-17
2024-07-18
2024-07-19
2024-07-20
2024-07-21
2024-07-22
2024-07-23
2024-07-24
2024-07-25
2024-07-26
2024-07-27
2024-07-28
2024-07-29
2024-07-30
2024-07-31
2024-08-01
2024-08-02
2024-08-03
2024-08-04
2024-08-05
2024-08-06
2024-08-07
2024-08-08
2024-08-09
2024-08-10
2024-08-11
2024-08-12
2024-08-13
2024-08-14
2024-08-15
2024-08-16
2024-08-17
2024-08-18
2024-08-19
2024-08-20
2024-08-21
2024-08-22
2024-08-23
2024-08-24
2024-08-25
2024-08-26
2024-08-27
2024-08-28
2024-08-29
2024-08-30
2024-08-31
2024-09-01	GEN	IPM
2024-09-02	GEN	IPM
2024-09-03	GEN	IPM
2024-09-04	AMC
2024-09-05	AMC
2024-09-06	AMC
2024-09-07	AMC
2024-09-08	AMC
2024-09-09	AMC
2024-09-10	AMC
2024-09-11	AMC
2024-09-12	AMC
2024-09-13	AMC
2024-09-14	AMC
2024-09-15	AMC
2024-09-16	AMC
2024-09-17	AMC
2024-09-18	AMC
2024-09-19	AMC
2024-09-20	AMC
2024-09-21	AMC
2024-09-22	AMC
2024-09-23	GEN	CS
2024-09-24	GEN	CS
2024-09-25	GEN	CS
2024-09-26	GEN	CS
2024-09-27	GEN	CS
2024-09-28	GEN	CS
2024-09-29	GEN	CS
2024-09-30
2024-10-01
2024-10-02
2024-10-03
2024-10-04
2024-10-05
2024-10-06
2024-10-07
2024-10-08
2024-10-09
2024-10-10
2024-10-11
2024-10-12
2024-10-13
2024-10-14
2024-10-15
2024-10-16
2024-10-17
2024-10-18
2024-10-19
2024-10-20
2024-10-21
2024-10-22
2024-10-23
2024-10-24
2024-10-25
2024-10-26
2024-10-27
2024-10-28
2024-10-29
2024-10-30
2024-10-31
2024-11-01	AMC
2024-11-02	AMC
2024-11-03	AMC
2024-11-04	AMC
2024-11-05	AMC
2024-11-06	AMC
2024-11-07	AMC
2024-11-08
2024-11-09
2024-11-10
2024-11-11
2024-11-12
2024-11-13
2024-11-14
2024-11-15
2024-11-16
2024-11-17
2024-11-18
2024-11-19
2024-11-20
2024-11-21
2024-11-22
2024-11-23
2024-11-24
2024-11-25
2024-11-26
2024-11-27
2024-11-28
2024-11-29
2024-11-30
2024-12-01
2024-12-02
2024-12-03
2024-12-04
2024-12-05
2024-12-06
2024-12-07
2024-12-08
2024-12-09
2024-12-10	DEATH

## Sheet: BLANC - C. jejuni
DDP_SOUCHE	ID_SOUCHE	NOM_RUN	NOM2_SOUCHE	MALDI_ESP	ORIGINE_SOUCHE	NDD_SOUCHE	TAILLE_GEN	ANI_SP_GEN	ANI_SCORE_GEN	CDS_GEN	GC_GEN	CC_GEN	ST_GEN	SOURCE_GEN	SOURCE_SCORE_GEN	AMP_NGS	AMP_M_NGS	CIP_NGS	CIP_M_NGS	ERY_NGS	ERY_M_NGS	TET_NGS	TET_M_NGS	GEN_NGS	GEN_M_NGS
26/03/2014	00106	HELIXIO-2017-P2	2014/0241H	Campylobacter jejuni	Sang		1642016	Campylobacter jejuni	97.694	1693	29.72	21	21	Ruminant	100	S		R	GyrA-T86I;GyrA-D90N	S		S		S
26/03/2014	00109	HELIXIO-2017-P2	2014/0279H	Campylobacter jejuni	Sang		1638492	Campylobacter jejuni	97.687	1693	29.87	21	12324	Ruminant	100	R	OXA61-G63T	R	GyrA-T86I;GyrA-D90G	S		S		S
16/05/2022	01371	CNRCH-2023-P1	BLANC_CJ1	Campylobacter jejuni	Sang	231011471202	1737269	Campylobacter jejuni	97.637	1819	29.39	INC		Ruminant	100	R	OXA61-G63T	R	GyrA-T86I	R	23S-A2075G	R	tet(O)	S
07/07/2022	01378	CNRCH-2023-P1	BLANC_CJ2	Campylobacter jejuni	Sang	221104386201	1730082	Campylobacter jejuni	97.52	1799	29.77	INC		Ruminant	100	R	OXA61-G63T	R	GyrA-T86I	R	23S-A2075G	R	tet(O)	S
10/03/2023	01502	INTEGRAGEN-2023-P1	BLANC_CJ4	Campylobacter jejuni	Sang	231042934901	1741406	Campylobacter jejuni	97.61	1824	32.04	INC		Ruminant	100	R	OXA61-G63T	R	GyrA-T86I	R	23S-A2075G	R	tet(O)	S
31/03/2023	01503	INTEGRAGEN-2023-P1	BLANC_CJ5	Campylobacter jejuni	Sang	231042935401	1742061	Campylobacter jejuni	97.572	1823	32.43	INC		Ruminant	100	R	OXA61-G63T	R	GyrA-T86I	R	23S-A2075G	R	tet(O)	S
26/04/2023	01419	CNRCH-2023-P3	BLANC_CJ3	Campylobacter jejuni	Sang	231044731402	1736403	Campylobacter jejuni	97.543	1815	30.24	INC		Ruminant	100	R	OXA61-G63T	R	GyrA-T86I	R	23S-A2075G	R	tet(O)	S
28/11/2023	01779	INTEGRAGEN-2024-P1	BLANC_CJ4	Campylobacter jejuni	Sang	231115386301	1736044	Campylobacter jejuni	97.638	1821	29.65	INC		Ruminant	100	R	OXA61-G63T	R	GyrA-T86I	R	23S-A2075G	R	tet(O)	S
06/02/2024	01840	HENRIMONDOR-2024-P4	2024HM4_002	Campylobacter jejuni	Sang	241015588001	1729717	Campylobacter jejuni	97.529	1815	30.04	INC		Ruminant	100	R	OXA61-G63T	R	GyrA-T86I	R	23S-A2075G	R	tet(O)	S
06/02/2024	01841	HENRIMONDOR-2024-P4	2024HM4_003	Campylobacter jejuni	Sang	241015588002	1720754	Campylobacter jejuni	97.599	1808	29.96	INC		Ruminant	100	R	OXA61-G63T	R	GyrA-T86I	R	23S-A2075G	S		S
09/01/2024	01906	HENRIMONDOR-2024-P6	2024HM6_005	Campylobacter jejuni	Sang	241018484401/2	1724730	Campylobacter jejuni	97.601	1777	32.96	INC		Ruminant	100	R	OXA61-G63T	R	GyrA-T86I	R	23S-A2075G	S		S
09/01/2024	01907	HENRIMONDOR-2024-P6	2024HM6_006	Campylobacter jejuni	Sang	241018486002	1733823	Campylobacter jejuni	97.421	1819	35.23	INC		Ruminant	100	R	OXA61-G63T	R	GyrA-T86I	R	23S-A2075G	R	tet(O)	S
09/01/2024	01909	HENRIMONDOR-2024-P6	2024HM6_008	Campylobacter jejuni	Sang	241018486301	1726738	Campylobacter jejuni	97.6	1800	31.35	INC		Ruminant	100	R	OXA61-G63T	R	GyrA-T86I	R	23S-A2075G	S		S
15/03/2024	02043	HENRIMONDOR-2024-P10	2024HM10_006	Campylobacter jejuni	Sang	241029914001	1726179	Campylobacter jejuni	99.316	1814	30.32	INC		Ruminant	100.0	R	OXA61-G63T	R	GyrA-T86I	R	23S-A2075G	S		S
03/04/2024	02142	HENRIMONDOR-2024-P12	2024HM12_009	Campylobacter jejuni	Sang	241034797501	1723677	Campylobacter jejuni	98.844	1812	29.82	INC		Ruminant	100.0	R	OXA61-G63T	R	GyrA-T86I	R	23S-A2075G	S		S

## Sheet: BLANC - C. coli
DDP_SOUCHE	ID_SOUCHE	NOM_RUN	NOM2_SOUCHE	MALDI_ESP	ORIGINE_SOUCHE	NDD_SOUCHE	TAILLE_GEN	ANI_SP_GEN	ANI_SCORE_GEN	CDS_GEN	GC_GEN	CC_GEN	ST_GEN	SOURCE_GEN	SOURCE_SCORE_GEN	AMP_NGS	AMP_M_NGS	CIP_NGS	CIP_M_NGS	ERY_NGS	ERY_M_NGS	TET_NGS	TET_M_NGS	GEN_NGS	GEN_M_NGS
14/02/2022	01377	CNRCH-2023-P1	BLANC_CC1	Campylobacter coli	Sang	221021949801	1716149	Campylobacter coli	98.841	1777	30.26	828	825	Volaille	100	S		R	GyrA-T86I	S		R	tet(O)	S
25/04/2022	01375	CNRCH-2023-P1	BLANC_CC2	Campylobacter coli	Sang	231008918501	1717788	Campylobacter coli	98.712	1777	31.46	828	825	Volaille	100	S		R	GyrA-T86I	R	23S-A2075G	R	tet(O)	S
16/05/2022	01372	CNRCH-2023-P1	BLANC_CC3	Campylobacter coli	Sang	231011471201	1714765	Campylobacter coli	98.71	1770	30.68	828	825	Volaille	100	S		R	GyrA-T86I	S		R	tet(O)	S
25/11/2022	01379	CNRCH-2023-P1	BLANC_CC5	Campylobacter coli	Sang	231002210604	1717496	Campylobacter coli	98.841	1780	30.78	828	825	Volaille	100	S		R	GyrA-T86I	S		R	tet(O)	R	16S-A1358G
25/11/2022	01380	CNRCH-2023-P1	BLANC_CC4	Campylobacter coli	Sang	231002210603	1716718	Campylobacter coli	98.783	1774	30.36	828	825	Volaille	100	S		R	GyrA-T86I	S		R	tet(O)	S
16/12/2022	01373	CNRCH-2023-P1	BLANC_CC6	Campylobacter coli	Sang	231006443301	1715350	Campylobacter coli	98.809	1775	30.62	828	825	Volaille	100	S		R	GyrA-T86I	S		R	tet(O)	R	16S-A1358G
16/12/2022	01374	CNRCH-2023-P1	BLANC_CC7	Campylobacter coli	Sang	231006443301	1714028	Campylobacter coli	98.833	1774	30.61	828	825	Volaille	100	S		R	GyrA-T86I	S		R	tet(O)	R	16S-A1358G
06/01/2023	01376	CNRCH-2023-P1	BLANC_CC8	Campylobacter coli	Sang	231006444301	1717932	Campylobacter coli	98.782	1781	30.52	828	825	Volaille	100	S		R	GyrA-T86I	S		R	tet(O)	R	16S-A1358G
10/03/2023	01409	CNRCH-2023-P2	BLANC_CC9	Campylobacter coli	Sang	231042933701	1716965	Campylobacter coli	98.797	1775	31	828	825	Volaille	100	S		R	GyrA-T86I	S		R	tet(O)	S
26/04/2023	01418	CNRCH-2023-P3	BLANC_CC10	Campylobacter coli	Sang	231044731401	1710800	Campylobacter coli	98.806	1772	30.62	828	825	Volaille	100	S		R	GyrA-T86I	S		R	tet(O)	S
28/11/2023	01778	INTEGRAGEN-2024-P1	BLANC_CC11	Campylobacter coli	Sang	231115386301	1710634	Campylobacter coli	98.713	1762	31.08	INC		Volaille	100	S		R	GyrA-T86I	S		R	tet(O)	S
09/01/2024	01905	HENRIMONDOR-2024-P6	2024HM6_004	Campylobacter coli	Sang	241018484401	1717284	Campylobacter coli	98.766	1775	30.32	INC		Volaille	100	S		R	GyrA-T86I	S		R	tet(O)	S
09/01/2024	01908	HENRIMONDOR-2024-P6	2024HM6_007	Campylobacter coli	Sang	241018486002	1718163	Campylobacter coli	98.761	1779	30.51	INC		Volaille	100	S		R	GyrA-T86I	S		R	tet(O)	S
09/01/2024	01910	HENRIMONDOR-2024-P6	2024HM6_009	Campylobacter coli	Sang	241018486301	1718195	Campylobacter coli	98.773	1778	30.5	INC		Volaille	100	S		R	GyrA-T86I	S		R	tet(O)	S
15/03/2024	02045	HENRIMONDOR-2024-P10	2024HM10_008	Campylobacter coli	Sang	241030625901	1715497	Campylobacter coli	99.141	1771	30.38	INC		Volaille	100.0	S		R	GyrA-T86I	S		R	tet(O)	S
15/03/2024	02046	HENRIMONDOR-2024-P10	2024HM10_009	Campylobacter coli	Sang	241030625901	1716176	Campylobacter coli	99.14	1774	30.58	INC		Volaille	100.0	S		R	GyrA-T86I	S		R	tet(O)	S

## Sheet: TELLO - C. coli
DDP_SOUCHE	ID_SOUCHE	NOM_RUN	NOM2_SOUCHE	MALDI_ESP	ORIGINE_SOUCHE	NDD_SOUCHE	TAILLE_GEN	ANI_SP_GEN	ANI_SCORE_GEN	CDS_GEN	GC_GEN	CC_GEN	ST_GEN	SOURCE_GEN	SOURCE_SCORE_GEN	AMP_NGS	AMP_M_NGS	CIP_NGS	CIP_M_NGS	ERY_NGS	ERY_M_NGS	TET_NGS	TET_M_NGS	GEN_NGS	GEN_M_NGS
07/06/2019	00713	INTEGRAGEN-2020-P2	TELLO_T01	Campylobacter coli	Sang	9104548314	1774898	Campylobacter coli	98.556	1845	29.59			Porc	100	R	OXA61-G63T	R	GyrA-T86I	R	23S-A2075G	R	tet(O)	S
06/07/2022	01352	INTEGRAGEN-2022-P2	TELLO_T02	Campylobacter coli	Sang	221061398101	1776391	Campylobacter coli	98.639	1845	29.87			Porc	100	R	OXA61-G63T	R	GyrA-T86I	R	23S-A2075G	R	tet(O)	S
05/01/2023	01382	CNRCH-2023-P1	TELLO_T03	Campylobacter coli	Sang	231006427601	1761156	Campylobacter coli	98.622	1802	29.82			Porc	100	R	OXA61-G63T	R	GyrA-T86I	R	23S-A2075G	R	tet(O)	R	16S-G1435T
21/02/2023	01406	CNRCH-2023-P2	TELLO_T04	Campylobacter coli	Sang	231022286201	1775136	Campylobacter coli	98.562	1839	29.14			Porc	100	R	OXA61-G63T	R	GyrA-T86I	R	23S-A2075G	R	tet(O)	S
27/03/2023	01417	CNRCH-2023-P3	TELLO_T05	Campylobacter coli	Sang	231042937101	1771552	Campylobacter coli	98.647	1832	28.48			Porc	100	R	OXA61-G63T	R	GyrA-T86I	R	23S-A2075G	R	tet(O)	R	16S-G1435T
02/05/2024	02535	HENRIMONDOR-2024-P19	2024HM19_071	Campylobacter coli	Sang	241049926801	1774583	Campylobacter coli	98.685	1836	28.89			Porc	100	R	OXA61-G63T	R	GyrA-T86I	R	23S-A2075G	R	tet(O)	S
04/06/2024	02588	HENRIMONDOR-2024-P20	2024HM20_052	Campylobacter coli	Sang	241051403801	1772731	Campylobacter coli	98.663	1836	29.34			Porc	100	R	OXA61-G63T	R	GyrA-T86I	R	23S-A2075G	R	tet(O)	S
2022-10-04				Campylobacter coli	Sang	221102388201
10/07/2024
04/10/2022
24/09/2024

## Sheet: PATIENT #2
Supplementary Table 4. Complete antimicrobial prescription timelines for both patients. All antimicrobial prescriptions including the years not shown in Figure 5 are listed here. Prescription data for patient #1 cover 11 years from 2013 to 2024 and include the following: amoxicillin-clavulanic acid, gentamicin, ceftriaxone, ciprofloxacin, amoxicillin, ertapenem, azithromycin, ofloxacin, rifaximin…
AMC	Amoxicillin-clavulanic acid
GEN	Gentamicin
CAZ	Ceftazidim
AMI	Amikacin
CIP	Ciprofloxacin
AZI	Azithromycin
IPM	Imipenem
CLA	Clarithromycin
MTZ	Metronidazole (H. pylori)
PYL	Pylera (H. pylori)
ERT	Ertapenem
CTX	Ceftriaxone
CEF	Cefepim
LEV	Levofloxacin
DAP	Daptomycin (S. hominis)
[…]	Time gap (no treatment)
2016-08-01
2016-08-02
2016-08-03
2016-08-04
2016-08-05
2016-08-06
2016-08-07
2016-08-08
2016-08-09
2016-08-10	AMC
2016-08-11	AMC
2016-08-12	AMC
2016-08-13	AMC
2016-08-14	AMC
2016-08-15	AMC
2016-08-16	AMC
2016-08-17	AMC
2016-08-18	AMC
2016-08-19	AMC
2016-08-20	AMC
2016-08-21	AMC
2016-08-22	AMC
2016-08-23	AMC
2016-08-24	AMC
2016-08-25	AMC
2016-08-26	AMC
2016-08-27	AMC
2016-08-28	AMC
2016-08-29	AMC
2016-08-30	AMC
2016-08-31	AMC
[…]
2017-05-01
2017-05-02
2017-05-03
2017-05-04
2017-05-05
2017-05-06
2017-05-07
2017-05-08	AMC
2017-05-09	AMC
2017-05-10	AMC
2017-05-11	AMC
2017-05-12	AMC
2017-05-13	AMC
2017-05-14	AMC
2017-05-15	AMC
2017-05-16	AMC
2017-05-17	AMC
2017-05-18	AMC
2017-05-19	AMC
2017-05-20	AMC
2017-05-21	AMC
2017-05-22	AMC
2017-05-23	AMC
2017-05-24	AMC
2017-05-25	AMC
2017-05-26	AMC
2017-05-27	AMC
2017-05-28	AMC
2017-05-29
2017-05-30
2017-05-31
[…]
2017-10-01
2017-10-02
2017-10-03
2017-10-04
2017-10-05	AMC
2017-10-06	AMC
2017-10-07	AMC
2017-10-08	AMC
2017-10-09	AMC
2017-10-10	AMC
2017-10-11	AMC
2017-10-12	AMC
2017-10-13	AMC
2017-10-14	AMC
2017-10-15	AMC
2017-10-16	AMC
2017-10-17	AMC
2017-10-18	AMC
2017-10-19	AMC
2017-10-20	AMC
2017-10-21
2017-10-22
2017-10-23
2017-10-24
2017-10-25
[…]
2019-06-01
2019-06-02
2019-06-03
2019-06-04
2019-06-05
2019-06-06
2019-06-07
2019-06-08
2019-06-09
2019-06-10
2019-06-11
2019-06-12
2019-06-13
2019-06-14
2019-06-15
2019-06-16
2019-06-17
2019-06-18
2019-06-19
2019-06-20
2019-06-21
2019-06-22
2019-06-23
2019-06-24
2019-06-25
2019-06-26
2019-06-27
2019-06-28
2019-06-29
2019-06-30
2019-07-01
2019-07-02
2019-07-03
2019-07-04
2019-07-05
2019-07-06
2019-07-07
2019-07-08
2019-07-09
2019-07-10
2019-07-11
2019-07-12
2019-07-13
2019-07-14
2019-07-15
2019-07-16
2019-07-17
2019-07-18
2019-07-19
2019-07-20
2019-07-21
2019-07-22
2019-07-23
2019-07-24
2019-07-25
2019-07-26
2019-07-27
2019-07-28
2019-07-29
2019-07-30
2019-07-31
2019-08-01
2019-08-02
2019-08-03
2019-08-04
2019-08-05
2019-08-06
2019-08-07
2019-08-08
2019-08-09
2019-08-10
2019-08-11
2019-08-12
2019-08-13
2019-08-14
2019-08-15
2019-08-16
2019-08-17
2019-08-18
2019-08-19
2019-08-20
2019-08-21
2019-08-22
2019-08-23
2019-08-24
2019-08-25
2019-08-26
2019-08-27
2019-08-28
2019-08-29
2019-08-30
2019-08-31
2019-09-01
2019-09-02
2019-09-03
2019-09-04
2019-09-05
2019-09-06
2019-09-07
2019-09-08
2019-09-09
2019-09-10
2019-09-11
2019-09-12
2019-09-13
2019-09-14
2019-09-15
2019-09-16
2019-09-17
2019-09-18
2019-09-19
2019-09-20
2019-09-21
2019-09-22
2019-09-23
2019-09-24
2019-09-25
2019-09-26
2019-09-27
2019-09-28
2019-09-29
2019-09-30
2019-10-01
2019-10-02
2019-10-03
2019-10-04	AMC
2019-10-05	AMC
2019-10-06	AMC
2019-10-07	AMC
2019-10-08	AMC
2019-10-09	AMC
2019-10-10	AMC	GEN
2019-10-11	AMC	GEN
2019-10-12	AMC	GEN
2019-10-13	AMC	GEN
2019-10-14	AMC	GEN
2019-10-15	AMC
2019-10-16	AMC
2019-10-17	AMC
2019-10-18	AMC
2019-10-19
2019-10-20
2019-10-21
2019-10-22
2019-10-23
2019-10-24
2019-10-25
[…]
2020-09-15
2020-09-16
2020-09-17
2020-09-18
2020-09-19
2020-09-20
2020-09-21
2020-09-22
2020-09-23
2020-09-24	CAZ	AMI
2020-09-25	CAZ	AMI
2020-09-26	CAZ	AMI
2020-09-27	CAZ	AMI
2020-09-28	CAZ	AMI
2020-09-29	CAZ	AMI
2020-09-30	CAZ	AMI
2020-10-01	CAZ
2020-10-02	CAZ
2020-10-03	CAZ
2020-10-04	CAZ
2020-10-05	CAZ
2020-10-06	CAZ
2020-10-07	CAZ
2020-10-08	CAZ
2020-10-09	CAZ	CIP
2020-10-10		CIP
2020-10-11		CIP
2020-10-12		CIP
2020-10-13		CIP
2020-10-14		CIP
2020-10-15		CIP
2020-10-16		CIP
2020-10-17		CIP
2020-10-18		CIP
2020-10-19		CIP
2020-10-20		CIP
2020-10-21		CIP
2020-10-22
2020-10-23
2020-10-24
2020-10-25
[…]
2021-02-15
2021-02-16
2021-02-17
2021-02-18
2021-02-19
2021-02-20
2021-02-21
2021-02-22
2021-02-23
2021-02-24
2021-02-25	AZI
2021-02-26	AZI
2021-02-27	AZI
2021-02-28	AZI
2021-03-01	AZI
2021-03-02	AZI
2021-03-03	AZI
2021-03-04	AZI
2021-03-05	AZI	IPM
2021-03-06		IPM
2021-03-07		IPM
2021-03-08		IPM
2021-03-09		IPM
2021-03-10		IPM	AMC
2021-03-11			AMC
2021-03-12			AMC
2021-03-13			AMC
2021-03-14			AMC
2021-03-15			AMC
2021-03-16			AMC
2021-03-17			AMC
2021-03-18			AMC
2021-03-19	AZI	CLA	AMC
2021-03-20	AZI	CLA	MTZ
2021-03-21	AZI	CLA	MTZ
2021-03-22	AZI	CLA	MTZ
2021-03-23	AZI	CLA	MTZ
2021-03-24	AZI	CLA	MTZ
2021-03-25	AZI	CLA	MTZ
2021-03-26	AZI	CLA	MTZ
2021-03-27	AZI	CLA	MTZ
2021-03-28	AZI	CLA	MTZ
2021-03-29	AZI	CLA	MTZ
2021-03-30	AZI	CLA	MTZ
2021-03-31
2021-04-01	PYL
2021-04-02	PYL
2021-04-03	PYL
2021-04-04	PYL
2021-04-05	PYL
2021-04-06	PYL
2021-04-07	PYL
2021-04-08	PYL
2021-04-09	PYL
2021-04-10	PYL
2021-04-11
2021-04-12
2021-04-13
2021-04-14
2021-04-15
[…]
2021-07-01
2021-07-02
2021-07-03
2021-07-04
2021-07-05	AMC
2021-07-06	AMC
2021-07-07	AMC
2021-07-08	AMC
2021-07-09	AMC
2021-07-10	AMC
2021-07-11	AMC
2021-07-12	AMC
2021-07-13	AMC
2021-07-14	AMC
2021-07-15	AMC
2021-07-16	AMC
2021-07-17	AMC
2021-07-18	AMC
2021-07-19	AMC
2021-07-20	AMC
2021-07-21
2021-07-22
2021-07-23
2021-07-24
2021-07-25
[…]
2021-09-10
2021-09-11
2021-09-12
2021-09-13
2021-09-14
2021-09-15
2021-09-16	IPM	GEN
2021-09-17	IPM	GEN
2021-09-18	IPM	GEN
2021-09-19	IPM
2021-09-20	IPM
2021-09-21	IPM
2021-09-22	IPM
2021-09-23	IPM
2021-09-24	IPM
2021-09-25	IPM
2021-09-26	IPM
2021-09-27
2021-09-28
2021-09-29
2021-09-30
2021-10-01
2021-10-02
2021-10-03
2021-10-04	AMC
2021-10-05	AMC
2021-10-06	AMC
2021-10-07	AMC
2021-10-08	AMC
2021-10-09	AMC
2021-10-10	AMC
2021-10-11	AMC
2021-10-12	AMC
2021-10-13	AMC
2021-10-14	AMC
2021-10-15	AMC
2021-10-16	AMC
2021-10-17	AMC
2021-10-18	AMC
2021-10-19
2021-10-20
[…]
2022-06-10
2022-06-11
2022-06-12
2022-06-13
2022-06-14
2022-06-15
2022-06-16
2022-06-17
2022-06-18
2022-06-19
2022-06-20
2022-06-21
2022-06-22
2022-06-23
2022-06-24
2022-06-25
2022-06-26
2022-06-27
2022-06-28
2022-06-29	AMC
2022-06-30	AMC
2022-07-01	AMC
2022-07-02	AMC
2022-07-03	AMC
2022-07-04	AMC
2022-07-05	AMC
2022-07-06	AMC
2022-07-07	AMC
2022-07-08	AMC
2022-07-09	AMC
2022-07-10	AMC
2022-07-11	AMC
2022-07-12	AMC
2022-07-13	AMC
2022-07-14	AMC
2022-07-15	AMC
2022-07-16	AMC
2022-07-17	AMC
2022-07-18	AMC
2022-07-19	AMC
2022-07-20	AMC
2022-07-21	AMC
2022-07-22	AMC
2022-07-23	AMC
2022-07-24	AMC
2022-07-25	AMC
2022-07-26	AMC
2022-07-27	AMC
2022-07-28	AMC
2022-07-29	AMC
2022-07-30	AMC
2022-07-31	AMC
2022-08-01	AMC
2022-08-02	AMC
2022-08-03	AMC
2022-08-04	AMC
2022-08-05	AMC
2022-08-06	AMC
2022-08-07	AMC
2022-08-08	AMC
2022-08-09	AMC
2022-08-10	AMC
2022-08-11
2022-08-12
2022-08-13
2022-08-14
2022-08-15
2022-08-16
2022-08-17
2022-08-18
2022-08-19
2022-08-20
2022-08-21
2022-08-22
2022-08-23
2022-08-24
2022-08-25
2022-08-26
2022-08-27
2022-08-28
2022-08-29
2022-08-30
2022-08-31
2022-09-01
2022-09-02
2022-09-03
2022-09-04
2022-09-05
2022-09-06
2022-09-07
2022-09-08
2022-09-09
2022-09-10
2022-09-11
2022-09-12
2022-09-13
2022-09-14
2022-09-15
2022-09-16
2022-09-17
2022-09-18
2022-09-19
2022-09-20
2022-09-21
2022-09-22
2022-09-23
2022-09-24
2022-09-25
2022-09-26
2022-09-27
2022-09-28
2022-09-29
2022-09-30
2022-10-01
2022-10-02
2022-10-03
2022-10-04
2022-10-05
2022-10-06
2022-10-07
2022-10-08
2022-10-09
2022-10-10
2022-10-11	AMC
2022-10-12	AMC
2022-10-13	AMC
2022-10-14	AMC
2022-10-15	AMC
2022-10-16	AMC
2022-10-17	AMC
2022-10-18	AMC	ERT
2022-10-19		ERT
2022-10-20		ERT
2022-10-21		ERT
2022-10-22		ERT
2022-10-23		ERT
2022-10-24		ERT
2022-10-25		ERT
2022-10-26		ERT
2022-10-27		ERT
2022-10-28		ERT
2022-10-29		ERT
2022-10-30		ERT
2022-10-31		ERT
2022-11-01		ERT
2022-11-02		ERT
2022-11-03	AZI	ERT
2022-11-04	AZI
2022-11-05	AZI
2022-11-06	AZI
2022-11-07	AZI
2022-11-08	AZI
2022-11-09	AZI
2022-11-10	AZI
2022-11-11	AZI
2022-11-12	AZI
2022-11-13	AZI
2022-11-14	AZI
2022-11-15	AZI
2022-11-16	AZI
2022-11-17	AZI
2022-11-18	AZI	AMC
2022-11-19		AMC
2022-11-20		AMC
2022-11-21		AMC
2022-11-22		AMC
2022-11-23	ERT	GEN
2022-11-24	ERT	GEN
2022-11-25	ERT	GEN
2022-11-26	ERT	GEN
2022-11-27	ERT	GEN
2022-11-28	ERT	GEN
2022-11-29	ERT	GEN
2022-11-30	ERT	GEN
2022-12-01	ERT	GEN
2022-12-02	ERT	GEN
2022-12-03	ERT	GEN
2022-12-04	ERT	GEN
2022-12-05	ERT	GEN
2022-12-06	ERT
2022-12-07	ERT
2022-12-08	ERT
2022-12-09	ERT
2022-12-10	ERT
2022-12-11	ERT
2022-12-12	ERT
2022-12-13	ERT
2022-12-14	ERT
2022-12-15	ERT
2022-12-16	ERT
2022-12-17	ERT
2022-12-18	ERT
2022-12-19	ERT
2022-12-20	ERT
2022-12-21	ERT
2022-12-22	ERT
2022-12-23	ERT
2022-12-24	ERT
2022-12-25	ERT
2022-12-26	ERT
2022-12-27	ERT
2022-12-28	ERT
2022-12-29	ERT
2022-12-30	ERT
2022-12-31	ERT
2023-01-01	ERT
2023-01-02	ERT
2023-01-03	ERT
2023-01-04	ERT
2023-01-05	ERT
2023-01-06	ERT
2023-01-07	ERT
2023-01-08	ERT
2023-01-09	ERT
2023-01-10	ERT	IPM
2023-01-11		IPM
2023-01-12		IPM
2023-01-13		IPM
2023-01-14		IPM
2023-01-15		IPM
2023-01-16		IPM
2023-01-17		IPM
2023-01-18		IPM
2023-01-19		IPM
2023-01-20		IPM
2023-01-21		IPM
2023-01-22		IPM
2023-01-23		IPM
2023-01-24		IPM
2023-01-25		IPM
2023-01-26		IPM
2023-01-27		IPM
2023-01-28		IPM
2023-01-29		IPM
2023-01-30		IPM
2023-01-31		IPM
2023-02-01		IPM
2023-02-02		IPM
2023-02-03		IPM
2023-02-04		IPM
2023-02-05		IPM
2023-02-06		IPM
2023-02-07		IPM
2023-02-08		IPM
2023-02-09		IPM
2023-02-10		IPM
2023-02-11		IPM
2023-02-12		IPM
2023-02-13		IPM
2023-02-14		IPM
2023-02-15		IPM
2023-02-16
2023-02-17
2023-02-18
2023-02-19
2023-02-20	CTX
2023-02-21	CTX
2023-02-22	CTX
2023-02-23	CTX
2023-02-24	CTX
2023-02-25	CTX
2023-02-26	CTX
2023-02-27	CTX
2023-02-28	CTX
2023-03-01	CTX
2023-03-02	CTX
2023-03-03	CTX
2023-03-04	CTX
2023-03-05	CTX
2023-03-06	CTX
2023-03-07
2023-03-08
2023-03-09
2023-03-10
2023-03-11
2023-03-12
2023-03-13
2023-03-14
2023-03-15
2023-03-16
2023-03-17
2023-03-18
2023-03-19
2023-03-20
2023-03-21	CEF
2023-03-22	CEF
2023-03-23	CEF
2023-03-24	CEF
2023-03-25	CEF
2023-03-26	CEF
2023-03-27	CEF
2023-03-28	CEF
2023-03-29	CEF
2023-03-30	CEF
2023-03-31
[…]
2023-05-01
2023-05-02
2023-05-03
2023-05-04
2023-05-05
2023-05-06
2023-05-07
2023-05-08
2023-05-09
2023-05-10	AMC
2023-05-11	AMC
2023-05-12	AMC
2023-05-13	AMC
2023-05-14	AMC
2023-05-15	AMC
2023-05-16	AMC
2023-05-17	AMC
2023-05-18	AMC
2023-05-19	AMC
2023-05-20	AMC
2023-05-21	AMC
2023-05-22	AMC
2023-05-23	AMC
2023-05-24	AMC
2023-05-25	AMC
2023-05-26	AMC
2023-05-27	AMC
2023-05-28	AMC
2023-05-29	AMC
2023-05-30	AMC
2023-05-31
2023-06-01
2023-06-02	AMC
2023-06-03	AMC
2023-06-04	AMC
2023-06-05	AMC
2023-06-06	AMC
2023-06-07	AMC
2023-06-08	AMC
2023-06-09	AMC
2023-06-10	AMC
2023-06-11	AMC
2023-06-12	AMC
2023-06-13	AMC
2023-06-14	AMC
2023-06-15	AMC
2023-06-16	AMC
2023-06-17	AMC
2023-06-18	AMC
2023-06-19	AMC
2023-06-20	AMC
2023-06-21	AMC
2023-06-22	AMC
2023-06-23	AMC
2023-06-24	AMC
2023-06-25	AMC
2023-06-26	AMC
2023-06-27	AMC
2023-06-28	IPM
2023-06-29	IPM
2023-06-30	IPM
2023-07-01	IPM
2023-07-02	IPM
2023-07-03	IPM
2023-07-04	IPM
2023-07-05	IPM
2023-07-06	IPM
2023-07-07	IPM
2023-07-08	IPM
2023-07-09	IPM
2023-07-10	IPM
2023-07-11	IPM
2023-07-12	IPM
2023-07-13	IPM
2023-07-14	IPM
2023-07-15	IPM
2023-07-16	IPM
2023-07-17	IPM
2023-07-18	IPM
2023-07-19	IPM
2023-07-20	IPM
2023-07-21	IPM
2023-07-22	IPM
2023-07-23	IPM
2023-07-24	IPM
2023-07-25	IPM
2023-07-26	IPM
2023-07-27	IPM
2023-07-28	IPM
2023-07-29	IPM
2023-07-30	IPM
2023-07-31	IPM
2023-08-01	IPM
2023-08-02	IPM
2023-08-03	IPM
2023-08-04	IPM
2023-08-05	IPM
2023-08-06	IPM	AMC
2023-08-07		AMC
2023-08-08		AMC
2023-08-09		AMC
2023-08-10		AMC
2023-08-11		AMC
2023-08-12		AMC
2023-08-13		AMC
2023-08-14		AMC
2023-08-15		AMC
2023-08-16		AMC
2023-08-17		AMC
2023-08-18		AMC
2023-08-19		AMC
2023-08-20		AMC
2023-08-21	AZI	AMC
2023-08-22	AZI
2023-08-23	AZI
2023-08-24	AZI
2023-08-25	AZI
2023-08-26	AZI
2023-08-27	AZI
2023-08-28	AZI
2023-08-29	AZI
2023-08-30	AZI
2023-08-31
[…]
2024-04-01
2024-04-02
2024-04-03
2024-04-04
2024-04-05
2024-04-06
2024-04-07
2024-04-08
2024-04-09	LEV
2024-04-10	LEV
2024-04-11	LEV
2024-04-12	LEV
2024-04-13	LEV
2024-04-14	LEV
2024-04-15	LEV
2024-04-16
2024-04-17
2024-04-18
2024-04-19
2024-04-20
2024-04-21
2024-04-22
2024-04-23
2024-04-24
2024-04-25
2024-04-26
2024-04-27
2024-04-28
2024-04-29
2024-04-30
2024-05-01
2024-05-02
2024-05-03
2024-05-04
2024-05-05
2024-05-06
2024-05-07
2024-05-08
2024-05-09
2024-05-10
2024-05-11	AMC
2024-05-12	AMC
2024-05-13	AMC
2024-05-14	AMC
2024-05-15	AMC
2024-05-16	AMC
2024-05-17	AMC
2024-05-18	AMC
2024-05-19	AMC
2024-05-20	AMC
2024-05-21	AMC
2024-05-22	AMC
2024-05-23	AMC
2024-05-24	AMC
2024-05-25	AMC
2024-05-26	AMC
2024-05-27	AMC
2024-05-28	AMC
2024-05-29	AMC
2024-05-30	AMC
2024-05-31	AMC
2024-06-01	AMC
2024-06-02	AMC
2024-06-03	AMC
2024-06-04	AMC
2024-06-05	AMC
2024-06-06	AMC
2024-06-07	AMC
2024-06-08	AMC
2024-06-09	AMC
2024-06-10	AMC
2024-06-11	AMC
2024-06-12
2024-06-13
2024-06-14
2024-06-15
2024-06-16
2024-06-17
2024-06-18	AMC
2024-06-19	AMC
2024-06-20	AMC
2024-06-21	AMC
2024-06-22	AMC
2024-06-23	AMC
2024-06-24	AMC
2024-06-25	AMC
2024-06-26	AMC
2024-06-27
2024-06-28
2024-06-29
2024-06-30
2024-07-01
2024-07-02
2024-07-03
2024-07-04
2024-07-05
2024-07-06
2024-07-07
2024-07-08
2024-07-09
2024-07-10
2024-07-11
2024-07-12
2024-07-13
2024-07-14
2024-07-15
2024-07-16
2024-07-17
2024-07-18
2024-07-19
2024-07-20
2024-07-21
2024-07-22
2024-07-23
2024-07-24
2024-07-25
2024-07-26
2024-07-27
2024-07-28
2024-07-29
2024-07-30
2024-07-31
2024-08-01
2024-08-02
2024-08-03
2024-08-04
2024-08-05
2024-08-06
2024-08-07	DAP
2024-08-08	DAP
2024-08-09	DAP
2024-08-10	DAP
2024-08-11	DAP
2024-08-12	DAP
2024-08-13	DAP
2024-08-14	DAP
2024-08-15
2024-08-16
2024-08-17
2024-08-18
2024-08-19
2024-08-20
2024-08-21
2024-08-22
2024-08-23
2024-08-24
2024-08-25
2024-08-26
2024-08-27
2024-08-28
2024-08-29
2024-08-30
2024-08-31
2024-09-01
2024-09-02
2024-09-03
2024-09-04
2024-09-05
2024-09-06
2024-09-07
2024-09-08
2024-09-09
2024-09-10
2024-09-11
2024-09-12
2024-09-13
2024-09-14
2024-09-15
2024-09-16
2024-09-17
2024-09-18
2024-09-19
2024-09-20
2024-09-21
2024-09-22
2024-09-23
2024-09-24
2024-09-25
2024-09-26
2024-09-27
2024-09-28
2024-09-29
2024-09-30
